# Supplementary material for: Breast cancer risks associated with missense variants in breast cancer susceptibility genes
Source: Genome Med. 2022 May 18;14:51. doi: 10.1186/s13073-022-01052-8 (PMC9116026; doi:10.1186/s13073-022-01052-8)
Supplement: Supplementary file 2 — Additional file 2. [file 13073_2022_1052_MOESM2_ESM.xlsx]

## Sheet: Table S3
Table S3: Variants removed from all analyses due to observed or predicted effect on RNA splicing.
Gene	Variant
ATM	c.1700A>G (p.Asn567Ser)
ATM	c.1802G>C (p.Ser601Thr)
ATM	c.184A>G (p.Arg62Gly)
ATM	c.2126T>A (p.Ile709Asn)
ATM	c.2127T>G (p.Ile709Met)
ATM	c.2131A>G (p.Asn711Asp)
ATM	c.2170G>A (p.Gly724Ser)
ATM	c.2377A>G (p.Lys793Glu)
ATM	c.2450A>G (p.Asp817Gly)
ATM	c.2639G>T (p.Gly880Val)
ATM	c.2921C>T (p.Ser974Phe)
ATM	c.2924A>G (p.Asn975Ser)
ATM	c.3078G>T (p.Trp1026Cys)
ATM	c.3080A>G (p.His1027Arg)
ATM	c.3281A>G (p.Asn1094Ser)
ATM	c.3284G>A (p.Arg1095Lys)
ATM	c.3284G>C (p.Arg1095Thr)
ATM	c.3577G>C (p.Val1193Leu)
ATM	c.3718A>G (p.Asn1240Asp)
ATM	c.4111G>C (p.Asp1371His)
ATM	c.4112A>G (p.Asp1371Gly)
ATM	c.4437G>T (p.Arg1479Ser)
ATM	c.4612G>T (p.Val1538Leu)
ATM	c.4801A>G (p.Ser1601Gly)
ATM	c.496G>A (p.Glu166Lys)
ATM	c.5918G>A (p.Arg1973Lys)
ATM	c.6095G>A (p.Arg2032Lys)
ATM	c.6571A>G (p.Arg2191Gly)
ATM	c.6652A>C (p.Ser2218Arg)
ATM	c.6974C>T (p.Ala2325Val)
ATM	c.7135C>G (p.Leu2379Val)
ATM	c.7308A>C (p.Arg2436Ser)
ATM	c.7925G>T (p.Arg2642Ile)
ATM	c.8152G>T (p.Gly2718Cys)
ATM	c.8581A>G (p.Ile2861Val)
ATM	c.8672G>A (p.Gly2891Asp)
ATM	c.901G>T (p.Gly301Cys)
ATM	c.967A>G (p.Ile323Val)
BRCA1	c.211A>G (p.Arg71Gly)
BRCA1	c.4187A>G (p.Gln1396Arg)
BRCA1	c.4365A>T (p.Leu1455Phe)
BRCA1	c.441G>C (p.Leu147Phe)
BRCA1	c.443A>G (p.Gln148Arg)
BRCA1	c.4675G>A (p.Glu1559Lys)
BRCA1	c.4868C>G (p.Ala1623Gly)
BRCA1	c.4985T>G (p.Phe1662Cys)
BRCA1	c.4987A>T (p.Met1663Leu)
BRCA1	c.4988T>C (p.Met1663Thr)
BRCA1	c.5072C>T (p.Thr1691Ile)
BRCA1	c.5074G>A (p.Asp1692Asn)
BRCA1	c.5123C>A (p.Ala1708Glu)
BRCA1	c.5137G>T (p.Val1713Leu)
BRCA1	c.5332G>A (p.Asp1778Asn)
BRCA1	c.5407G>A (p.Gly1803Ser)
BRCA1	c.5467G>A (p.Ala1823Thr)
BRCA1	c.5467G>T (p.Ala1823Ser)
BRCA1	c.641A>G (p.Asp214Gly)
BRCA1	c.736T>G (p.Leu246Val)
BRCA2	c.1763A>G (p.Asn588Ser)
BRCA2	c.215A>G (p.Asn72Ser)
BRCA2	c.352C>T (p.Arg118Cys)
BRCA2	c.383A>G (p.Asp128Gly)
BRCA2	c.424A>G (p.Ser142Gly)
BRCA2	c.425G>A (p.Ser142Asn)
BRCA2	c.425G>T (p.Ser142Ile)
BRCA2	c.440A>T (p.Gln147Leu)
BRCA2	c.467A>G (p.Asp156Gly)
BRCA2	c.475G>A (p.Val159Met)
BRCA2	c.518G>T (p.Gly173Val)
BRCA2	c.521G>A (p.Arg174His)
BRCA2	c.572A>T (p.Asp191Val)
BRCA2	c.599C>T (p.Thr200Ile)
BRCA2	c.620C>T (p.Thr207Ile)
BRCA2	c.631G>A (p.Val211Ile)
BRCA2	c.631G>C (p.Val211Leu)
BRCA2	c.6764C>G (p.Thr2255Arg)
BRCA2	c.6842G>A (p.Gly2281Glu)
BRCA2	c.6853A>G (p.Ile2285Val)
BRCA2	c.6935A>T (p.Asp2312Val)
BRCA2	c.7007G>A (p.Arg2336His)
BRCA2	c.7447A>G (p.Ser2483Gly)
BRCA2	c.7673A>T (p.Glu2558Val)
BRCA2	c.7976G>A (p.Arg2659Lys)
BRCA2	c.7976G>C (p.Arg2659Thr)
BRCA2	c.7988A>T (p.Glu2663Val)
BRCA2	c.8009C>T (p.Ser2670Leu)
BRCA2	c.8165C>G (p.Thr2722Arg)
BRCA2	c.8755G>T (p.Gly2919Cys)
BRCA2	c.8756G>C (p.Gly2919Ala)
BRCA2	c.9116C>G (p.Pro3039Arg)
BRCA2	c.9116C>T (p.Pro3039Leu)
BRCA2	c.917A>G (p.Asp306Gly)
BRCA2	c.93G>T (p.Trp31Cys)
BRCA2	c.97G>A (p.Glu33Lys)
CHEK2	c.1095G>C (p.Lys365Asn)
CHEK2	c.1375G>A (p.Ala459Thr)
CHEK2	c.1376C>T (p.Ala459Val)
CHEK2	c.1542G>T (p.Gln514His)
CHEK2	c.319G>A (p.Glu107Lys)
CHEK2	c.442A>G (p.Arg148Gly)
CHEK2	c.685G>A (p.Gly229Ser)
CHEK2	c.727T>G (p.Cys243Gly)
CHEK2	c.886G>T (p.Asp296Tyr)
PALB2	c.2512C>G (p.Gln838Glu)
PALB2	c.2513A>C (p.Gln838Pro)
PALB2	c.2596G>T (p.Gly866Cys)
PALB2	c.2750T>C (p.Val917Ala)
PALB2	c.30C>G (p.Ser10Arg)
PALB2	c.3203G>C (p.Gly1068Ala)
PALB2	c.3247G>A (p.Glu1083Lys)
PALB2	c.47A>G (p.Lys16Arg)

## Sheet: Table S5
Table S5: Breast cancer risk association results based on all missense variant carriers in training dataset.
Gene	Predictor	Category	OR	95% CI	P
ATM	Align-GVGD	(Assessed as continuous grade)			0.85
	BayesDel				0.024
	CADD				0.0022
	Helix				0.0045
	REVEL				0.024
	CADD quintiles	quintile 1	0.94	(0.76-1.17)	0.59
		quintile 2	0.91	(0.76-1.09)	0.32
		quintile 3	reference	-	-
		quintile 4	1	(0.81-1.22)	0.98
		quintile 5	1.2	(1.01-1.41)	0.033
	Domain	None known	reference	-	-
		FAT	1.3	(1.11-1.52)	9.5x10-4
		Kinase	1.43	(1.15-1.79)	0.0016
		FAT-C	0.6	(0.35-1.01)	0.056
	Carrier risk categories	Outside FAT and PIK domains	reference	-	-
		Within FAT or PIK domain and CADD quintiles 1-4	1.16	(0.99-1.37)	0.071
		Within FAT or PIK domain and CADD quintile 5	1.73	(1.41-2.12)	1.0x10-7
BRCA1	Align-GVGD	(Assessed as continuous grade)			1.30x10-8
	BayesDel				0.0013
	CADD				0.011
	Helix				2.1x10-9
	REVEL				1.5x10-5
	Helix category	Low Helix score (≤0.5)	reference	-	-
		High Helix score (>0.5)	2.76	(1.93-3.95)	2.6x10-8
	Hart et al RF prediction	Neutral	reference	-	-
		Damaging	1.82	(1.33-2.49)	1.9x10-4
	Hart et al NVM prediction	Neutral	reference	-	-
		Damaging	2.14	(1.52-3.01)	1.2x10-5
	Domain	None known	reference	-	-
		RING	2.01	(1.37-2.94)	3.5x10-4
		BRCT I-II	1.54	(1.16-2.05)	0.003
	Carrier risk categories	Outside RING and BRCT domains	reference	-	-
		Within RING or BRCT domain and low Helix score	1.2	(0.92-1.57)	0.18
		Within RING or BRCT domain and high Helix score	5.22	(3.10-8.80)	5.5x10-10
SGE model	SGE score	Assessed as continuous grade			1.5x10-4
	SGE category	FUNC	reference	-	-
		INT	3.17	(0.32-31.15)	0.32
		LOF	10.79	(3.31-35.16)	7.9x10-5
	Carrier risk categories	FUNCSGE or variant outside RING and BRCT domains	reference	-	-
		Within RING or BRCT domain and low Helix score	1.27	(0.83-1.96)	0.27
		Within RING or BRCT domain and high Helix score	4.72	(2.21-10.10)	6.2x10-5
		INTSGE or LOFSGE	7.23	(3.15-16.61)	3.1x10-6
BRCA2	Align-GVGD	Assessed as continuous grade			0.0072
	BayesDel				0.059
	CADD				0.036
	Helix				0.0016
	REVEL				0.17
	Helix category	Low Helix score (≤0.5)	reference	-	-
		High Helix score (>0.5)	1.4	(1.08-1.83)	0.012
	Hart et al RF prediction	Neutral	reference	-	-
		Damaging	1.38	(0.88-2.17)	0.16
	Hart et al NVM prediction	Neutral	reference	-	-
		Damaging	1.35	(0.75-2.46)	0.32
	Domain	None known	reference	-	-
		PALB2	1.16	(0.60-2.25)	0.67
		DNA binding	1	(0.88-1.14)	0.95
	Carrier risk categories	Low Helix score (≤0.5)	reference	-	-
		High Helix score (>0.5)	1.4	(1.08-1.83)	0.012
Functional model	Richardson et al HDR assay score		0.81	(0.72-0.91)	0.00067
	Richardson et al prediction of pathogenicity	Likely benign/benign	reference	-	-
		Likely pathogenic/pathogenic	5.57	(2.36-13.17)	9.1x10-5
	Carrier risk categories	Likely benign/benign	reference	-	-
		Low Helix score (≤0.5)	1.08	(0.92-1.26)	0.35
		High Helix score (>0.5)	1.53	(1.06-2.21)	0.022
		Likely pathogenic/pathogenic	5.48	(2.38-12.62)	6.4x10-5
CHEK2	Align-GVGD	Assessed as continuous grade			0.19
	BayesDel				0.0091
	CADD				0.0073
	Helix				0.0021
	REVEL				0.016
	Helix category	Low Helix score (≤0.5)	reference	-	-
		High Helix score (>0.5)	1.53	(1.21-1.93)	4.1x10-4
	Domain	None known	reference	-	-
		SQ/TQ	0.98	(0.62-1.55)	0.92
		FHA	1.02	(0.72-1.44)	0.93
		Kinase	0.96	(0.70-1.32)	0.81
	Carrier risk categories	Low Helix score (≤0.5)	reference	-	-
		High Helix score (>0.5)	1.53	(1.21-1.93)	4.1x10-4
PALB2	Align-GVGD	Assessed as continuous grade			0.17
	BayesDel				0.052
	CADD				0.02
	Helix				0.51
	REVEL				0.094
	CADD quintiles	quintile 1	0.69	(0.46-1.03)	0.072
		quintile 2	0.76	(0.49-1.18)	0.23
		quintile 3	reference	-	-
		quintile 4	0.93	(0.60-1.42)	0.73
		quintile 5	0.81	(0.49-1.34)	0.41
	Rodrigue et al PARPi sensitivity assay score				0.850952
	Rodrigue et al Two Hybrid luciferase assay score				0.686817
	Rodrigue et al predictiona	Neutral	reference	-	-
		Damaging	1.6	(0.59-4.34)	0.36
	Boonen et al PARPi resistance assay score				0.47818
	Boonen et al HR efficiency assay score				0.273201
	Boonen et al predictionb	Neutral	reference	-	-
		Damaging	1.46	(0.40-5.33)	0.56
	Wiltshire et al HDR assay fold change score				0.494748
	Domain	None known	reference	-	-
		Coiled-coil	1.73	(1.00-3.00)	0.049
		ChAM	1.12	(0.67-1.87)	0.67
		DNA binding	1.2	(0.87-1.66)	0.27
		WD40	1.17	(0.93-1.48)	0.18
	Carrier risk categories	Outside coiled-coil	reference	-	-
		Inside coiled-coil	1.6	(0.93-2.74)	0.087
aThreshold for damaging: statistically significant p-value from at least one assay
bThreshold for damaging: HR >60% reduced

## Sheet: Table S14
Table S14: likelihood ratios and posterior probabilities from the mixture models for training dataset and combined training and validation datasets and in silico scores for ATM variants in population samples.
Variant	HGVSp	Risk_group	Training_cases	Training_controls	Training_likelihood_ratio	Training_posterior_probability	Final_cases	Final_controls	Final_likelihood_ratio	Final_posterior_probability	Align-GVGD	BayesDel_score	CADD_score	Helix_score	REVEL_score
NM_000051.3:c.37C>T	NP_000042.3:p.Arg13Cys	Outside FAT/PIK	0	1	0.693273	0.00357215	NA	NA	NA	NA	C0	-0.155803	2.99717	0.0904	0.174
NM_000051.3:c.38G>A	NP_000042.3:p.Arg13His	Outside FAT/PIK	1	1	0.852496	0.00438896	2	1	1.04586	0.00537909	C0	-0.35018	2.33917	0.0182	0.144
NM_000051.3:c.49C>A	NP_000042.3:p.His17Asn	Outside FAT/PIK	4	3	0.80837	0.00416272	5	5	0.437104	0.00225519	C0	-0.530968	1.89062	0.012	0.064
NM_000051.3:c.50A>G	NP_000042.3:p.His17Arg	Outside FAT/PIK	1	0	1.22967	0.00631851	NA	NA	NA	NA	C0	-0.371105	1.93212	0.0457	0.072
NM_000051.3:c.68G>A	NP_000042.3:p.Arg23Gln	Outside FAT/PIK	1	1	1.07013	0.00550324	NA	NA	NA	NA	C35	-0.0499347	3.89182	0.1657	0.566
NM_000051.3:c.76G>C	NP_000042.3:p.Glu26Gln	Outside FAT/PIK	0	1	0.65159	0.00335809	2	1	1.28677	0.00660999	C0	-0.276373	2.89135	0.0285	0.164
NM_000051.3:c.78A>T	NP_000042.3:p.Glu26Asp	Outside FAT/PIK	1	1	0.764604	0.00393824	NA	NA	NA	NA	C0	-0.295193	3.24477	0.0409	0.16
NM_000051.3:c.94C>T	NP_000042.3:p.Arg32Cys	Outside FAT/PIK	0	1	0.636282	0.00327946	0	5	0.123975	0.000640672	C15	-0.182485	3.75956	0.07	0.181
NM_000051.3:c.103C>G	NP_000042.3:p.Arg35Gly	Outside FAT/PIK	1	0	1.47723	0.00758094	NA	NA	NA	NA	C0	-0.279187	3.56064	0.0517	0.133
NM_000051.3:c.115A>G	NP_000042.3:p.Thr39Ala	Outside FAT/PIK	4	11	0.0273707	0.000141515	5	12	0.0266503	0.000137791	C0	-0.328439	2.37451	0.0538	0.155
NM_000051.3:c.116C>T	NP_000042.3:p.Thr39Ile	Outside FAT/PIK	0	1	0.770061	0.00396623	NA	NA	NA	NA	C0	-0.339213	1.31983	0.0893	0.148
NM_000051.3:c.121A>G	NP_000042.3:p.Lys41Glu	Outside FAT/PIK	1	0	1.37743	0.00707241	1	1	0.945357	0.00486471	C0	-0.481519	0.935543	0.0118	0.067
NM_000051.3:c.125A>G	NP_000042.3:p.His42Arg	Outside FAT/PIK	14	13	0.110787	0.000572559	20	17	0.111908	0.000578348	C0	-0.457481	1.36648	0.0151	0.069
NM_000051.3:c.133C>T	NP_000042.3:p.Arg45Trp	Outside FAT/PIK	5	4	0.559147	0.00288304	6	5	0.495968	0.00255812	C25	-0.296181	3.25259	0.0723	0.095
NM_000051.3:c.168T>G	NP_000042.3:p.Asn56Lys	Outside FAT/PIK	0	1	0.568025	0.00292869	NA	NA	NA	NA	C15	-0.354681	3.13068	0.1705	0.165
NM_000051.3:c.202A>G	NP_000042.3:p.Ile68Val	Outside FAT/PIK	0	1	0.568025	0.00292869	NA	NA	NA	NA	C0	-0.479764	1.90078	0.01	0.06
NM_000051.3:c.251C>T	NP_000042.3:p.Ala84Val	Outside FAT/PIK	1	0	1.22967	0.00631851	NA	NA	NA	NA	C0	-0.385677	1.8696	0.017	0.089
NM_000051.3:c.274A>C	NP_000042.3:p.Lys92Gln	Outside FAT/PIK	0	1	0.568025	0.00292869	NA	NA	NA	NA	C0	-0.0507159	3.90577	0.1172	0.351
NM_000051.3:c.295A>G	NP_000042.3:p.Ser99Gly	Outside FAT/PIK	1	2	0.396756	0.00204745	NA	NA	NA	NA	C0	-0.012694	3.79497	0.0248	0.296
NM_000051.3:c.338C>T	NP_000042.3:p.Pro113Leu	Outside FAT/PIK	1	1	0.698483	0.0035989	NA	NA	NA	NA	C65	0.11821	4.06004	0.3543	0.554
NM_000051.3:c.370A>G	NP_000042.3:p.Ile124Val	Outside FAT/PIK	7	10	0.184244	0.000951828	10	10	0.48342	0.00249356	C0	-0.461901	0.879345	0.0097	0.04
NM_000051.3:c.373A>G	NP_000042.3:p.Met125Val	Outside FAT/PIK	0	1	0.621796	0.00320504	NA	NA	NA	NA	C0	-0.423436	1.57551	0.0193	0.079
NM_000051.3:c.398A>G	NP_000042.3:p.Asn133Ser	Outside FAT/PIK	0	1	0.634821	0.00327196	NA	NA	NA	NA	C0	-0.610199	-0.788671	0.0091	0.044
NM_000051.3:c.398A>T	NP_000042.3:p.Asn133Ile	Outside FAT/PIK	0	1	0.636282	0.00327946	NA	NA	NA	NA	C15	-0.410509	0.228058	0.0515	0.138
NM_000051.3:c.401G>A	NP_000042.3:p.Gly134Asp	Outside FAT/PIK	3	0	1.85937	0.00952332	NA	NA	NA	NA	C0	-0.318105	0.853739	0.314	0.19
NM_000051.3:c.416C>T	NP_000042.3:p.Ala139Val	Outside FAT/PIK	1	0	1.34607	0.0069125	NA	NA	NA	NA	C0	-0.24847	2.26445	0.0357	0.137
NM_000051.3:c.418G>C	NP_000042.3:p.Asp140His	Outside FAT/PIK	0	1	1	0.00514445	NA	NA	NA	NA	C65	0.0904342	3.44183	0.2266	0.462
NM_000051.3:c.434T>C	NP_000042.3:p.Leu145Pro	Outside FAT/PIK	0	1	0.578251	0.00298125	NA	NA	NA	NA	C65	0.339855	4.0073	0.7913	0.927
NM_000051.3:c.434T>G	NP_000042.3:p.Leu145Arg	Outside FAT/PIK	1	0	1.37743	0.00707241	NA	NA	NA	NA	C65	0.334485	3.99865	0.6612	0.936
NM_000051.3:c.439A>G	NP_000042.3:p.Lys147Glu	Outside FAT/PIK	0	1	0.786076	0.00404838	NA	NA	NA	NA	C15	0.229388	3.91725	0.18	0.407
NM_000051.3:c.440A>G	NP_000042.3:p.Lys147Arg	Outside FAT/PIK	0	1	0.621796	0.00320504	NA	NA	NA	NA	C0	-0.118054	3.3879	0.0727	0.272
NM_000051.3:c.475A>G	NP_000042.3:p.Ile159Val	Outside FAT/PIK	0	1	0.65159	0.00335809	NA	NA	NA	NA	C0	-0.388203	2.03436	0.0124	0.059
NM_000051.3:c.479C>T	NP_000042.3:p.Ser160Phe	Outside FAT/PIK	1	0	1.70171	0.00872287	NA	NA	NA	NA	C15	-0.202061	3.61727	0.0849	0.196
NM_000051.3:c.482A>C	NP_000042.3:p.Gln161Pro	Outside FAT/PIK	0	1	1	0.00514445	NA	NA	NA	NA	C0	-0.314448	2.34793	0.0447	0.106
NM_000051.3:c.490T>C	NP_000042.3:p.Trp164Arg	Outside FAT/PIK	1	0	1.47723	0.00758094	NA	NA	NA	NA	C65	0.30565	4.05893	0.7399	0.907
NM_000051.3:c.491G>T	NP_000042.3:p.Trp164Leu	Outside FAT/PIK	1	0	1.37427	0.00705628	NA	NA	NA	NA	C55	0.320877	4.14809	0.5529	0.756
NM_000051.3:c.492G>T	NP_000042.3:p.Trp164Cys	Outside FAT/PIK	1	0	1.37743	0.00707241	1	1	0.894157	0.00460245	C65	0.322334	4.24826	0.6306	0.797
NM_000051.3:c.539A>G	NP_000042.3:p.Gln180Arg	Outside FAT/PIK	1	0	1.41057	0.00724132	NA	NA	NA	NA	C0	-0.603543	1.81858	0.0126	0.048
NM_000051.3:c.544G>C	NP_000042.3:p.Val182Leu	Outside FAT/PIK	39	32	0.791307	0.00407522	43	36	0.273752	0.00141359	C0	-0.498178	1.95811	0.0126	0.039
NM_000051.3:c.556T>A	NP_000042.3:p.Leu186Ile	Outside FAT/PIK	0	1	0.657224	0.00338703	NA	NA	NA	NA	C0	-0.325151	3.32616	0.0328	0.087
NM_000051.3:c.562G>T	NP_000042.3:p.Ala188Ser	Outside FAT/PIK	0	1	0.786076	0.00404838	1	2	0.717086	0.00369439	C0	-0.472905	2.08491	0.0217	0.086
NM_000051.3:c.572T>C	NP_000042.3:p.Ile191Thr	Outside FAT/PIK	0	1	0.633483	0.00326508	NA	NA	NA	NA	C25	0.104554	3.48876	0.1197	0.236
NM_000051.3:c.590G>A	NP_000042.3:p.Gly197Glu	Outside FAT/PIK	1	0	1.33665	0.00686445	NA	NA	NA	NA	C65	0.225659	3.75121	0.7132	0.656
NM_000051.3:c.610G>A	NP_000042.3:p.Gly204Arg	Outside FAT/PIK	4	6	0.32531	0.00167937	5	8	0.191595	0.000989766	C0	-0.325126	2.4236	0.0646	0.109
NM_000051.3:c.616A>C	NP_000042.3:p.Asn206His	Outside FAT/PIK	0	1	0.65159	0.00335809	NA	NA	NA	NA	C0	-0.590654	1.55773	0.0108	0.036
NM_000051.3:c.634T>C	NP_000042.3:p.Phe212Leu	Outside FAT/PIK	0	3	0.340084	0.0017555	0	4	0.235635	0.001217	C0	-0.507144	2.3988	0.0113	0.059
NM_000051.3:c.635T>C	NP_000042.3:p.Phe212Ser	Outside FAT/PIK	1	1	0.875564	0.00450718	NA	NA	NA	NA	C55	-0.352042	2.02696	0.1152	0.122
NM_000051.3:c.637T>G	NP_000042.3:p.Phe213Val	Outside FAT/PIK	1	0	1.34031	0.00688309	NA	NA	NA	NA	C45	0.081276	3.59185	0.3263	0.454
NM_000051.3:c.638T>C	NP_000042.3:p.Phe213Ser	Outside FAT/PIK	0	1	0.682383	0.00351623	1	1	1.01385	0.00521534	C65	0.0956163	3.76805	0.4454	0.508
NM_000051.3:c.640T>C	NP_000042.3:p.Ser214Pro	Outside FAT/PIK	0	1	1	0.00514445	NA	NA	NA	NA	C0	-0.472975	1.36443	0.0139	0.04
NM_000051.3:c.641C>T	NP_000042.3:p.Ser214Phe	Outside FAT/PIK	0	1	0.682383	0.00351623	NA	NA	NA	NA	C0	-0.288968	3.53537	0.0539	0.119
NM_000051.3:c.646G>T	NP_000042.3:p.Ala216Ser	Outside FAT/PIK	1	0	1.22967	0.00631851	NA	NA	NA	NA	C0	-0.462084	2.90283	0.06	0.137
NM_000051.3:c.649A>G	NP_000042.3:p.Ile217Val	Outside FAT/PIK	2	0	1.93851	0.00992463	NA	NA	NA	NA	C0	-0.655824	1.42238	0.0098	0.059
NM_000051.3:c.650T>C	NP_000042.3:p.Ile217Thr	Outside FAT/PIK	1	0	1.50081	0.00770099	NA	NA	NA	NA	C45	-0.399789	2.33177	0.0493	0.133
NM_000051.3:c.655T>C	NP_000042.3:p.Cys219Arg	Outside FAT/PIK	2	0	1.68235	0.00862452	NA	NA	NA	NA	C0	-0.512285	0.77999	0.0166	0.082
NM_000051.3:c.665A>G	NP_000042.3:p.Gln222Arg	Outside FAT/PIK	0	1	0.65159	0.00335809	NA	NA	NA	NA	C0	-0.397513	2.95995	0.034	0.111
NM_000051.3:c.670A>G	NP_000042.3:p.Lys224Glu	Outside FAT/PIK	20	13	2.56116	0.0130708	24	17	1.14744	0.0058985	C15	-0.17656	3.77885	0.0411	0.205
NM_000051.3:c.691C>G	NP_000042.3:p.His231Asp	Outside FAT/PIK	1	0	1.50081	0.00770099	NA	NA	NA	NA	C0	-0.313465	2.22452	0.0799	0.159
NM_000051.3:c.692A>G	NP_000042.3:p.His231Arg	Outside FAT/PIK	1	0	1.35811	0.00697388	NA	NA	NA	NA	C0	-0.202019	2.7298	0.0421	0.24
NM_000051.3:c.701C>T	NP_000042.3:p.Ala234Val	Outside FAT/PIK	0	1	0.786076	0.00404838	NA	NA	NA	NA	C0	-0.423852	3.32778	0.0328	0.085
NM_000051.3:c.707T>C	NP_000042.3:p.Leu236Pro	Outside FAT/PIK	0	1	0.634821	0.00327196	NA	NA	NA	NA	C15	0.00118828	3.40164	0.1755	0.323
NM_000051.3:c.712A>G	NP_000042.3:p.Ile238Val	Outside FAT/PIK	1	0	1.54	0.00790052	1	1	1.05693	0.00543574	C0	-0.608023	1.21764	0.0534	0.041
NM_000051.3:c.737A>G	NP_000042.3:p.Asn246Ser	Outside FAT/PIK	2	0	2.00794	0.0102765	NA	NA	NA	NA	C0	-0.533883	3.16809	0.0432	0.191
NM_000051.3:c.749G>A	NP_000042.3:p.Arg250Gln	Outside FAT/PIK	6	8	0.145223	0.000750392	8	10	0.0921043	0.00047605	C0	-0.580051	0.962449	0.0109	0.055
NM_000051.3:c.799A>G	NP_000042.3:p.Thr267Ala	Outside FAT/PIK	1	1	0.97791	0.00503139	NA	NA	NA	NA	C0	-0.421131	1.13657	0.0106	0.065
NM_000051.3:c.809G>A	NP_000042.3:p.Arg270Lys	Outside FAT/PIK	0	1	0.65159	0.00335809	2	1	1.28677	0.00660999	C0	-0.286241	2.85899	0.0146	0.187
NM_000051.3:c.811C>A	NP_000042.3:p.Leu271Ile	Outside FAT/PIK	1	1	0.778974	0.00401196	NA	NA	NA	NA	C0	-0.30807	1.69849	0.0199	0.076
NM_000051.3:c.832G>T	NP_000042.3:p.Val278Phe	Outside FAT/PIK	0	1	0.704556	0.00363007	NA	NA	NA	NA	C0	-0.247208	1.61296	0.0442	0.271
NM_000051.3:c.837T>G	NP_000042.3:p.Ile279Met	Outside FAT/PIK	0	1	0.637112	0.00328372	NA	NA	NA	NA	C0	-0.32234	1.4982	0.0111	0.076
NM_000051.3:c.847T>G	NP_000042.3:p.Phe283Val	Outside FAT/PIK	1	0	1.34394	0.00690164	NA	NA	NA	NA	C0	-0.268082	2.82325	0.0297	0.203
NM_000051.3:c.851A>T	NP_000042.3:p.Gln284Leu	Outside FAT/PIK	1	0	1.22967	0.00631851	NA	NA	NA	NA	C0	-0.284184	2.27212	0.0119	0.144
NM_000051.3:c.872A>G	NP_000042.3:p.His291Arg	Outside FAT/PIK	1	0	1.47723	0.00758094	NA	NA	NA	NA	C25	0.229643	3.49053	0.3572	0.719
NM_000051.3:c.875C>T	NP_000042.3:p.Pro292Leu	Outside FAT/PIK	1	0	1.25168	0.00643088	1	1	0.788276	0.00405967	C65	0.276842	3.98135	0.3341	0.752
NM_000051.3:c.895G>C	NP_000042.3:p.Glu299Gln	Outside FAT/PIK	1	0	1.25428	0.00644417	NA	NA	NA	NA	C0	-0.276695	2.12718	0.0121	0.12
NM_000051.3:c.902G>A	NP_000042.3:p.Gly301Asp	Outside FAT/PIK	8	8	1.69706	0.00869924	9	8	2.38485	0.0121819	C65	0.244144	4.27975	0.2875	0.418
NM_000051.3:c.917C>G	NP_000042.3:p.Thr306Arg	Outside FAT/PIK	0	1	0.693273	0.00357215	NA	NA	NA	NA	C0	-0.37465	-0.177531	0.0102	0.306
NM_000051.3:c.928A>G	NP_000042.3:p.Ser310Gly	Outside FAT/PIK	1	1	0.852017	0.0043865	NA	NA	NA	NA	C0	-0.357482	2.44106	0.0187	0.181
NM_000051.3:c.931A>G	NP_000042.3:p.Ile311Val	Outside FAT/PIK	1	2	0.662746	0.00341539	NA	NA	NA	NA	C0	-0.310934	2.08339	0.0148	0.132
NM_000051.3:c.946T>C	NP_000042.3:p.Tyr316His	Outside FAT/PIK	3	5	0.176093	0.00090976	3	6	0.114311	0.000590757	C35	-0.000587958	3.4745	0.1106	0.51
NM_000051.3:c.958G>A	NP_000042.3:p.Val320Met	Outside FAT/PIK	1	0	1.22967	0.00631851	NA	NA	NA	NA	C0	-0.310121	2.5065	0.0273	0.082
NM_000051.3:c.965A>C	NP_000042.3:p.Glu322Ala	Outside FAT/PIK	0	1	0.657224	0.00338703	NA	NA	NA	NA	C25	0.254591	3.91612	0.4201	0.718
NM_000051.3:c.974A>T	NP_000042.3:p.His325Leu	Outside FAT/PIK	0	1	0.65159	0.00335809	NA	NA	NA	NA	C0	-0.277122	1.98825	0.0114	0.198
NM_000051.3:c.986G>T	NP_000042.3:p.Arg329Ile	Outside FAT/PIK	0	1	0.65159	0.00335809	NA	NA	NA	NA	C35	0.281547	4.07694	0.1488	0.617
NM_000051.3:c.991A>G	NP_000042.3:p.Lys331Glu	Outside FAT/PIK	1	0	1.37923	0.00708156	NA	NA	NA	NA	C15	0.232745	3.86399	0.0941	0.45
NM_000051.3:c.1004G>A	NP_000042.3:p.Gly335Glu	Outside FAT/PIK	0	1	0.621796	0.00320504	NA	NA	NA	NA	C0	0.0441239	3.95599	0.1339	0.332
NM_000051.3:c.1009C>T	NP_000042.3:p.Arg337Cys	Outside FAT/PIK	3	5	0.348414	0.00179843	3	10	0.0502048	0.000259544	C55	0.0673325	4.27174	0.0976	0.36
NM_000051.3:c.1010G>A	NP_000042.3:p.Arg337His	Outside FAT/PIK	5	4	1.00391	0.00516445	6	4	1.41077	0.00724236	C0	-0.100426	4.18132	0.0315	0.379
NM_000051.3:c.1021G>A	NP_000042.3:p.Val341Ile	Outside FAT/PIK	2	1	1.22658	0.00630272	2	2	0.774209	0.00398751	C0	-0.400704	2.44766	0.0108	0.08
NM_000051.3:c.1031A>G	NP_000042.3:p.Asn344Ser	Outside FAT/PIK	0	1	0.578251	0.00298125	NA	NA	NA	NA	C0	-0.588627	2.16108	0.0143	0.174
NM_000051.3:c.1037T>A	NP_000042.3:p.Ile346Asn	Outside FAT/PIK	1	0	1.35811	0.00697388	NA	NA	NA	NA	C45	-0.140757	3.71644	0.0805	0.408
NM_000051.3:c.1047G>A	NP_000042.3:p.Met349Ile	Outside FAT/PIK	1	1	0.872416	0.00449105	NA	NA	NA	NA	C0	-0.337015	2.50462	0.0279	0.117
NM_000051.3:c.1111A>G	NP_000042.3:p.Thr371Ala	Outside FAT/PIK	0	1	1	0.00514445	NA	NA	NA	NA	C0	-0.676939	-0.643448	0.0099	0.045
NM_000051.3:c.1112C>T	NP_000042.3:p.Thr371Ile	Outside FAT/PIK	0	1	0.636282	0.00327946	NA	NA	NA	NA	C0	-0.644391	0.245296	0.0209	0.014
NM_000051.3:c.1117A>G	NP_000042.3:p.Thr373Ala	Outside FAT/PIK	1	0	1.34394	0.00690164	NA	NA	NA	NA	C15	-0.576977	1.84532	0.0494	0.202
NM_000051.3:c.1118C>G	NP_000042.3:p.Thr373Arg	Outside FAT/PIK	1	0	1.25181	0.00643153	NA	NA	NA	NA	C0	-0.383951	2.19214	0.071	0.167
NM_000051.3:c.1128A>C	NP_000042.3:p.Glu376Asp	Outside FAT/PIK	1	0	1.37743	0.00707241	NA	NA	NA	NA	C0	-0.675806	0.881205	0.0105	0.028
NM_000051.3:c.1132A>G	NP_000042.3:p.Ser378Gly	Outside FAT/PIK	1	0	1.37137	0.00704151	NA	NA	NA	NA	C0	-0.702893	-0.481556	0.0102	0.015
NM_000051.3:c.1138T>A	NP_000042.3:p.Tyr380Asn	Outside FAT/PIK	1	2	0.396756	0.00204745	NA	NA	NA	NA	C0	-0.521311	0.11449	0.0298	0.058
NM_000051.3:c.1144G>A	NP_000042.3:p.Val382Ile	Outside FAT/PIK	1	0	1.37743	0.00707241	NA	NA	NA	NA	C0	-0.704596	0.106148	0.0125	0.022
NM_000051.3:c.1165A>G	NP_000042.3:p.Ile389Val	Outside FAT/PIK	0	1	0.693273	0.00357215	NA	NA	NA	NA	C0	-0.506503	1.72208	0.0517	0.191
NM_000051.3:c.1166T>C	NP_000042.3:p.Ile389Thr	Outside FAT/PIK	0	1	0.65159	0.00335809	NA	NA	NA	NA	C25	-0.198915	2.86978	0.0312	0.15
NM_000051.3:c.1196A>G	NP_000042.3:p.His399Arg	Outside FAT/PIK	1	0	1.41057	0.00724132	NA	NA	NA	NA	C0	-0.535367	1.6845	0.01	0.112
NM_000051.3:c.1215T>G	NP_000042.3:p.Asn405Lys	Outside FAT/PIK	1	0	1.34394	0.00690164	NA	NA	NA	NA	C0	-0.652084	1.89928	0.0112	0.119
NM_000051.3:c.1225C>T	NP_000042.3:p.Leu409Phe	Outside FAT/PIK	1	1	0.919113	0.0047303	2	1	1.29161	0.0066347	C0	-0.48313	2.24133	0.036	0.038
NM_000051.3:c.1234T>C	NP_000042.3:p.Trp412Arg	Outside FAT/PIK	1	0	1.34607	0.0069125	NA	NA	NA	NA	C65	0.114306	4.35535	0.4758	0.647
NM_000051.3:c.1241A>T	NP_000042.3:p.Gln414Leu	Outside FAT/PIK	0	1	0.65159	0.00335809	0	2	0.422978	0.00218247	C65	0.0799526	3.7369	0.0907	0.456
NM_000051.3:c.1243A>T	NP_000042.3:p.Ile415Phe	Outside FAT/PIK	0	1	0.634821	0.00327196	NA	NA	NA	NA	C0	-0.00266262	3.63086	0.0656	0.225
NM_000051.3:c.1250C>T	NP_000042.3:p.Thr417Ile	Outside FAT/PIK	0	1	0.65159	0.00335809	NA	NA	NA	NA	C15	-0.48571	2.0548	0.0107	0.061
NM_000051.3:c.1271C>T	NP_000042.3:p.Pro424Leu	Outside FAT/PIK	1	0	1.37427	0.00705628	NA	NA	NA	NA	C65	-0.12769	4.01697	0.1797	0.268
NM_000051.3:c.1273G>A	NP_000042.3:p.Ala425Thr	Outside FAT/PIK	1	1	1.04047	0.00535153	NA	NA	NA	NA	C0	-0.616245	0.943491	0.0109	0.067
NM_000051.3:c.1273G>T	NP_000042.3:p.Ala425Ser	Outside FAT/PIK	1	1	0.851364	0.00438316	NA	NA	NA	NA	C0	-0.654931	0.473191	0.0099	0.059
NM_000051.3:c.1313T>C	NP_000042.3:p.Ile438Thr	Outside FAT/PIK	1	0	1.66704	0.00854667	NA	NA	NA	NA	C0	-0.402869	2.01314	0.0634	0.096
NM_000051.3:c.1315C>A	NP_000042.3:p.Leu439Ile	Outside FAT/PIK	1	0	1.35811	0.00697388	NA	NA	NA	NA	C0	-0.225688	2.45688	0.0344	0.106
NM_000051.3:c.1324C>T	NP_000042.3:p.Leu442Phe	Outside FAT/PIK	1	2	0.705519	0.00363502	NA	NA	NA	NA	C0	-0.0636801	3.47606	0.0554	0.175
NM_000051.3:c.1351C>T	NP_000042.3:p.Arg451Cys	Outside FAT/PIK	2	4	0.59742	0.00307978	NA	NA	NA	NA	C25	0.058911	3.99967	0.2036	0.239
NM_000051.3:c.1352G>A	NP_000042.3:p.Arg451His	Outside FAT/PIK	0	1	0.636282	0.00327946	NA	NA	NA	NA	C0	-0.0210218	3.94074	0.1063	0.342
NM_000051.3:c.1354A>G	NP_000042.3:p.Thr452Ala	Outside FAT/PIK	1	0	1.22967	0.00631851	2	0	1.72803	0.00885662	C0	-0.580279	1.23227	0.0107	0.048
NM_000051.3:c.1370G>T	NP_000042.3:p.Arg457Leu	Outside FAT/PIK	2	0	2.11699	0.0108286	NA	NA	NA	NA	C0	-0.0699273	2.77052	0.0808	0.169
NM_000051.3:c.1375C>T	NP_000042.3:p.Leu459Phe	Outside FAT/PIK	1	0	1.37427	0.00705628	NA	NA	NA	NA	C15	-0.172423	3.2017	0.2772	0.22
NM_000051.3:c.1376T>G	NP_000042.3:p.Leu459Arg	Outside FAT/PIK	0	1	0.65159	0.00335809	NA	NA	NA	NA	C65	0.231097	3.68513	0.6287	0.664
NM_000051.3:c.1379C>T	NP_000042.3:p.Thr460Met	Outside FAT/PIK	0	1	0.634821	0.00327196	NA	NA	NA	NA	C0	-0.552821	-0.168013	0.0102	0.039
NM_000051.3:c.1385T>C	NP_000042.3:p.Val462Ala	Outside FAT/PIK	0	1	0.682383	0.00351623	NA	NA	NA	NA	C25	-0.328521	2.19854	0.0146	0.115
NM_000051.3:c.1393T>A	NP_000042.3:p.Cys465Ser	Outside FAT/PIK	0	1	0.682383	0.00351623	NA	NA	NA	NA	C0	0.162266	2.07731	0.1102	0.415
NM_000051.3:c.1395T>G	NP_000042.3:p.Cys465Trp	Outside FAT/PIK	0	1	0.637112	0.00328372	NA	NA	NA	NA	C15	0.168489	2.9105	0.5639	0.462
NM_000051.3:c.1397A>C	NP_000042.3:p.Gln466Pro	Outside FAT/PIK	2	0	1.97272	0.010098	NA	NA	NA	NA	C0	-0.179188	3.05199	0.1478	0.231
NM_000051.3:c.1411A>C	NP_000042.3:p.Asn471His	Outside FAT/PIK	0	1	0.620812	0.00319998	1	1	0.872416	0.00449105	C0	-0.625671	-0.103754	0.0112	0.159
NM_000051.3:c.1418A>G	NP_000042.3:p.Glu473Gly	Outside FAT/PIK	1	0	1.37427	0.00705628	NA	NA	NA	NA	C0	-0.411464	2.45454	0.061	0.058
NM_000051.3:c.1427A>T	NP_000042.3:p.Gln476Leu	Outside FAT/PIK	1	0	1.52523	0.00782534	NA	NA	NA	NA	C0	-0.428035	1.7363	0.0105	0.102
NM_000051.3:c.1431G>C	NP_000042.3:p.Lys477Asn	Outside FAT/PIK	0	1	0.636282	0.00327946	NA	NA	NA	NA	C0	-0.567268	2.63646	0.0825	0.112
NM_000051.3:c.1440A>C	NP_000042.3:p.Leu480Phe	Outside FAT/PIK	1	1	0.778974	0.00401196	3	1	1.17242	0.00602609	C0	-0.109393	2.50299	0.1133	0.312
NM_000051.3:c.1444A>C	NP_000042.3:p.Lys482Gln	Outside FAT/PIK	8	7	0.572936	0.00295393	9	7	0.702887	0.0036215	C0	-0.317265	2.92641	0.0372	0.156
NM_000051.3:c.1464G>T	NP_000042.3:p.Trp488Cys	Outside FAT/PIK	5	3	1.01754	0.00523421	5	4	0.660533	0.00340403	C65	-0.187009	2.55443	0.0765	0.728
NM_000051.3:c.1468A>G	NP_000042.3:p.Ile490Val	Outside FAT/PIK	0	1	0.634941	0.00327257	NA	NA	NA	NA	C0	-0.650374	1.07188	0.0098	0.09
NM_000051.3:c.1511A>G	NP_000042.3:p.Asn504Ser	Outside FAT/PIK	5	5	0.361221	0.00186441	6	6	0.310144	0.0016012	C0	-0.599971	1.22021	0.0101	0.089
NM_000051.3:c.1516G>T	NP_000042.3:p.Gly506Cys	Outside FAT/PIK	4	2	1.23914	0.00636686	5	4	0.761554	0.00392259	C15	-0.0519759	3.60371	0.0758	0.28
NM_000051.3:c.1541G>A	NP_000042.3:p.Gly514Asp	Outside FAT/PIK	15	5	20.5245	0.0959499	18	6	23.9207	0.110079	C0	-0.202124	3.65501	0.0628	0.269
NM_000051.3:c.1556T>C	NP_000042.3:p.Val519Ala	Outside FAT/PIK	0	1	0.764433	0.00393736	NA	NA	NA	NA	C0	-0.454426	2.13625	0.0108	0.085
NM_000051.3:c.1595G>A	NP_000042.3:p.Cys532Tyr	Outside FAT/PIK	10	15	0.0191484	9.90076e-05	11	17	0.0105659	5.46341e-05	C0	0.28152	4.07756	0.1728	0.578
NM_000051.3:c.1601C>T	NP_000042.3:p.Pro534Leu	Outside FAT/PIK	1	0	1.34607	0.0069125	NA	NA	NA	NA	C65	0.325087	4.21659	0.2099	0.509
NM_000051.3:c.1607G>C	NP_000042.3:p.Cys536Ser	Outside FAT/PIK	1	0	1.37427	0.00705628	NA	NA	NA	NA	C0	-0.496925	1.93232	0.0102	0.057
NM_000051.3:c.1610C>A	NP_000042.3:p.Pro537His	Outside FAT/PIK	1	0	1.37923	0.00708156	NA	NA	NA	NA	C0	-0.286587	3.02777	0.0358	0.213
NM_000051.3:c.1621T>C	NP_000042.3:p.Cys541Arg	Outside FAT/PIK	1	0	1.66704	0.00854667	NA	NA	NA	NA	C0	0.230819	3.76115	0.2713	0.725
NM_000051.3:c.1627A>G	NP_000042.3:p.Thr543Ala	Outside FAT/PIK	0	1	0.568025	0.00292869	NA	NA	NA	NA	C0	-0.546515	0.991189	0.0105	0.036
NM_000051.3:c.1628C>T	NP_000042.3:p.Thr543Ile	Outside FAT/PIK	0	1	0.634821	0.00327196	NA	NA	NA	NA	C0	-0.395377	2.46187	0.0333	0.075
NM_000051.3:c.1634C>T	NP_000042.3:p.Ala545Val	Outside FAT/PIK	1	1	1.33767	0.00686965	NA	NA	NA	NA	C0	-0.156024	2.16059	0.0193	0.123
NM_000051.3:c.1636C>G	NP_000042.3:p.Leu546Val	Outside FAT/PIK	2	4	0.783056	0.0040329	3	4	1.17454	0.00603694	C0	-0.436318	0.76335	0.031	0.067
NM_000051.3:c.1640C>T	NP_000042.3:p.Thr547Ile	Outside FAT/PIK	0	1	0.578193	0.00298095	NA	NA	NA	NA	C0	-0.448808	0.581505	0.0273	0.058
NM_000051.3:c.1648A>G	NP_000042.3:p.Ile550Val	Outside FAT/PIK	0	1	0.627356	0.0032336	NA	NA	NA	NA	C0	-0.666039	-1.20067	0.0099	0.023
NM_000051.3:c.1657G>A	NP_000042.3:p.Gly553Arg	Outside FAT/PIK	0	1	0.803103	0.00413572	NA	NA	NA	NA	C0	-0.355113	2.6728	0.0295	0.166
NM_000051.3:c.1661C>T	NP_000042.3:p.Thr554Met	Outside FAT/PIK	2	1	1.62243	0.00831986	4	1	2.44187	0.0124696	C0	-0.489994	1.14926	0.0105	0.037
NM_000051.3:c.1666A>G	NP_000042.3:p.Lys556Glu	Outside FAT/PIK	1	0	1.22967	0.00631851	NA	NA	NA	NA	C0	-0.488332	0.501436	0.011	0.079
NM_000051.3:c.1671G>A	NP_000042.3:p.Met557Ile	Outside FAT/PIK	0	1	0.682383	0.00351623	0	2	0.442967	0.00228537	C0	-0.54437	0.424461	0.0101	0.053
NM_000051.3:c.1675A>G	NP_000042.3:p.Ile559Val	Outside FAT/PIK	0	1	1	0.00514445	NA	NA	NA	NA	C0	-0.593026	0.479242	0.0099	0.066
NM_000051.3:c.1689G>A	NP_000042.3:p.Met563Ile	Outside FAT/PIK	0	1	0.637112	0.00328372	NA	NA	NA	NA	C0	-0.608808	-0.29797	0.0101	0.064
NM_000051.3:c.1703G>A	NP_000042.3:p.Arg568Lys	Outside FAT/PIK	14	13	0.394108	0.00203381	NA	NA	NA	NA	C0	-0.578424	0.951746	0.0099	0.053
NM_000051.3:c.1703G>T	NP_000042.3:p.Arg568Ile	Outside FAT/PIK	5	7	0.256506	0.00132465	7	8	0.295111	0.00152371	C0	-0.369329	1.54868	0.0351	0.111
NM_000051.3:c.1722A>C	NP_000042.3:p.Glu574Asp	Outside FAT/PIK	1	0	1.34607	0.0069125	NA	NA	NA	NA	C0	-0.163247	1.70409	0.0246	0.178
NM_000051.3:c.1727T>C	NP_000042.3:p.Ile576Thr	Outside FAT/PIK	4	10	0.041162	0.000212806	6	14	0.0205469	0.000106238	C65	0.207358	3.53448	0.11	0.59
NM_000051.3:c.1744T>C	NP_000042.3:p.Phe582Leu	Outside FAT/PIK	59	77	5.98429e-06	3.09451e-08	68	87	1.86223e-06	9.62967e-09	C0	-0.291983	1.1151	0.0108	0.272
NM_000051.3:c.1748A>C	NP_000042.3:p.Tyr583Ser	Outside FAT/PIK	0	1	1	0.00514445	NA	NA	NA	NA	C0	-0.412234	0.709299	0.0121	0.116
NM_000051.3:c.1748A>G	NP_000042.3:p.Tyr583Cys	Outside FAT/PIK	2	2	0.739076	0.00380725	2	3	0.466501	0.0024065	C0	-0.419603	0.913106	0.0105	0.081
NM_000051.3:c.1763A>G	NP_000042.3:p.Asp588Gly	Outside FAT/PIK	1	0	1.33665	0.00686445	NA	NA	NA	NA	C15	-0.276843	3.20486	0.0122	0.206
NM_000051.3:c.1783G>A	NP_000042.3:p.Val595Met	Outside FAT/PIK	1	0	1.50081	0.00770099	NA	NA	NA	NA	C0	-0.523146	1.10492	0.0153	0.019
NM_000051.3:c.1792A>C	NP_000042.3:p.Ile598Leu	Outside FAT/PIK	0	2	0.402998	0.00207959	NA	NA	NA	NA	C0	-0.380715	1.61002	0.0108	0.02
NM_000051.3:c.1792A>G	NP_000042.3:p.Ile598Val	Outside FAT/PIK	1	4	0.269433	0.00139131	1	5	0.174901	0.000903608	C0	-0.625358	1.03614	0.0097	0.025
NM_000051.3:c.1814A>G	NP_000042.3:p.His605Arg	Outside FAT/PIK	4	3	1.0499	0.00539977	5	3	1.55989	0.00800172	C0	-0.00885881	2.31644	0.0286	0.368
NM_000051.3:c.1819G>A	NP_000042.3:p.Val607Ile	Outside FAT/PIK	1	0	1.41057	0.00724132	NA	NA	NA	NA	C0	-0.539665	0.731324	0.01	0.091
NM_000051.3:c.1826A>T	NP_000042.3:p.Glu609Val	Outside FAT/PIK	1	1	0.911264	0.00469009	NA	NA	NA	NA	C0	-0.136557	2.6025	0.0344	0.34
NM_000051.3:c.1832T>A	NP_000042.3:p.Ile611Asn	Outside FAT/PIK	0	1	0.579395	0.00298714	NA	NA	NA	NA	C35	0.0148162	3.61943	0.1095	0.614
NM_000051.3:c.1837G>T	NP_000042.3:p.Val613Leu	Outside FAT/PIK	4	1	2.70516	0.0137955	NA	NA	NA	NA	C0	0.0898717	3.60057	0.0174	0.409
NM_000051.3:c.1841G>C	NP_000042.3:p.Ser614Thr	Outside FAT/PIK	3	2	1.1499	0.00591107	NA	NA	NA	NA	C0	-0.150731	2.78008	0.0365	0.343
NM_000051.3:c.1855A>C	NP_000042.3:p.Asn619His	Outside FAT/PIK	1	2	0.55562	0.00286491	2	3	0.430249	0.0022199	C0	-0.372723	2.22123	0.0111	0.13
NM_000051.3:c.1856A>C	NP_000042.3:p.Asn619Thr	Outside FAT/PIK	0	1	0.682383	0.00351623	NA	NA	NA	NA	C0	-0.247924	2.83222	0.0298	0.271
NM_000051.3:c.1874A>T	NP_000042.3:p.Asn625Ile	Outside FAT/PIK	1	2	0.721329	0.00371617	NA	NA	NA	NA	C0	-0.280071	1.71998	0.011	0.064
NM_000051.3:c.1880T>G	NP_000042.3:p.Phe627Cys	Outside FAT/PIK	3	1	2.13599	0.0109247	5	1	3.21483	0.0163522	C15	0.0137156	3.73549	0.0622	0.338
NM_000051.3:c.1888G>A	NP_000042.3:p.Val630Met	Outside FAT/PIK	5	1	2.46338	0.0125781	6	1	3.36601	0.0171081	C0	-0.577361	2.26938	0.0146	0.151
NM_000051.3:c.1891C>A	NP_000042.3:p.Pro631Thr	Outside FAT/PIK	1	0	1.42277	0.00730347	NA	NA	NA	NA	C0	-0.617713	1.87435	0.0105	0.119
NM_000051.3:c.1897T>C	NP_000042.3:p.Cys633Arg	Outside FAT/PIK	1	0	1.25168	0.00643088	2	0	1.70647	0.00874707	C0	0.0124918	2.68836	0.0739	0.286
NM_000051.3:c.1903C>T	NP_000042.3:p.His635Tyr	Outside FAT/PIK	0	2	0.334307	0.00172574	NA	NA	NA	NA	C0	-0.675231	1.30939	0.0702	0.044
NM_000051.3:c.1960C>A	NP_000042.3:p.Gln654Lys	Outside FAT/PIK	2	1	1.23628	0.00635224	2	2	0.848478	0.00436836	C0	-0.606401	1.71868	0.0104	0.126
NM_000051.3:c.1974C>G	NP_000042.3:p.Asp658Glu	Outside FAT/PIK	0	1	0.693273	0.00357215	NA	NA	NA	NA	C0	-0.454997	2.51092	0.0468	0.125
NM_000051.3:c.1976A>G	NP_000042.3:p.Lys659Arg	Outside FAT/PIK	0	1	0.693273	0.00357215	NA	NA	NA	NA	C0	-0.564733	2.41103	0.0246	0.09
NM_000051.3:c.1977G>T	NP_000042.3:p.Lys659Asn	Outside FAT/PIK	3	1	2.05115	0.0104953	NA	NA	NA	NA	C0	-0.641324	1.84524	0.0377	0.031
NM_000051.3:c.1982A>G	NP_000042.3:p.Asp661Gly	Outside FAT/PIK	1	0	1.34031	0.00688309	NA	NA	NA	NA	C0	-0.471649	2.26014	0.0669	0.132
NM_000051.3:c.1993A>C	NP_000042.3:p.Ile665Leu	Outside FAT/PIK	0	1	0.568025	0.00292869	0	2	0.321904	0.00166182	C0	-0.673996	-0.988593	0.0126	0.031
NM_000051.3:c.2009G>A	NP_000042.3:p.Gly670Asp	Outside FAT/PIK	1	1	0.759252	0.00391078	NA	NA	NA	NA	C0	-0.584891	-0.438289	0.012	0.077
NM_000051.3:c.2011A>G	NP_000042.3:p.Ile671Val	Outside FAT/PIK	0	1	0.648801	0.00334377	NA	NA	NA	NA	C0	-0.807662	-1.08155	0.01	0.036
NM_000051.3:c.2021A>G	NP_000042.3:p.His674Arg	Outside FAT/PIK	7	7	0.598002	0.00308277	7	9	0.259055	0.00133779	C0	-0.651055	-0.303245	0.0262	0.053
NM_000051.3:c.2027C>A	NP_000042.3:p.Ser676Tyr	Outside FAT/PIK	1	0	1.37427	0.00705628	NA	NA	NA	NA	C0	-0.493386	1.20787	0.1242	0.111
NM_000051.3:c.2029A>G	NP_000042.3:p.Ser677Gly	Outside FAT/PIK	0	1	0.568025	0.00292869	NA	NA	NA	NA	C0	-0.669652	0.429608	0.0107	0.01
NM_000051.3:c.2032A>T	NP_000042.3:p.Ile678Phe	Outside FAT/PIK	1	0	1.38967	0.00713478	NA	NA	NA	NA	C0	-0.605167	-0.754557	0.0181	0.045
NM_000051.3:c.2033T>C	NP_000042.3:p.Ile678Thr	Outside FAT/PIK	0	1	0.65159	0.00335809	NA	NA	NA	NA	C0	-0.642164	-0.355962	0.01	0.016
NM_000051.3:c.2047C>T	NP_000042.3:p.His683Tyr	Outside FAT/PIK	0	1	1	0.00514445	NA	NA	NA	NA	C0	-0.371285	1.27972	0.0243	0.111
NM_000051.3:c.2057T>A	NP_000042.3:p.Leu686His	Outside FAT/PIK	1	0	1.25181	0.00643153	NA	NA	NA	NA	C25	0.207653	3.83945	0.0358	0.651
NM_000051.3:c.2071G>C	NP_000042.3:p.Asp691His	Outside FAT/PIK	0	1	0.682383	0.00351623	1	1	0.932422	0.00479847	C0	-0.228884	2.32057	0.1072	0.171
NM_000051.3:c.2095G>C	NP_000042.3:p.Glu699Gln	Outside FAT/PIK	2	0	1.83692	0.00940944	NA	NA	NA	NA	C0	-0.332677	2.52525	0.0128	0.318
NM_000051.3:c.2096A>G	NP_000042.3:p.Glu699Gly	Outside FAT/PIK	2	1	1.61779	0.00829628	NA	NA	NA	NA	C15	-0.251152	2.96686	0.0449	0.358
NM_000051.3:c.2111A>C	NP_000042.3:p.Asn704Thr	Outside FAT/PIK	0	1	0.657224	0.00338703	NA	NA	NA	NA	C0	-0.44212	1.35469	0.0202	0.08
NM_000051.3:c.2113T>C	NP_000042.3:p.Tyr705His	Outside FAT/PIK	1	0	1.22967	0.00631851	NA	NA	NA	NA	C0	-0.0239369	3.70725	0.0599	0.484
NM_000051.3:c.2117C>T	NP_000042.3:p.Ser706Leu	Outside FAT/PIK	0	1	0.693273	0.00357215	NA	NA	NA	NA	C0	-0.23711	3.26926	0.0116	0.227
NM_000051.3:c.2125A>G	NP_000042.3:p.Ile709Val	Outside FAT/PIK	0	1	0.637112	0.00328372	NA	NA	NA	NA	C0	-0.536704	0.941029	0.0099	0.119
NM_000051.3:c.2134T>A	NP_000042.3:p.Ser712Thr	Outside FAT/PIK	1	0	1.34607	0.0069125	NA	NA	NA	NA	C0	-0.546664	1.05132	0.0099	0.113
NM_000051.3:c.2149C>T	NP_000042.3:p.Arg717Trp	Outside FAT/PIK	1	5	0.163421	0.000844345	3	6	0.236413	0.00122101	C25	-0.144581	3.75405	0.054	0.504
NM_000051.3:c.2150G>A	NP_000042.3:p.Arg717Gln	Outside FAT/PIK	2	0	1.88862	0.0096717	3	0	2.65404	0.0135384	C0	-0.401589	2.07395	0.0114	0.148
NM_000051.3:c.2155T>C	NP_000042.3:p.Ser719Pro	Outside FAT/PIK	0	1	0.568025	0.00292869	NA	NA	NA	NA	C0	-0.173419	2.33567	0.0875	0.347
NM_000051.3:c.2158C>T	NP_000042.3:p.Arg720Cys	Outside FAT/PIK	1	2	0.608319	0.00313579	NA	NA	NA	NA	C0	-0.331137	0.739957	0.0119	0.163
NM_000051.3:c.2159G>A	NP_000042.3:p.Arg720His	Outside FAT/PIK	1	7	0.0698312	0.000360971	2	7	0.08567	0.000442808	C0	-0.374622	2.39	0.0154	0.153
NM_000051.3:c.2162T>G	NP_000042.3:p.Leu721Arg	Outside FAT/PIK	0	1	0.568025	0.00292869	NA	NA	NA	NA	C45	0.286157	3.72069	0.3006	0.783
NM_000051.3:c.2165T>C	NP_000042.3:p.Leu722Ser	Outside FAT/PIK	0	2	0.395527	0.00204112	NA	NA	NA	NA	C65	0.31918	3.75838	0.0305	0.762
NM_000051.3:c.2185T>C	NP_000042.3:p.Tyr729His	Outside FAT/PIK	1	0	1.37427	0.00705628	1	1	0.86548	0.0044555	C0	0.208121	3.14508	0.0444	0.594
NM_000051.3:c.2188T>C	NP_000042.3:p.Cys730Arg	Outside FAT/PIK	0	1	0.786076	0.00404838	NA	NA	NA	NA	C0	-0.256384	2.25876	0.0162	0.287
NM_000051.3:c.2189G>A	NP_000042.3:p.Cys730Tyr	Outside FAT/PIK	1	1	0.698483	0.0035989	NA	NA	NA	NA	C0	-0.0800985	2.75834	0.0707	0.443
NM_000051.3:c.2189G>C	NP_000042.3:p.Cys730Ser	Outside FAT/PIK	0	1	0.619132	0.00319135	NA	NA	NA	NA	C0	-0.283157	2.54824	0.0121	0.219
NM_000051.3:c.2200G>A	NP_000042.3:p.Val734Ile	Outside FAT/PIK	1	2	0.674164	0.00347403	NA	NA	NA	NA	C0	-0.503083	0.776798	0.0098	0.06
NM_000051.3:c.2200G>T	NP_000042.3:p.Val734Leu	Outside FAT/PIK	1	0	1.50081	0.00770099	NA	NA	NA	NA	C0	-0.406703	0.728799	0.0106	0.115
NM_000051.3:c.2205A>G	NP_000042.3:p.Ile735Met	Outside FAT/PIK	1	0	1.50081	0.00770099	NA	NA	NA	NA	C0	-0.332526	1.27931	0.0125	0.07
NM_000051.3:c.2222A>G	NP_000042.3:p.Tyr741Cys	Outside FAT/PIK	2	4	0.434244	0.00224047	3	4	0.59336	0.00305891	C0	-0.288378	0.734418	0.0098	0.153
NM_000051.3:c.2226G>C	NP_000042.3:p.Lys742Asn	Outside FAT/PIK	1	0	1.25168	0.00643088	NA	NA	NA	NA	C0	-0.463485	1.40025	0.0134	0.026
NM_000051.3:c.2260C>A	NP_000042.3:p.Gln754Lys	Outside FAT/PIK	2	1	1.05456	0.00542363	3	1	1.48196	0.00760502	C0	-0.162054	2.52957	0.0281	0.278
NM_000051.3:c.2263T>C	NP_000042.3:p.Cys755Arg	Outside FAT/PIK	1	0	1.37743	0.00707241	NA	NA	NA	NA	C0	0.0950353	2.5818	0.0477	0.346
NM_000051.3:c.2269G>A	NP_000042.3:p.Gly757Arg	Outside FAT/PIK	2	1	2.05107	0.0104949	2	3	0.754541	0.00388661	C15	0.280779	4.2734	0.1356	0.395
NM_000051.3:c.2275A>G	NP_000042.3:p.Ser759Gly	Outside FAT/PIK	3	0	3.30108	0.0167836	NA	NA	NA	NA	C0	-0.158714	2.00671	0.0319	0.347
NM_000051.3:c.2284C>G	NP_000042.3:p.Leu762Val	Outside FAT/PIK	0	1	0.621796	0.00320504	NA	NA	NA	NA	C0	-0.33787	1.58705	0.0096	0.183
NM_000051.3:c.2289T>A	NP_000042.3:p.Phe763Leu	Outside FAT/PIK	36	19	14.5526	0.0699856	44	23	16.0588	0.0766739	C0	-0.282131	2.13257	0.0113	0.12
NM_000051.3:c.2312T>A	NP_000042.3:p.Phe771Tyr	Outside FAT/PIK	1	0	1.42277	0.00730347	NA	NA	NA	NA	C0	-0.289454	1.52249	0.014	0.222
NM_000051.3:c.2323T>G	NP_000042.3:p.Ser775Ala	Outside FAT/PIK	1	0	1.34394	0.00690164	NA	NA	NA	NA	C0	-0.354121	0.368608	0.0139	0.106
NM_000051.3:c.2336T>C	NP_000042.3:p.Met779Thr	Outside FAT/PIK	2	0	2.08562	0.0106698	3	2	1.31825	0.00677057	C25	-0.0365566	1.95444	0.0347	0.375
NM_000051.3:c.2337G>A	NP_000042.3:p.Met779Ile	Outside FAT/PIK	0	1	0.786076	0.00404838	NA	NA	NA	NA	C0	-0.381247	1.11322	0.01	0.207
NM_000051.3:c.2353C>T	NP_000042.3:p.Arg785Cys	Outside FAT/PIK	0	1	0.636282	0.00327946	NA	NA	NA	NA	C0	-0.168045	1.31794	0.0272	0.478
NM_000051.3:c.2354G>A	NP_000042.3:p.Arg785His	Outside FAT/PIK	2	1	1.20091	0.00617164	NA	NA	NA	NA	C0	-0.375061	2.27005	0.0102	0.187
NM_000051.3:c.2374A>G	NP_000042.3:p.Lys792Glu	Outside FAT/PIK	0	1	0.693273	0.00357215	NA	NA	NA	NA	C0	-0.248121	1.28912	0.0372	0.262
NM_000051.3:c.2386A>C	NP_000042.3:p.Asn796His	Outside FAT/PIK	0	1	0.693273	0.00357215	NA	NA	NA	NA	C0	-0.322174	1.80186	0.0219	0.173
NM_000051.3:c.2386A>T	NP_000042.3:p.Asn796Tyr	Outside FAT/PIK	0	1	0.634941	0.00327257	1	1	0.778956	0.00401186	C0	-0.190407	1.45794	0.0509	0.283
NM_000051.3:c.2396C>T	NP_000042.3:p.Ala799Val	Outside FAT/PIK	2	6	0.125811	0.000650154	2	7	0.0712981	0.000368551	C0	-0.434056	0.696286	0.0105	0.084
NM_000051.3:c.2399C>A	NP_000042.3:p.Ser800Tyr	Outside FAT/PIK	1	0	1.22967	0.00631851	NA	NA	NA	NA	C0	0.141241	3.27674	0.1008	0.409
NM_000051.3:c.2414G>A	NP_000042.3:p.Arg805Gln	Outside FAT/PIK	0	4	0.233775	0.0012074	NA	NA	NA	NA	C0	0.0450719	2.24514	0.0288	0.387
NM_000051.3:c.2418G>T	NP_000042.3:p.Leu806Phe	Outside FAT/PIK	0	3	0.277094	0.00143082	2	3	0.464505	0.00239623	C0	-0.16521	1.99062	0.0884	0.339
NM_000051.3:c.2425T>G	NP_000042.3:p.Ser809Ala	Outside FAT/PIK	0	1	0.568025	0.00292869	NA	NA	NA	NA	C0	-0.174514	1.98752	0.0306	0.317
NM_000051.3:c.2428A>G	NP_000042.3:p.Lys810Glu	Outside FAT/PIK	0	1	0.568025	0.00292869	NA	NA	NA	NA	C0	0.0664362	2.55886	0.0515	0.314
NM_000051.3:c.2438A>G	NP_000042.3:p.Asn813Ser	Outside FAT/PIK	2	0	1.97272	0.010098	NA	NA	NA	NA	C0	-0.390439	2.10869	0.0107	0.24
NM_000051.3:c.2439T>A	NP_000042.3:p.Asn813Lys	Outside FAT/PIK	0	1	0.764433	0.00393736	NA	NA	NA	NA	C0	-0.221857	2.90757	0.0245	0.359
NM_000051.3:c.2442C>A	NP_000042.3:p.Asp814Glu	Outside FAT/PIK	6	9	0.131827	0.000681222	8	11	0.10609	0.000548298	C0	-0.251732	1.51634	0.0311	0.343
NM_000051.3:c.2443A>G	NP_000042.3:p.Ile815Val	Outside FAT/PIK	1	1	1.03792	0.00533849	NA	NA	NA	NA	C15	-0.312408	2.53166	0.0139	0.22
NM_000051.3:c.2450A>T	NP_000042.3:p.Asp817Val	Outside FAT/PIK	0	1	0.634941	0.00327257	NA	NA	NA	NA	C65	0.281661	3.9799	0.0739	0.69
NM_000051.3:c.2474T>G	NP_000042.3:p.Phe825Cys	Outside FAT/PIK	0	1	0.673973	0.00347305	NA	NA	NA	NA	C0	-0.50917	0.908873	0.011	0.119
NM_000051.3:c.2476A>C	NP_000042.3:p.Ile826Leu	Outside FAT/PIK	6	9	0.339852	0.00175431	8	9	0.585912	0.00302063	C0	-0.518604	1.22808	0.0135	0.08
NM_000051.3:c.2476A>G	NP_000042.3:p.Ile826Val	Outside FAT/PIK	0	1	0.568025	0.00292869	NA	NA	NA	NA	C0	-0.638698	0.929799	0.01	0.089
NM_000051.3:c.2485C>G	NP_000042.3:p.Pro829Ala	Outside FAT/PIK	0	1	0.620812	0.00319998	NA	NA	NA	NA	C0	-0.536295	1.99598	0.0245	0.074
NM_000051.3:c.2491G>A	NP_000042.3:p.Asp831Asn	Outside FAT/PIK	0	1	0.636282	0.00327946	NA	NA	NA	NA	C0	-0.616242	2.48141	0.0325	0.123
NM_000051.3:c.2492A>G	NP_000042.3:p.Asp831Gly	Outside FAT/PIK	1	0	1.34394	0.00690164	1	1	0.872416	0.00449105	C0	-0.440716	1.80368	0.0195	0.144
NM_000051.3:c.2494C>G	NP_000042.3:p.Arg832Gly	Outside FAT/PIK	1	0	1.37743	0.00707241	NA	NA	NA	NA	C0	-0.533389	0.749184	0.0106	0.206
NM_000051.3:c.2494C>T	NP_000042.3:p.Arg832Cys	Outside FAT/PIK	9	16	0.0184209	9.52466e-05	11	19	0.00953228	4.92895e-05	C0	-0.522194	1.16419	0.0104	0.299
NM_000051.3:c.2495G>A	NP_000042.3:p.Arg832His	Outside FAT/PIK	1	1	0.826084	0.00425356	1	2	0.53625	0.00276531	C0	-0.680899	0.207729	0.0102	0.023
NM_000051.3:c.2503G>T	NP_000042.3:p.Val835Leu	Outside FAT/PIK	0	1	0.657224	0.00338703	NA	NA	NA	NA	C0	-0.552101	1.51692	0.0108	0.105
NM_000051.3:c.2504T>C	NP_000042.3:p.Val835Ala	Outside FAT/PIK	1	0	1.34394	0.00690164	NA	NA	NA	NA	C0	-0.537182	1.47589	0.0105	0.081
NM_000051.3:c.2506G>C	NP_000042.3:p.Glu836Gln	Outside FAT/PIK	0	1	0.634821	0.00327196	NA	NA	NA	NA	C0	-0.589858	1.26743	0.011	0.052
NM_000051.3:c.2531G>A	NP_000042.3:p.Gly844Glu	Outside FAT/PIK	4	2	1.71688	0.00879993	4	3	0.972965	0.00500607	C0	-0.578904	1.08501	0.0107	0.109
NM_000051.3:c.2531G>C	NP_000042.3:p.Gly844Ala	Outside FAT/PIK	1	1	0.698483	0.0035989	NA	NA	NA	NA	C0	-0.6239	1.02815	0.0103	0.089
NM_000051.3:c.2540T>A	NP_000042.3:p.Met847Lys	Outside FAT/PIK	0	1	0.568025	0.00292869	NA	NA	NA	NA	C0	-0.487234	1.32605	0.0113	0.112
NM_000051.3:c.2552A>G	NP_000042.3:p.Asp851Gly	Outside FAT/PIK	1	0	1.66704	0.00854667	NA	NA	NA	NA	C0	-0.531721	1.71219	0.0105	0.099
NM_000051.3:c.2564T>C	NP_000042.3:p.Met855Thr	Outside FAT/PIK	1	1	1.04047	0.00535153	NA	NA	NA	NA	C0	-0.558344	0.805656	0.0099	0.042
NM_000051.3:c.2569C>G	NP_000042.3:p.Leu857Val	Outside FAT/PIK	1	0	1.42277	0.00730347	NA	NA	NA	NA	C0	-0.595256	1.29668	0.0122	0.065
NM_000051.3:c.2578G>A	NP_000042.3:p.Asp860Asn	Outside FAT/PIK	0	1	0.704556	0.00363007	NA	NA	NA	NA	C0	-0.639842	2.13084	0.0312	0.147
NM_000051.3:c.2581T>A	NP_000042.3:p.Tyr861Asn	Outside FAT/PIK	1	1	0.834335	0.00429586	NA	NA	NA	NA	C0	-0.605582	-0.189023	0.0638	0.021
NM_000051.3:c.2584C>T	NP_000042.3:p.Pro862Ser	Outside FAT/PIK	0	1	0.568025	0.00292869	NA	NA	NA	NA	C0	-0.674288	-0.035349	0.0098	0.059
NM_000051.3:c.2593A>C	NP_000042.3:p.Ser865Arg	Outside FAT/PIK	0	1	0.620812	0.00319998	NA	NA	NA	NA	C0	-0.564162	0.069507	0.0326	0.05
NM_000051.3:c.2603A>G	NP_000042.3:p.Asp868Gly	Outside FAT/PIK	1	1	0.726726	0.00374387	2	1	1.07973	0.00555236	C0	-0.130973	1.39719	0.0123	0.271
NM_000051.3:c.2606C>A	NP_000042.3:p.Ala869Glu	Outside FAT/PIK	1	0	1.42277	0.00730347	NA	NA	NA	NA	C0	-0.31518	0.642889	0.0523	0.101
NM_000051.3:c.2606C>G	NP_000042.3:p.Ala869Gly	Outside FAT/PIK	2	0	1.88862	0.0096717	NA	NA	NA	NA	C0	-0.429456	0.641428	0.0121	0.115
NM_000051.3:c.2606C>T	NP_000042.3:p.Ala869Val	Outside FAT/PIK	2	0	1.6526	0.0084733	NA	NA	NA	NA	C0	-0.369069	0.763438	0.0123	0.113
NM_000051.3:c.2608A>G	NP_000042.3:p.Asn870Asp	Outside FAT/PIK	1	1	0.852714	0.00439007	NA	NA	NA	NA	C0	-0.463278	1.3669	0.0107	0.105
NM_000051.3:c.2614C>T	NP_000042.3:p.Pro872Ser	Outside FAT/PIK	0	1	0.620812	0.00319998	NA	NA	NA	NA	C0	-0.445926	1.3265	0.0102	0.122
NM_000051.3:c.2630G>C	NP_000042.3:p.Ser877Thr	Outside FAT/PIK	45	41	0.00976167	5.04756e-05	45	43	0.00387163	2.002e-05	C0	-0.52042	0.209475	0.01	0.096
NM_000051.3:c.2635A>G	NP_000042.3:p.Ile879Val	Outside FAT/PIK	4	3	0.895681	0.00461026	5	3	1.22112	0.00627486	C0	-0.554865	0.46147	0.0098	0.052
NM_000051.3:c.2656G>T	NP_000042.3:p.Ala886Ser	Outside FAT/PIK	0	1	0.682383	0.00351623	0	2	0.472805	0.00243894	C0	-0.370946	1.96363	0.0117	0.073
NM_000051.3:c.2676G>T	NP_000042.3:p.Lys892Asn	Outside FAT/PIK	0	1	0.786076	0.00404838	NA	NA	NA	NA	C0	-0.27274	2.61482	0.0621	0.186
NM_000051.3:c.2678A>G	NP_000042.3:p.Gln893Arg	Outside FAT/PIK	0	1	0.673973	0.00347305	NA	NA	NA	NA	C0	-0.171046	2.79064	0.0424	0.246
NM_000051.3:c.2689T>A	NP_000042.3:p.Phe897Ile	Outside FAT/PIK	3	2	0.752141	0.00387429	NA	NA	NA	NA	C0	-0.350015	0.964016	0.0125	0.069
NM_000051.3:c.2698A>G	NP_000042.3:p.Met900Val	Outside FAT/PIK	5	1	2.47763	0.0126499	NA	NA	NA	NA	C0	-0.221798	2.27022	0.0136	0.223
NM_000051.3:c.2707T>C	NP_000042.3:p.Phe903Leu	Outside FAT/PIK	1	0	1.34394	0.00690164	NA	NA	NA	NA	C0	0.0405111	2.62433	0.03	0.281
NM_000051.3:c.2708T>C	NP_000042.3:p.Phe903Ser	Outside FAT/PIK	0	1	0.568025	0.00292869	NA	NA	NA	NA	C35	0.268338	4.05629	0.1285	0.698
NM_000051.3:c.2720G>T	NP_000042.3:p.Cys907Phe	Outside FAT/PIK	2	1	1.18484	0.00608954	4	1	2.20226	0.0112598	C15	-0.0282477	2.94268	0.2762	0.498
NM_000051.3:c.2723T>C	NP_000042.3:p.Val908Ala	Outside FAT/PIK	0	2	0.544965	0.00281013	2	2	0.99333	0.00511032	C0	-0.272576	2.06138	0.011	0.142
NM_000051.3:c.2728A>G	NP_000042.3:p.Thr910Ala	Outside FAT/PIK	1	1	1.10882	0.00570106	NA	NA	NA	NA	C0	-0.379688	1.14801	0.01	0.076
NM_000051.3:c.2734C>G	NP_000042.3:p.Gln912Glu	Outside FAT/PIK	0	1	0.627356	0.0032336	NA	NA	NA	NA	C0	-0.250745	1.52136	0.0566	0.182
NM_000051.3:c.2738C>A	NP_000042.3:p.Thr913Asn	Outside FAT/PIK	1	0	1.22967	0.00631851	NA	NA	NA	NA	C0	-0.457553	0.324433	0.0106	0.152
NM_000051.3:c.2738C>T	NP_000042.3:p.Thr913Ile	Outside FAT/PIK	1	0	1.54	0.00790052	NA	NA	NA	NA	C0	-0.336492	0.388213	0.0507	0.085
NM_000051.3:c.2764G>C	NP_000042.3:p.Asp922His	Outside FAT/PIK	1	0	1.41057	0.00724132	NA	NA	NA	NA	C0	0.184533	3.40948	0.0745	0.473
NM_000051.3:c.2770C>T	NP_000042.3:p.Arg924Trp	Outside FAT/PIK	4	5	0.585666	0.00301937	NA	NA	NA	NA	C25	0.212768	3.6405	0.0838	0.473
NM_000051.3:c.2771G>A	NP_000042.3:p.Arg924Gln	Outside FAT/PIK	0	1	0.637112	0.00328372	1	1	0.868603	0.00447151	C0	0.0975296	2.85076	0.0361	0.308
NM_000051.3:c.2781G>T	NP_000042.3:p.Leu927Phe	Outside FAT/PIK	3	2	1.04597	0.00537967	NA	NA	NA	NA	C15	0.0761759	3.01784	0.232	0.501
NM_000051.3:c.2783T>C	NP_000042.3:p.Leu928Ser	Outside FAT/PIK	1	0	1.37743	0.00707241	NA	NA	NA	NA	C15	0.302508	3.90904	0.1876	0.697
NM_000051.3:c.2792T>C	NP_000042.3:p.Ile931Thr	Outside FAT/PIK	0	1	0.568025	0.00292869	NA	NA	NA	NA	C0	-0.221279	2.27788	0.0107	0.236
NM_000051.3:c.2798C>A	NP_000042.3:p.Ser933Tyr	Outside FAT/PIK	1	0	1.25428	0.00644417	NA	NA	NA	NA	C0	-0.299192	1.54069	0.0409	0.133
NM_000051.3:c.2798C>G	NP_000042.3:p.Ser933Cys	Outside FAT/PIK	0	1	0.617444	0.00318268	NA	NA	NA	NA	C0	-0.320251	1.58271	0.0292	0.139
NM_000051.3:c.2803A>G	NP_000042.3:p.Thr935Ala	Outside FAT/PIK	3	2	0.910436	0.00468585	NA	NA	NA	NA	C0	-0.434603	0.597928	0.0104	0.068
NM_000051.3:c.2804C>A	NP_000042.3:p.Thr935Lys	Outside FAT/PIK	1	0	1.37427	0.00705628	NA	NA	NA	NA	C0	-0.407979	0.240187	0.0306	0.09
NM_000051.3:c.2804C>G	NP_000042.3:p.Thr935Arg	Outside FAT/PIK	0	1	0.618025	0.00318566	NA	NA	NA	NA	C0	-0.403258	0.230894	0.0106	0.109
NM_000051.3:c.2804C>T	NP_000042.3:p.Thr935Met	Outside FAT/PIK	2	4	0.197361	0.00101952	2	5	0.111846	0.000578027	C0	-0.464797	0.402345	0.0102	0.113
NM_000051.3:c.2812C>G	NP_000042.3:p.Pro938Ala	Outside FAT/PIK	1	0	1.41057	0.00724132	NA	NA	NA	NA	C0	-0.429277	0.017814	0.01	0.1
NM_000051.3:c.2824C>T	NP_000042.3:p.Leu942Phe	Outside FAT/PIK	1	0	1.22967	0.00631851	NA	NA	NA	NA	C0	-0.231436	1.04509	0.0792	0.216
NM_000051.3:c.2831T>A	NP_000042.3:p.Leu944Gln	Outside FAT/PIK	0	1	0.617444	0.00318268	NA	NA	NA	NA	C35	0.281333	3.14564	0.4649	0.523
NM_000051.3:c.2840A>G	NP_000042.3:p.Tyr947Cys	Outside FAT/PIK	0	1	0.568025	0.00292869	NA	NA	NA	NA	C55	0.128755	4.30946	0.1762	0.604
NM_000051.3:c.2843T>C	NP_000042.3:p.Leu948Pro	Outside FAT/PIK	1	0	1.35811	0.00697388	NA	NA	NA	NA	C35	0.300478	4.0202	0.3376	0.82
NM_000051.3:c.2845A>C	NP_000042.3:p.Met949Leu	Outside FAT/PIK	0	1	0.627356	0.0032336	NA	NA	NA	NA	C0	-0.437321	1.2264	0.01	0.044
NM_000051.3:c.2847G>A	NP_000042.3:p.Met949Ile	Outside FAT/PIK	0	1	0.657224	0.00338703	NA	NA	NA	NA	C0	-0.416886	2.0396	0.0102	0.062
NM_000051.3:c.2849T>G	NP_000042.3:p.Leu950Arg	Outside FAT/PIK	1	0	1.34607	0.0069125	NA	NA	NA	NA	C25	0.294434	4.08842	0.4722	0.827
NM_000051.3:c.2864C>A	NP_000042.3:p.Pro955His	Outside FAT/PIK	1	0	1.22967	0.00631851	NA	NA	NA	NA	C0	0.0335091	3.84341	0.2881	0.385
NM_000051.3:c.2867G>A	NP_000042.3:p.Gly956Glu	Outside FAT/PIK	1	1	0.918538	0.00472735	2	1	1.37775	0.00707403	C0	-0.275368	1.87635	0.0341	0.122
NM_000051.3:c.2870A>G	NP_000042.3:p.Glu957Gly	Outside FAT/PIK	0	1	0.568025	0.00292869	NA	NA	NA	NA	C0	-0.353089	1.60068	0.0585	0.129
NM_000051.3:c.2873A>G	NP_000042.3:p.Glu958Gly	Outside FAT/PIK	0	4	0.145342	0.000751005	NA	NA	NA	NA	C0	-0.224243	2.69131	0.0121	0.121
NM_000051.3:c.2887A>G	NP_000042.3:p.Met963Val	Outside FAT/PIK	1	0	1.33791	0.00687087	NA	NA	NA	NA	C0	-0.384089	1.29535	0.0099	0.074
NM_000051.3:c.2894A>T	NP_000042.3:p.Asp965Val	Outside FAT/PIK	0	1	0.65159	0.00335809	NA	NA	NA	NA	C35	-0.114547	3.3009	0.0535	0.297
NM_000051.3:c.2896G>A	NP_000042.3:p.Val966Ile	Outside FAT/PIK	0	1	0.634821	0.00327196	NA	NA	NA	NA	C0	-0.462973	1.98191	0.0103	0.14
NM_000051.3:c.2921C>G	NP_000042.3:p.Ser974Cys	Outside FAT/PIK	0	1	0.65159	0.00335809	NA	NA	NA	NA	C0	-0.164398	4.17154	0.0338	0.193
NM_000051.3:c.2932T>C	NP_000042.3:p.Ser978Pro	Outside FAT/PIK	50	50	0.0189675	9.80724e-05	59	63	0.000482289	2.49393e-06	C65	0.317973	4.0301	0.3082	0.874
NM_000051.3:c.2939A>T	NP_000042.3:p.Tyr980Phe	Outside FAT/PIK	1	0	1.22967	0.00631851	NA	NA	NA	NA	C0	-0.118124	3.75924	0.0291	0.391
NM_000051.3:c.2941C>T	NP_000042.3:p.Arg981Cys	Outside FAT/PIK	0	1	0.693273	0.00357215	0	2	0.475805	0.00245438	C65	0.304806	4.56121	0.0909	0.739
NM_000051.3:c.2942G>A	NP_000042.3:p.Arg981His	Outside FAT/PIK	2	1	1.32594	0.0068098	NA	NA	NA	NA	C25	-0.1549	2.66223	0.0162	0.26
NM_000051.3:c.2954A>T	NP_000042.3:p.Asp985Val	Outside FAT/PIK	1	1	0.778974	0.00401196	NA	NA	NA	NA	C0	0.0410017	3.27679	0.0516	0.616
NM_000051.3:c.2965A>G	NP_000042.3:p.Thr989Ala	Outside FAT/PIK	1	0	1.41057	0.00724132	NA	NA	NA	NA	C0	-0.42825	1.22183	0.01	0.045
NM_000051.3:c.2969T>C	NP_000042.3:p.Ile990Thr	Outside FAT/PIK	0	1	0.65159	0.00335809	NA	NA	NA	NA	C0	-0.126621	2.9307	0.0444	0.401
NM_000051.3:c.2978A>G	NP_000042.3:p.His993Arg	Outside FAT/PIK	0	1	0.634821	0.00327196	NA	NA	NA	NA	C0	-0.244032	1.71496	0.0325	0.168
NM_000051.3:c.2992G>A	NP_000042.3:p.Val998Met	Outside FAT/PIK	1	0	1.45903	0.00748821	NA	NA	NA	NA	C0	-0.25373	1.88057	0.0294	0.061
NM_000051.3:c.2999A>T	NP_000042.3:p.Asn1000Ile	Outside FAT/PIK	0	1	0.617444	0.00318268	0	2	0.400812	0.00206833	C0	-0.228581	1.68735	0.0276	0.246
NM_000051.3:c.3013A>C	NP_000042.3:p.Asn1005His	Outside FAT/PIK	0	1	0.786076	0.00404838	NA	NA	NA	NA	C0	-0.530596	0.616707	0.0106	0.071
NM_000051.3:c.3014A>G	NP_000042.3:p.Asn1005Ser	Outside FAT/PIK	7	7	0.570113	0.00293942	9	7	0.955705	0.0049177	C0	-0.624588	-0.835038	0.01	0.099
NM_000051.3:c.3016A>G	NP_000042.3:p.Met1006Val	Outside FAT/PIK	6	6	1.07051	0.00550519	8	8	0.995792	0.00512292	C0	-0.567989	-0.570103	0.01	0.043
NM_000051.3:c.3018G>T	NP_000042.3:p.Met1006Ile	Outside FAT/PIK	1	0	1.22967	0.00631851	NA	NA	NA	NA	C0	-0.431625	0.436635	0.01	0.059
NM_000051.3:c.3031A>G	NP_000042.3:p.Thr1011Ala	Outside FAT/PIK	2	0	1.88862	0.0096717	NA	NA	NA	NA	C0	-0.398106	1.43134	0.0106	0.079
NM_000051.3:c.3032C>T	NP_000042.3:p.Thr1011Ile	Outside FAT/PIK	0	1	0.579395	0.00298714	NA	NA	NA	NA	C0	-0.25064	1.94608	0.0314	0.198
NM_000051.3:c.3035G>A	NP_000042.3:p.Arg1012Lys	Outside FAT/PIK	0	1	0.637112	0.00328372	NA	NA	NA	NA	C0	-0.456523	1.28576	0.0099	0.037
NM_000051.3:c.3045A>C	NP_000042.3:p.Gln1015His	Outside FAT/PIK	0	1	0.568025	0.00292869	NA	NA	NA	NA	C0	-0.174058	2.93099	0.0474	0.345
NM_000051.3:c.3051G>T	NP_000042.3:p.Gln1017His	Outside FAT/PIK	0	1	0.568025	0.00292869	NA	NA	NA	NA	C0	-0.400179	1.34435	0.0106	0.054
NM_000051.3:c.3059C>T	NP_000042.3:p.Thr1020Ile	Outside FAT/PIK	0	1	0.786076	0.00404838	1	1	1.10466	0.00567981	C0	-0.153545	2.22536	0.0136	0.277
NM_000051.3:c.3065T>C	NP_000042.3:p.Ile1022Thr	Outside FAT/PIK	1	0	1.41057	0.00724132	NA	NA	NA	NA	C25	-0.146966	3.19611	0.0442	0.318
NM_000051.3:c.3071C>T	NP_000042.3:p.Ala1024Val	Outside FAT/PIK	0	4	0.227374	0.00117438	NA	NA	NA	NA	C15	-0.198927	2.51179	0.0612	0.265
NM_000051.3:c.3075T>G	NP_000042.3:p.Phe1025Leu	Outside FAT/PIK	0	1	0.682383	0.00351623	NA	NA	NA	NA	C0	0.190584	4.02079	0.1538	0.464
NM_000051.3:c.3082C>A	NP_000042.3:p.Leu1028Ile	Outside FAT/PIK	1	0	1.22967	0.00631851	NA	NA	NA	NA	C0	-0.190131	2.6073	0.0438	0.335
NM_000051.3:c.3088A>G	NP_000042.3:p.Lys1030Glu	Outside FAT/PIK	0	1	0.637112	0.00328372	NA	NA	NA	NA	C0	-0.179879	2.85085	0.0422	0.259
NM_000051.3:c.3092A>G	NP_000042.3:p.Glu1031Gly	Outside FAT/PIK	0	1	0.693273	0.00357215	NA	NA	NA	NA	C0	-0.289725	2.28343	0.1171	0.087
NM_000051.3:c.3095G>A	NP_000042.3:p.Arg1032Lys	Outside FAT/PIK	1	0	1.37923	0.00708156	NA	NA	NA	NA	C0	-0.411013	1.23542	0.0101	0.078
NM_000051.3:c.3106T>C	NP_000042.3:p.Phe1036Leu	Outside FAT/PIK	4	7	0.13498	0.000697503	7	9	0.135661	0.00070102	C0	-0.349411	0.758151	0.0309	0.066
NM_000051.3:c.3112G>A	NP_000042.3:p.Val1038Ile	Outside FAT/PIK	0	1	0.568025	0.00292869	NA	NA	NA	NA	C25	-0.0651683	3.4012	0.0754	0.331
NM_000051.3:c.3118A>G	NP_000042.3:p.Met1040Val	Outside FAT/PIK	6	7	0.438676	0.00226329	NA	NA	NA	NA	C0	-0.451498	0.544386	0.0105	0.096
NM_000051.3:c.3120G>C	NP_000042.3:p.Met1040Ile	Outside FAT/PIK	0	1	0.621796	0.00320504	NA	NA	NA	NA	C0	-0.372217	1.41658	0.0113	0.044
NM_000051.3:c.3121G>T	NP_000042.3:p.Ala1041Ser	Outside FAT/PIK	0	3	0.273108	0.00141027	NA	NA	NA	NA	C0	-0.260904	2.14606	0.0291	0.218
NM_000051.3:c.3122C>T	NP_000042.3:p.Ala1041Val	Outside FAT/PIK	1	0	1.33665	0.00686445	NA	NA	NA	NA	C0	-0.0560711	2.99838	0.0646	0.377
NM_000051.3:c.3149T>C	NP_000042.3:p.Leu1050Pro	Outside FAT/PIK	2	0	1.90227	0.00974094	NA	NA	NA	NA	C65	0.324965	3.99093	0.5259	0.895
NM_000051.3:c.3151G>C	NP_000042.3:p.Glu1051Gln	Outside FAT/PIK	2	2	1.01749	0.00523394	NA	NA	NA	NA	C0	-0.190727	3.13075	0.0249	0.193
NM_000051.3:c.3155C>T	NP_000042.3:p.Ala1052Val	Outside FAT/PIK	0	1	0.568025	0.00292869	NA	NA	NA	NA	C0	-0.390667	1.26242	0.0114	0.097
NM_000051.3:c.3161C>T	NP_000042.3:p.Pro1054Leu	Outside FAT/PIK	1	1	0.872416	0.00449105	NA	NA	NA	NA	C65	0.276791	3.77463	0.2127	0.603
NM_000051.3:c.3175G>A	NP_000042.3:p.Ala1059Thr	Outside FAT/PIK	0	1	0.568025	0.00292869	NA	NA	NA	NA	C0	-0.247076	1.90312	0.011	0.143
NM_000051.3:c.3188T>C	NP_000042.3:p.Val1063Ala	Outside FAT/PIK	0	1	0.693273	0.00357215	NA	NA	NA	NA	C0	-0.0426446	1.90167	0.0188	0.282
NM_000051.3:c.3190A>G	NP_000042.3:p.Met1064Val	Outside FAT/PIK	2	2	0.752159	0.00387439	2	4	0.298318	0.00154024	C0	-0.397908	0.714689	0.0101	0.087
NM_000051.3:c.3191T>C	NP_000042.3:p.Met1064Thr	Outside FAT/PIK	1	0	1.22967	0.00631851	NA	NA	NA	NA	C0	-0.347107	0.187443	0.022	0.135
NM_000051.3:c.3194G>A	NP_000042.3:p.Gly1065Glu	Outside FAT/PIK	1	1	0.723712	0.0037284	NA	NA	NA	NA	C0	-0.323379	0.743897	0.0122	0.117
NM_000051.3:c.3200A>T	NP_000042.3:p.Asp1067Val	Outside FAT/PIK	0	1	0.621796	0.00320504	NA	NA	NA	NA	C15	-0.0199353	2.43382	0.0288	0.266
NM_000051.3:c.3201C>A	NP_000042.3:p.Asp1067Glu	Outside FAT/PIK	0	1	0.578193	0.00298095	NA	NA	NA	NA	C0	-0.42479	1.18703	0.01	0.052
NM_000051.3:c.3202T>C	NP_000042.3:p.Phe1068Leu	Outside FAT/PIK	1	0	1.34394	0.00690164	NA	NA	NA	NA	C0	-0.402741	1.2855	0.0106	0.054
NM_000051.3:c.3205C>T	NP_000042.3:p.Pro1069Ser	Outside FAT/PIK	0	1	0.578193	0.00298095	NA	NA	NA	NA	C0	-0.365527	1.06332	0.0104	0.101
NM_000051.3:c.3238G>T	NP_000042.3:p.Asp1080Tyr	Outside FAT/PIK	0	1	0.620812	0.00319998	NA	NA	NA	NA	C65	0.336496	4.02381	0.1685	0.79
NM_000051.3:c.3242A>G	NP_000042.3:p.Asn1081Ser	Outside FAT/PIK	4	3	0.971682	0.0049995	NA	NA	NA	NA	C0	-0.607854	0.588786	0.0101	0.03
NM_000051.3:c.3247C>T	NP_000042.3:p.His1083Tyr	Outside FAT/PIK	0	1	0.579395	0.00298714	NA	NA	NA	NA	C35	-0.0196468	3.58426	0.0503	0.487
NM_000051.3:c.3248A>G	NP_000042.3:p.His1083Arg	Outside FAT/PIK	0	1	0.568025	0.00292869	NA	NA	NA	NA	C0	0.169343	3.32022	0.079	0.631
NM_000051.3:c.3254T>C	NP_000042.3:p.Val1085Ala	Outside FAT/PIK	0	1	0.770061	0.00396623	NA	NA	NA	NA	C25	0.285606	3.69322	0.1409	0.682
NM_000051.3:c.3256C>T	NP_000042.3:p.Arg1086Cys	Outside FAT/PIK	1	3	0.344151	0.00177646	NA	NA	NA	NA	C0	-0.263711	2.23033	0.013	0.316
NM_000051.3:c.3257G>A	NP_000042.3:p.Arg1086His	Outside FAT/PIK	1	0	1.45903	0.00748821	NA	NA	NA	NA	C0	-0.0962991	3.88638	0.0339	0.445
NM_000051.3:c.3257G>T	NP_000042.3:p.Arg1086Leu	Outside FAT/PIK	0	1	0.618025	0.00318566	NA	NA	NA	NA	C0	0.0154465	3.29733	0.0476	0.482
NM_000051.3:c.3259A>T	NP_000042.3:p.Met1087Leu	Outside FAT/PIK	0	1	0.633483	0.00326508	NA	NA	NA	NA	C0	-0.181097	2.23026	0.0243	0.205
NM_000051.3:c.3265G>T	NP_000042.3:p.Ala1089Ser	Outside FAT/PIK	3	1	1.59682	0.00818964	4	2	1.11018	0.00570805	C0	-0.26941	2.1506	0.0126	0.151
NM_000051.3:c.3274T>C	NP_000042.3:p.Ser1092Pro	Outside FAT/PIK	0	1	0.682383	0.00351623	NA	NA	NA	NA	C0	0.266817	3.54108	0.0761	0.489
NM_000051.3:c.3277A>G	NP_000042.3:p.Ile1093Val	Outside FAT/PIK	0	1	0.637112	0.00328372	NA	NA	NA	NA	C0	-0.567484	-0.032119	0.0097	0.053
NM_000051.3:c.3295G>A	NP_000042.3:p.Asp1099Asn	Outside FAT/PIK	5	4	0.681442	0.0035114	5	5	0.386178	0.00199297	C0	-0.499358	1.77349	0.0103	0.072
NM_000051.3:c.3295G>T	NP_000042.3:p.Asp1099Tyr	Outside FAT/PIK	0	1	0.803103	0.00413572	NA	NA	NA	NA	C0	-0.185638	2.36889	0.0485	0.207
NM_000051.3:c.3304G>A	NP_000042.3:p.Gly1102Arg	Outside FAT/PIK	0	1	0.568025	0.00292869	NA	NA	NA	NA	C0	-0.368227	0.246598	0.0101	0.081
NM_000051.3:c.3307G>A	NP_000042.3:p.Asp1103Asn	Outside FAT/PIK	0	1	1	0.00514445	NA	NA	NA	NA	C0	-0.5811	0.456467	0.0108	0.083
NM_000051.3:c.3311C>G	NP_000042.3:p.Ser1104Cys	Outside FAT/PIK	1	0	1.35811	0.00697388	NA	NA	NA	NA	C0	-0.3253	0.916611	0.0108	0.135
NM_000051.3:c.3314C>G	NP_000042.3:p.Ser1105Cys	Outside FAT/PIK	0	1	0.65159	0.00335809	NA	NA	NA	NA	C0	-0.244081	1.74351	0.0339	0.175
NM_000051.3:c.3317G>A	NP_000042.3:p.Arg1106Lys	Outside FAT/PIK	0	1	0.682383	0.00351623	NA	NA	NA	NA	C0	-0.511623	-1.23918	0.0105	0.071
NM_000051.3:c.3320T>C	NP_000042.3:p.Leu1107Ser	Outside FAT/PIK	0	1	0.617444	0.00318268	NA	NA	NA	NA	C0	-0.413863	0.698158	0.0119	0.061
NM_000051.3:c.3328G>A	NP_000042.3:p.Ala1110Thr	Outside FAT/PIK	1	1	0.868741	0.00447222	2	1	1.06578	0.00548102	C0	-0.26958	2.31414	0.0315	0.163
NM_000051.3:c.3332T>C	NP_000042.3:p.Leu1111Pro	Outside FAT/PIK	2	2	1.34842	0.00692449	3	4	0.970974	0.00499588	C0	0.101685	3.80255	0.3152	0.644
NM_000051.3:c.3334C>G	NP_000042.3:p.Pro1112Ala	Outside FAT/PIK	0	2	0.40342	0.00208176	NA	NA	NA	NA	C0	0.0103184	3.31131	0.0533	0.365
NM_000051.3:c.3334C>T	NP_000042.3:p.Pro1112Ser	Outside FAT/PIK	0	2	0.359554	0.00185582	NA	NA	NA	NA	C0	0.0243798	3.14664	0.0266	0.324
NM_000051.3:c.3341A>G	NP_000042.3:p.Lys1114Arg	Outside FAT/PIK	0	1	0.641934	0.00330849	NA	NA	NA	NA	C0	-0.415856	1.20917	0.0481	0.208
NM_000051.3:c.3347A>C	NP_000042.3:p.Gln1116Pro	Outside FAT/PIK	0	1	0.634821	0.00327196	NA	NA	NA	NA	C65	0.329703	3.75341	0.4911	0.652
NM_000051.3:c.3352A>G	NP_000042.3:p.Thr1118Ala	Outside FAT/PIK	0	1	0.617444	0.00318268	NA	NA	NA	NA	C0	-0.367482	1.37069	0.0104	0.078
NM_000051.3:c.3371A>T	NP_000042.3:p.Tyr1124Phe	Outside FAT/PIK	7	1	4.56793	0.023076	8	2	3.17583	0.0161571	C15	-0.134208	2.31455	0.0203	0.288
NM_000051.3:c.3376A>G	NP_000042.3:p.Lys1126Glu	Outside FAT/PIK	1	1	1.00804	0.00518559	NA	NA	NA	NA	C0	-0.267302	1.57467	0.0352	0.095
NM_000051.3:c.3383A>G	NP_000042.3:p.Gln1128Arg	Outside FAT/PIK	6	4	2.14499	0.0109702	7	4	3.01432	0.015348	C0	-0.326661	1.99758	0.0304	0.21
NM_000051.3:c.3385G>A	NP_000042.3:p.Glu1129Lys	Outside FAT/PIK	2	0	2.29096	0.011708	NA	NA	NA	NA	C0	-0.0912302	4.15288	0.0283	0.355
NM_000051.3:c.3394A>G	NP_000042.3:p.Arg1132Gly	Outside FAT/PIK	1	0	1.37743	0.00707241	NA	NA	NA	NA	C0	-0.262677	2.50535	0.0131	0.162
NM_000051.3:c.3407A>G	NP_000042.3:p.His1136Arg	Outside FAT/PIK	1	0	1.22967	0.00631851	NA	NA	NA	NA	C0	-0.637513	-0.230239	0.0121	0.035
NM_000051.3:c.3410G>A	NP_000042.3:p.Ser1137Asn	Outside FAT/PIK	1	0	1.25181	0.00643153	NA	NA	NA	NA	C0	-0.718367	0.385156	0.0107	0.019
NM_000051.3:c.3421C>A	NP_000042.3:p.Pro1141Thr	Outside FAT/PIK	0	1	0.568025	0.00292869	NA	NA	NA	NA	C0	-0.532195	-0.338024	0.0187	0.05
NM_000051.3:c.3446A>G	NP_000042.3:p.Asn1149Ser	Outside FAT/PIK	0	1	0.65159	0.00335809	0	2	0.451469	0.00232913	C45	-0.273129	3.32883	0.1271	0.338
NM_000051.3:c.3449G>C	NP_000042.3:p.Arg1150Thr	Outside FAT/PIK	2	0	2.02427	0.0103592	NA	NA	NA	NA	C65	0.0823285	3.9547	0.0582	0.47
NM_000051.3:c.3467C>T	NP_000042.3:p.Thr1156Met	Outside FAT/PIK	2	0	2.04991	0.010489	4	1	2.00279	0.0102504	C0	-0.420197	0.529648	0.0102	0.137
NM_000051.3:c.3478G>C	NP_000042.3:p.Val1160Leu	Outside FAT/PIK	1	0	1.41057	0.00724132	5	0	3.66013	0.0185752	C0	-0.289015	2.38804	0.0285	0.051
NM_000051.3:c.3482T>G	NP_000042.3:p.Val1161Gly	Outside FAT/PIK	0	1	0.682383	0.00351623	NA	NA	NA	NA	C35	0.222521	3.85376	0.0613	0.604
NM_000051.3:c.3502T>C	NP_000042.3:p.Cys1168Arg	Outside FAT/PIK	1	0	1.37427	0.00705628	NA	NA	NA	NA	C65	0.325708	4.00735	0.7071	0.71
NM_000051.3:c.3513G>T	NP_000042.3:p.Gln1171His	Outside FAT/PIK	2	0	1.98846	0.0101778	NA	NA	NA	NA	C0	0.00338144	2.42423	0.1556	0.491
NM_000051.3:c.3519G>C	NP_000042.3:p.Leu1173Phe	Outside FAT/PIK	3	0	3.22364	0.0163963	4	0	4.83527	0.0243935	C0	0.158005	3.21724	0.1997	0.44
NM_000051.3:c.3521T>C	NP_000042.3:p.Phe1174Ser	Outside FAT/PIK	1	0	1.22967	0.00631851	2	1	0.854921	0.00440139	C65	0.33559	4.16656	0.2562	0.758
NM_000051.3:c.3527T>C	NP_000042.3:p.Leu1176Pro	Outside FAT/PIK	0	1	0.568025	0.00292869	NA	NA	NA	NA	C65	0.317155	3.70311	0.2063	0.747
NM_000051.3:c.3532A>G	NP_000042.3:p.Lys1178Glu	Outside FAT/PIK	1	0	1.37427	0.00705628	1	1	0.86548	0.0044555	C0	-0.235678	3.04418	0.0413	0.089
NM_000051.3:c.3533A>C	NP_000042.3:p.Lys1178Thr	Outside FAT/PIK	0	1	0.620812	0.00319998	NA	NA	NA	NA	C0	-0.146792	2.84906	0.033	0.278
NM_000051.3:c.3541A>G	NP_000042.3:p.Lys1181Glu	Outside FAT/PIK	0	2	0.502403	0.00259122	NA	NA	NA	NA	C15	0.261968	3.89819	0.12	0.416
NM_000051.3:c.3558A>T	NP_000042.3:p.Glu1186Asp	Outside FAT/PIK	1	2	0.553828	0.0028557	2	2	0.755058	0.00388926	C0	-0.437636	1.20654	0.0098	0.109
NM_000051.3:c.3569T>C	NP_000042.3:p.Val1190Ala	Outside FAT/PIK	0	1	1	0.00514445	NA	NA	NA	NA	C0	-0.213913	2.63168	0.0108	0.15
NM_000051.3:c.3596A>G	NP_000042.3:p.Glu1199Gly	Outside FAT/PIK	0	1	0.65159	0.00335809	NA	NA	NA	NA	C0	-0.309706	1.80597	0.0237	0.052
NM_000051.3:c.3608A>G	NP_000042.3:p.Tyr1203Cys	Outside FAT/PIK	0	1	0.65159	0.00335809	NA	NA	NA	NA	C0	-0.217437	2.03479	0.012	0.277
NM_000051.3:c.3637C>T	NP_000042.3:p.His1213Tyr	Outside FAT/PIK	0	1	0.65159	0.00335809	NA	NA	NA	NA	C65	0.251622	3.77795	0.0475	0.52
NM_000051.3:c.3642A>C	NP_000042.3:p.Leu1214Phe	Outside FAT/PIK	0	1	0.693273	0.00357215	NA	NA	NA	NA	C15	0.0611937	3.3759	0.1948	0.429
NM_000051.3:c.3676G>C	NP_000042.3:p.Asp1226His	Outside FAT/PIK	2	1	1.2799	0.00657492	NA	NA	NA	NA	C0	-0.340692	3.43372	0.0346	0.08
NM_000051.3:c.3677A>T	NP_000042.3:p.Asp1226Val	Outside FAT/PIK	0	1	0.786076	0.00404838	NA	NA	NA	NA	C0	-0.361166	2.55896	0.0183	0.116
NM_000051.3:c.3689A>G	NP_000042.3:p.Asn1230Ser	Outside FAT/PIK	3	4	0.431947	0.00222864	5	5	0.422019	0.00217753	C0	-0.596079	0.920617	0.0101	0.194
NM_000051.3:c.3703C>T	NP_000042.3:p.Pro1235Ser	Outside FAT/PIK	1	0	1.34607	0.0069125	NA	NA	NA	NA	C0	-0.0725014	3.49485	0.1516	0.576
NM_000051.3:c.3722A>T	NP_000042.3:p.Tyr1241Phe	Outside FAT/PIK	1	0	1.33665	0.00686445	NA	NA	NA	NA	C0	-0.291603	0.774607	0.0188	0.211
NM_000051.3:c.3724A>G	NP_000042.3:p.Thr1242Ala	Outside FAT/PIK	0	1	0.657224	0.00338703	NA	NA	NA	NA	C0	-0.411222	0.212041	0.0103	0.045
NM_000051.3:c.3751T>C	NP_000042.3:p.Cys1251Arg	Outside FAT/PIK	1	0	1.33665	0.00686445	NA	NA	NA	NA	C0	-0.0856435	2.51998	0.0835	0.365
NM_000051.3:c.3767T>C	NP_000042.3:p.Ile1256Thr	Outside FAT/PIK	0	1	0.682383	0.00351623	NA	NA	NA	NA	C25	0.0344269	3.58908	0.0353	0.577
NM_000051.3:c.3785G>T	NP_000042.3:p.Arg1262Ile	Outside FAT/PIK	1	0	1.41057	0.00724132	NA	NA	NA	NA	C0	0.000591634	3.17183	0.0473	0.445
NM_000051.3:c.3787A>G	NP_000042.3:p.Ser1263Gly	Outside FAT/PIK	0	1	0.634941	0.00327257	NA	NA	NA	NA	C0	-0.373542	1.80424	0.0105	0.085
NM_000051.3:c.3793T>G	NP_000042.3:p.Phe1265Val	Outside FAT/PIK	1	0	1.22967	0.00631851	NA	NA	NA	NA	C0	0.0708921	3.19395	0.0669	0.363
NM_000051.3:c.3806A>G	NP_000042.3:p.Lys1269Arg	Outside FAT/PIK	4	3	1.54082	0.00790471	6	3	2.31906	0.0118499	C25	-0.0909919	3.32552	0.0191	0.249
NM_000051.3:c.3809C>A	NP_000042.3:p.Ser1270Tyr	Outside FAT/PIK	1	0	1.50081	0.00770099	NA	NA	NA	NA	C0	-0.205655	2.52712	0.0531	0.282
NM_000051.3:c.3812T>C	NP_000042.3:p.Ile1271Thr	Outside FAT/PIK	1	0	1.41057	0.00724132	NA	NA	NA	NA	C65	0.0874545	3.72041	0.0636	0.65
NM_000051.3:c.3812T>G	NP_000042.3:p.Ile1271Ser	Outside FAT/PIK	0	1	0.693273	0.00357215	NA	NA	NA	NA	C65	0.256818	3.95778	0.3556	0.781
NM_000051.3:c.3823A>T	NP_000042.3:p.Ile1275Phe	Outside FAT/PIK	0	1	1	0.00514445	NA	NA	NA	NA	C0	-0.0979204	3.73468	0.0957	0.375
NM_000051.3:c.3838A>G	NP_000042.3:p.Lys1280Glu	Outside FAT/PIK	0	1	0.693273	0.00357215	NA	NA	NA	NA	C0	-0.269041	3.55815	0.0513	0.175
NM_000051.3:c.3841A>T	NP_000042.3:p.Ser1281Cys	Outside FAT/PIK	0	1	0.770061	0.00396623	NA	NA	NA	NA	C0	-0.314955	1.61455	0.0099	0.152
NM_000051.3:c.3843T>G	NP_000042.3:p.Ser1281Arg	Outside FAT/PIK	0	1	0.682383	0.00351623	1	1	0.932422	0.00479847	C0	-0.413105	1.22081	0.0098	0.079
NM_000051.3:c.3844C>A	NP_000042.3:p.Leu1282Ile	Outside FAT/PIK	1	0	1.22967	0.00631851	NA	NA	NA	NA	C0	-0.17422	2.99699	0.0237	0.273
NM_000051.3:c.3848T>C	NP_000042.3:p.Leu1283Pro	Outside FAT/PIK	0	1	0.636282	0.00327946	NA	NA	NA	NA	C65	0.296601	4.06868	0.6154	0.791
NM_000051.3:c.3857G>T	NP_000042.3:p.Cys1286Phe	Outside FAT/PIK	1	0	1.41057	0.00724132	NA	NA	NA	NA	C15	0.264672	3.59694	0.0744	0.684
NM_000051.3:c.3883C>T	NP_000042.3:p.Leu1295Phe	Outside FAT/PIK	0	1	0.568025	0.00292869	NA	NA	NA	NA	C15	0.298244	3.9905	0.1279	0.464
NM_000051.3:c.3893T>C	NP_000042.3:p.Phe1298Ser	Outside FAT/PIK	1	0	1.25428	0.00644417	NA	NA	NA	NA	C55	0.300267	4.10853	0.3159	0.761
NM_000051.3:c.3899A>G	NP_000042.3:p.Tyr1300Cys	Outside FAT/PIK	1	2	0.781083	0.00402278	NA	NA	NA	NA	C0	-0.278667	2.03701	0.012	0.152
NM_000051.3:c.3902A>G	NP_000042.3:p.Glu1301Gly	Outside FAT/PIK	0	1	0.693273	0.00357215	NA	NA	NA	NA	C0	-0.272077	2.45174	0.0262	0.09
NM_000051.3:c.3905G>A	NP_000042.3:p.Gly1302Asp	Outside FAT/PIK	0	1	0.636282	0.00327946	NA	NA	NA	NA	C0	-0.306338	0.847958	0.012	0.139
NM_000051.3:c.3907A>G	NP_000042.3:p.Thr1303Ala	Outside FAT/PIK	0	1	0.65159	0.00335809	NA	NA	NA	NA	C0	-0.453701	0.412039	0.0097	0.077
NM_000051.3:c.3918T>A	NP_000042.3:p.Ser1306Arg	Outside FAT/PIK	1	0	1.50081	0.00770099	NA	NA	NA	NA	C0	-0.349942	1.28351	0.0112	0.061
NM_000051.3:c.3919G>A	NP_000042.3:p.Gly1307Arg	Outside FAT/PIK	3	2	1.36065	0.00698684	NA	NA	NA	NA	C0	-0.280644	1.11168	0.0108	0.134
NM_000051.3:c.3923T>C	NP_000042.3:p.Met1308Thr	Outside FAT/PIK	1	0	1.37743	0.00707241	NA	NA	NA	NA	C0	-0.303748	1.89606	0.0107	0.096
NM_000051.3:c.3934A>G	NP_000042.3:p.Arg1312Gly	Outside FAT/PIK	1	0	1.33791	0.00687087	NA	NA	NA	NA	C15	0.0892452	3.75659	0.032	0.495
NM_000051.3:c.3937G>C	NP_000042.3:p.Glu1313Gln	Outside FAT/PIK	1	0	1.37743	0.00707241	NA	NA	NA	NA	C0	-0.340359	2.66214	0.011	0.16
NM_000051.3:c.3940A>G	NP_000042.3:p.Thr1314Ala	Outside FAT/PIK	1	0	1.25168	0.00643088	NA	NA	NA	NA	C0	-0.35617	1.88075	0.0108	0.086
NM_000051.3:c.3953T>G	NP_000042.3:p.Val1318Gly	Outside FAT/PIK	0	1	0.620812	0.00319998	NA	NA	NA	NA	C0	0.31572	3.65375	0.1718	0.765
NM_000051.3:c.3956A>G	NP_000042.3:p.Tyr1319Cys	Outside FAT/PIK	1	2	0.608061	0.00313446	NA	NA	NA	NA	C25	0.308467	3.8892	0.1041	0.747
NM_000051.3:c.3961A>G	NP_000042.3:p.Met1321Val	Outside FAT/PIK	1	0	1.22967	0.00631851	2	0	1.50858	0.00774055	C0	-0.418372	1.79679	0.0103	0.102
NM_000051.3:c.3963G>A	NP_000042.3:p.Met1321Ile	Outside FAT/PIK	14	8	1.59411	0.00817584	16	10	1.17516	0.00604014	C0	-0.414953	1.51478	0.0497	0.022
NM_000051.3:c.3965T>C	NP_000042.3:p.Leu1322Pro	Outside FAT/PIK	0	1	0.568025	0.00292869	NA	NA	NA	NA	C65	0.324986	3.97905	0.6184	0.857
NM_000051.3:c.3993G>C	NP_000042.3:p.Gln1331His	Outside FAT/PIK	1	0	1.22967	0.00631851	NA	NA	NA	NA	C0	-0.0991681	4.28512	0.032	0.463
NM_000051.3:c.3995T>G	NP_000042.3:p.Ile1332Ser	Outside FAT/PIK	1	0	1.34607	0.0069125	NA	NA	NA	NA	C35	0.320455	4.35076	0.064	0.616
NM_000051.3:c.4019T>C	NP_000042.3:p.Leu1340Ser	Outside FAT/PIK	0	1	0.621796	0.00320504	NA	NA	NA	NA	C65	0.329322	3.82445	0.319	0.707
NM_000051.3:c.4028T>C	NP_000042.3:p.Ile1343Thr	Outside FAT/PIK	0	1	0.637112	0.00328372	NA	NA	NA	NA	C65	0.318736	3.74614	0.4699	0.684
NM_000051.3:c.4043T>C	NP_000042.3:p.Leu1348Ser	Outside FAT/PIK	1	0	1.25181	0.00643153	NA	NA	NA	NA	C65	0.326392	4.01243	0.3102	0.782
NM_000051.3:c.4048A>G	NP_000042.3:p.Thr1350Ala	Outside FAT/PIK	0	1	0.637112	0.00328372	NA	NA	NA	NA	C0	0.163681	3.2794	0.0334	0.52
NM_000051.3:c.4049C>T	NP_000042.3:p.Thr1350Met	Outside FAT/PIK	3	2	1.63886	0.00840342	NA	NA	NA	NA	C0	0.236442	3.43494	0.036	0.392
NM_000051.3:c.4055A>G	NP_000042.3:p.His1352Arg	Outside FAT/PIK	1	0	1.50081	0.00770099	NA	NA	NA	NA	C0	-0.106458	3.47289	0.0696	0.447
NM_000051.3:c.4060C>A	NP_000042.3:p.Pro1354Thr	Outside FAT/PIK	15	16	0.474378	0.00244703	19	18	0.616634	0.00317851	C0	-0.403027	1.56491	0.0105	0.057
NM_000051.3:c.4066A>G	NP_000042.3:p.Asn1356Asp	Outside FAT/PIK	13	9	1.03761	0.00533688	18	12	0.707905	0.00364727	C0	-0.605682	0.289049	0.0103	0.124
NM_000051.3:c.4067A>C	NP_000042.3:p.Asn1356Thr	Outside FAT/PIK	1	0	1.33665	0.00686445	NA	NA	NA	NA	C0	-0.494872	0.848123	0.0102	0.04
NM_000051.3:c.4067A>T	NP_000042.3:p.Asn1356Ile	Outside FAT/PIK	1	0	1.22967	0.00631851	NA	NA	NA	NA	C0	-0.339542	1.78542	0.0314	0.053
NM_000051.3:c.4085G>A	NP_000042.3:p.Ser1362Asn	Outside FAT/PIK	0	1	0.648801	0.00334377	NA	NA	NA	NA	C0	-0.390442	1.65065	0.0132	0.054
NM_000051.3:c.4091A>G	NP_000042.3:p.Asp1364Gly	Outside FAT/PIK	2	0	1.80618	0.00925344	NA	NA	NA	NA	C0	-0.189528	2.7403	0.0168	0.28
NM_000051.3:c.4120C>G	NP_000042.3:p.Pro1374Ala	Outside FAT/PIK	0	1	0.617444	0.00318268	NA	NA	NA	NA	C25	0.0703663	3.75514	0.1433	0.568
NM_000051.3:c.4121C>T	NP_000042.3:p.Pro1374Leu	Outside FAT/PIK	0	1	0.568025	0.00292869	NA	NA	NA	NA	C65	0.297191	4.18996	0.497	0.617
NM_000051.3:c.4127C>G	NP_000042.3:p.Pro1376Arg	Outside FAT/PIK	0	1	0.634821	0.00327196	NA	NA	NA	NA	C65	0.227054	4.0663	0.4332	0.6
NM_000051.3:c.4148C>T	NP_000042.3:p.Ser1383Leu	Outside FAT/PIK	2	4	0.704645	0.00363053	2	5	0.399327	0.00206069	C65	0.329064	4.10624	0.0614	0.797
NM_000051.3:c.4150C>A	NP_000042.3:p.His1384Asn	Outside FAT/PIK	0	3	0.317749	0.0016404	NA	NA	NA	NA	C0	-0.41051	2.23396	0.018	0.128
NM_000051.3:c.4154T>C	NP_000042.3:p.Val1385Ala	Outside FAT/PIK	1	0	1.22967	0.00631851	NA	NA	NA	NA	C0	0.0471245	3.08614	0.1362	0.296
NM_000051.3:c.4186T>C	NP_000042.3:p.Cys1396Arg	Outside FAT/PIK	0	1	0.568025	0.00292869	NA	NA	NA	NA	C65	0.319562	3.98137	0.4195	0.78
NM_000051.3:c.4196C>G	NP_000042.3:p.Thr1399Ser	Outside FAT/PIK	0	1	0.65159	0.00335809	NA	NA	NA	NA	C0	-0.447777	1.7911	0.0098	0.108
NM_000051.3:c.4229A>G	NP_000042.3:p.Lys1410Arg	Outside FAT/PIK	0	1	0.704556	0.00363007	NA	NA	NA	NA	C25	-0.376653	2.70568	0.0589	0.273
NM_000051.3:c.4238A>T	NP_000042.3:p.Asp1413Val	Outside FAT/PIK	0	1	0.693273	0.00357215	NA	NA	NA	NA	C0	0.0843544	3.21291	0.0875	0.5
NM_000051.3:c.4264A>G	NP_000042.3:p.Ile1422Val	Outside FAT/PIK	0	1	0.617444	0.00318268	NA	NA	NA	NA	C0	-0.416895	1.92308	0.0122	0.039
NM_000051.3:c.4264A>T	NP_000042.3:p.Ile1422Leu	Outside FAT/PIK	0	1	0.682383	0.00351623	NA	NA	NA	NA	C0	-0.356236	1.91852	0.0109	0.045
NM_000051.3:c.4265T>C	NP_000042.3:p.Ile1422Thr	Outside FAT/PIK	2	0	1.93442	0.00990391	NA	NA	NA	NA	C25	-0.0614747	3.14435	0.0638	0.414
NM_000051.3:c.4271A>G	NP_000042.3:p.Glu1424Gly	Outside FAT/PIK	1	1	0.875699	0.00450788	NA	NA	NA	NA	C0	-0.250276	2.29503	0.0349	0.129
NM_000051.3:c.4279G>A	NP_000042.3:p.Ala1427Thr	Outside FAT/PIK	1	1	1.06758	0.00549019	2	1	1.58615	0.00813535	C0	-0.267102	1.09796	0.01	0.107
NM_000051.3:c.4280C>T	NP_000042.3:p.Ala1427Val	Outside FAT/PIK	0	1	0.693273	0.00357215	NA	NA	NA	NA	C0	-0.211501	2.73156	0.0131	0.034
NM_000051.3:c.4304A>C	NP_000042.3:p.Lys1435Thr	Outside FAT/PIK	2	0	1.51209	0.00775842	3	0	1.85505	0.00950143	C25	-0.142632	2.63595	0.0383	0.406
NM_000051.3:c.4306C>T	NP_000042.3:p.His1436Tyr	Outside FAT/PIK	1	3	0.288314	0.00148867	NA	NA	NA	NA	C15	-0.357624	2.76199	0.0276	0.166
NM_000051.3:c.4324T>C	NP_000042.3:p.Tyr1442His	Outside FAT/PIK	42	79	1.69845e-07	8.7828e-10	64	104	7.47408e-09	3.86489e-11	C65	0.335891	4.00206	0.1681	0.733
NM_000051.3:c.4329C>A	NP_000042.3:p.His1443Gln	Outside FAT/PIK	0	1	0.673973	0.00347305	NA	NA	NA	NA	C0	-0.0316484	1.21459	0.0241	0.448
NM_000051.3:c.4336G>T	NP_000042.3:p.Val1446Phe	Outside FAT/PIK	1	0	1.38967	0.00713478	NA	NA	NA	NA	C0	0.281398	3.84063	0.1318	0.354
NM_000051.3:c.4358T>G	NP_000042.3:p.Ile1453Arg	Outside FAT/PIK	1	0	1.37427	0.00705628	3	0	2.55436	0.0130366	C25	0.0866226	3.2035	0.0961	0.589
NM_000051.3:c.4362A>C	NP_000042.3:p.Lys1454Asn	Outside FAT/PIK	24	31	0.0144118	7.45185e-05	39	50	0.000528174	2.73121e-06	C0	-0.320441	2.78031	0.0299	0.102
NM_000051.3:c.4367G>A	NP_000042.3:p.Gly1456Asp	Outside FAT/PIK	0	1	0.786076	0.00404838	NA	NA	NA	NA	C0	0.00774507	3.65168	0.0633	0.471
NM_000051.3:c.4375G>A	NP_000042.3:p.Gly1459Arg	Outside FAT/PIK	1	4	0.325433	0.00168	NA	NA	NA	NA	C15	0.298437	4.12104	0.1583	0.54
NM_000051.3:c.4385C>T	NP_000042.3:p.Ala1462Val	Outside FAT/PIK	0	1	0.711379	0.0036651	0	2	0.492895	0.00254231	C0	0.127973	3.52325	0.0633	0.458
NM_000051.3:c.4388T>G	NP_000042.3:p.Phe1463Cys	Outside FAT/PIK	39	31	0.467424	0.00241125	45	35	0.30192	0.00155881	C55	0.29777	4.25864	0.393	0.758
NM_000051.3:c.4396C>G	NP_000042.3:p.Arg1466Gly	Outside FAT/PIK	0	1	1	0.00514445	1	1	1.22682	0.00630394	C25	0.242885	3.85276	0.2301	0.552
NM_000051.3:c.4397G>A	NP_000042.3:p.Arg1466Gln	Outside FAT/PIK	0	1	0.627356	0.0032336	NA	NA	NA	NA	C0	0.254127	3.23307	0.1601	0.514
NM_000051.3:c.4402G>A	NP_000042.3:p.Val1468Ile	Outside FAT/PIK	0	1	0.633483	0.00326508	NA	NA	NA	NA	C0	-0.3765	2.34256	0.0109	0.077
NM_000051.3:c.4406T>C	NP_000042.3:p.Ile1469Thr	Outside FAT/PIK	0	1	0.578193	0.00298095	NA	NA	NA	NA	C65	0.279817	3.23881	0.0472	0.65
NM_000051.3:c.4414T>G	NP_000042.3:p.Leu1472Val	Outside FAT/PIK	4	3	0.776343	0.00399846	6	3	1.74663	0.00895109	C15	-0.196276	2.30413	0.0899	0.342
NM_000051.3:c.4424A>G	NP_000042.3:p.Tyr1475Cys	Outside FAT/PIK	63	80	2.63314e-06	1.36161e-08	90	107	1.70741e-08	8.82912e-11	C15	-0.191564	2.55532	0.0353	0.304
NM_000051.3:c.4426A>G	NP_000042.3:p.Ile1476Val	Outside FAT/PIK	1	0	1.22967	0.00631851	NA	NA	NA	NA	C15	-0.28727	2.36017	0.0244	0.116
NM_000051.3:c.4444T>C	NP_000042.3:p.Cys1482Arg	Outside FAT/PIK	0	1	0.634821	0.00327196	NA	NA	NA	NA	C0	-0.585105	1.06732	0.0108	0.047
NM_000051.3:c.4445G>A	NP_000042.3:p.Cys1482Tyr	Outside FAT/PIK	0	2	0.414595	0.00213931	NA	NA	NA	NA	C0	-0.536462	0.124982	0.0333	0.153
NM_000051.3:c.4447A>T	NP_000042.3:p.Ile1483Phe	Outside FAT/PIK	1	0	1.41057	0.00724132	NA	NA	NA	NA	C0	-0.51713	0.62122	0.044	0.07
NM_000051.3:c.4450A>G	NP_000042.3:p.Met1484Val	Outside FAT/PIK	0	1	0.786076	0.00404838	NA	NA	NA	NA	C0	-0.383493	1.7838	0.0101	0.076
NM_000051.3:c.4456G>A	NP_000042.3:p.Val1486Met	Outside FAT/PIK	1	0	1.37427	0.00705628	NA	NA	NA	NA	C0	-0.378993	3.94438	0.0129	0.125
NM_000051.3:c.4456G>C	NP_000042.3:p.Val1486Leu	Outside FAT/PIK	0	1	0.786076	0.00404838	NA	NA	NA	NA	C0	-0.410603	3.18704	0.0339	0.149
NM_000051.3:c.4465C>T	NP_000042.3:p.Arg1489Cys	Outside FAT/PIK	2	0	2.55394	0.0130344	NA	NA	NA	NA	C15	0.173823	4.233	0.0606	0.538
NM_000051.3:c.4466G>A	NP_000042.3:p.Arg1489His	Outside FAT/PIK	2	2	0.713697	0.003677	NA	NA	NA	NA	C0	-0.207838	3.61697	0.0109	0.418
NM_000051.3:c.4468A>G	NP_000042.3:p.Ser1490Gly	Outside FAT/PIK	1	2	0.584815	0.003015	2	2	0.821831	0.00423175	C0	-0.190926	2.5482	0.0505	0.259
NM_000051.3:c.4471T>C	NP_000042.3:p.Phe1491Leu	Outside FAT/PIK	1	0	1.37923	0.00708156	NA	NA	NA	NA	C0	-0.429461	2.34526	0.02	0.072
NM_000051.3:c.4481G>C	NP_000042.3:p.Cys1494Ser	Outside FAT/PIK	0	1	0.636282	0.00327946	NA	NA	NA	NA	C0	0.189064	3.25422	0.0502	0.582
NM_000051.3:c.4501G>T	NP_000042.3:p.Val1501Phe	Outside FAT/PIK	3	2	1.06315	0.00546757	NA	NA	NA	NA	C0	0.118116	3.34529	0.0351	0.294
NM_000051.3:c.4505G>T	NP_000042.3:p.Cys1502Phe	Outside FAT/PIK	3	1	1.35713	0.00696889	3	2	0.880977	0.00453492	C15	0.294259	3.95407	0.3147	0.726
NM_000051.3:c.4510A>G	NP_000042.3:p.Thr1504Ala	Outside FAT/PIK	0	1	1	0.00514445	1	1	1.36334	0.00700057	C0	-0.479405	1.43782	0.0792	0.11
NM_000051.3:c.4526G>A	NP_000042.3:p.Cys1509Tyr	Outside FAT/PIK	0	1	0.621796	0.00320504	NA	NA	NA	NA	C15	0.259955	3.94427	0.0874	0.636
NM_000051.3:c.4534G>A	NP_000042.3:p.Ala1512Thr	Outside FAT/PIK	1	0	1.41057	0.00724132	NA	NA	NA	NA	C0	0.0201357	3.85097	0.0376	0.292
NM_000051.3:c.4543A>G	NP_000042.3:p.Asn1515Asp	Outside FAT/PIK	1	0	1.33665	0.00686445	NA	NA	NA	NA	C0	-0.510489	2.26319	0.0131	0.136
NM_000051.3:c.4544A>C	NP_000042.3:p.Asn1515Thr	Outside FAT/PIK	1	0	1.22967	0.00631851	NA	NA	NA	NA	C0	-0.557869	1.52587	0.0101	0.078
NM_000051.3:c.4550T>C	NP_000042.3:p.Leu1517Pro	Outside FAT/PIK	0	1	0.568025	0.00292869	NA	NA	NA	NA	C65	0.30839	3.99758	0.4601	0.83
NM_000051.3:c.4552C>T	NP_000042.3:p.His1518Tyr	Outside FAT/PIK	0	1	0.568025	0.00292869	NA	NA	NA	NA	C0	-0.148899	3.6224	0.0613	0.271
NM_000051.3:c.4561G>C	NP_000042.3:p.Val1521Leu	Outside FAT/PIK	1	0	1.41057	0.00724132	2	0	2.09576	0.0107211	C0	-0.0711955	2.27302	0.025	0.269
NM_000051.3:c.4564G>A	NP_000042.3:p.Gly1522Ser	Outside FAT/PIK	1	0	1.41057	0.00724132	2	0	1.73051	0.0088692	C55	0.136468	3.35527	0.0832	0.426
NM_000051.3:c.4567A>G	NP_000042.3:p.Thr1523Ala	Outside FAT/PIK	1	2	0.396756	0.00204745	NA	NA	NA	NA	C0	-0.106509	2.36263	0.0364	0.296
NM_000051.3:c.4568C>T	NP_000042.3:p.Thr1523Ile	Outside FAT/PIK	1	0	1.33665	0.00686445	NA	NA	NA	NA	C0	0.173221	3.63018	0.0473	0.423
NM_000051.3:c.4574T>C	NP_000042.3:p.Ile1525Thr	Outside FAT/PIK	0	1	0.693273	0.00357215	NA	NA	NA	NA	C0	-0.335733	1.92269	0.0986	0.116
NM_000051.3:c.4579C>G	NP_000042.3:p.Leu1527Val	Outside FAT/PIK	0	1	0.693273	0.00357215	NA	NA	NA	NA	C0	-0.342235	1.72743	0.0135	0.117
NM_000051.3:c.4588G>A	NP_000042.3:p.Glu1530Lys	Outside FAT/PIK	1	0	1.34394	0.00690164	NA	NA	NA	NA	C0	-0.549595	0.759028	0.0275	0.074
NM_000051.3:c.4618G>C	NP_000042.3:p.Asp1540His	Outside FAT/PIK	0	1	0.764433	0.00393736	NA	NA	NA	NA	C0	-0.256127	2.86811	0.0215	0.141
NM_000051.3:c.4631A>G	NP_000042.3:p.Tyr1544Cys	Outside FAT/PIK	1	8	0.0470834	0.000243411	2	10	0.0243407	0.000125851	C55	-0.24887	3.47947	0.0614	0.195
NM_000051.3:c.4636G>C	NP_000042.3:p.Val1546Leu	Outside FAT/PIK	0	1	0.634821	0.00327196	NA	NA	NA	NA	C0	-0.233922	2.9912	0.0525	0.172
NM_000051.3:c.4640T>C	NP_000042.3:p.Ile1547Thr	Outside FAT/PIK	1	1	0.839106	0.00432032	NA	NA	NA	NA	C25	0.0465721	3.64912	0.085	0.311
NM_000051.3:c.4642G>C	NP_000042.3:p.Asp1548His	Outside FAT/PIK	1	0	1.37743	0.00707241	NA	NA	NA	NA	C0	-0.333682	3.91623	0.0349	0.227
NM_000051.3:c.4650G>T	NP_000042.3:p.Lys1550Asn	Outside FAT/PIK	1	0	1.41057	0.00724132	NA	NA	NA	NA	C0	-0.524567	2.80232	0.1067	0.193
NM_000051.3:c.4653T>A	NP_000042.3:p.Asp1551Glu	Outside FAT/PIK	0	1	0.633483	0.00326508	NA	NA	NA	NA	C0	-0.408669	1.86606	0.0281	0.189
NM_000051.3:c.4662C>A	NP_000042.3:p.Asn1554Lys	Outside FAT/PIK	0	1	0.682383	0.00351623	NA	NA	NA	NA	C0	-0.667888	1.77308	0.0314	0.195
NM_000051.3:c.4664T>A	NP_000042.3:p.Leu1555His	Outside FAT/PIK	1	2	0.830127	0.00427429	NA	NA	NA	NA	C65	0.0893271	3.96026	0.3665	0.384
NM_000051.3:c.4673C>T	NP_000042.3:p.Thr1558Met	Outside FAT/PIK	0	5	0.166955	0.000862589	NA	NA	NA	NA	C0	-0.528257	2.23973	0.0106	0.068
NM_000051.3:c.4676T>C	NP_000042.3:p.Ile1559Thr	Outside FAT/PIK	0	1	0.568025	0.00292869	NA	NA	NA	NA	C65	0.072396	3.76328	0.0652	0.428
NM_000051.3:c.4678A>G	NP_000042.3:p.Lys1560Glu	Outside FAT/PIK	1	0	1.22967	0.00631851	NA	NA	NA	NA	C0	-0.372038	2.53971	0.0397	0.167
NM_000051.3:c.4685T>C	NP_000042.3:p.Leu1562Ser	Outside FAT/PIK	1	0	1.37427	0.00705628	NA	NA	NA	NA	C0	0.0923276	3.90334	0.1926	0.591
NM_000051.3:c.4690C>A	NP_000042.3:p.Pro1564Thr	Outside FAT/PIK	0	1	0.693273	0.00357215	1	1	1.03003	0.00529813	C35	0.0609414	3.63857	0.0915	0.305
NM_000051.3:c.4699G>A	NP_000042.3:p.Asp1567Asn	Outside FAT/PIK	1	1	0.698483	0.0035989	NA	NA	NA	NA	C0	-0.686032	2.70898	0.0172	0.218
NM_000051.3:c.4703A>G	NP_000042.3:p.His1568Arg	Outside FAT/PIK	2	2	1.14133	0.00586723	3	2	1.4002	0.00718844	C0	-0.661682	1.6682	0.0107	0.054
NM_000051.3:c.4709T>C	NP_000042.3:p.Val1570Ala	Outside FAT/PIK	36	54	0.000158478	8.19498e-07	48	67	1.25235e-05	6.47598e-08	C0	-0.718059	1.81894	0.0101	0.152
NM_000051.3:c.4716G>C	NP_000042.3:p.Lys1572Asn	Outside FAT/PIK	0	1	0.634821	0.00327196	NA	NA	NA	NA	C0	-0.610193	2.92466	0.0569	0.09
NM_000051.3:c.4724G>A	NP_000042.3:p.Arg1575His	Outside FAT/PIK	2	1	1.38357	0.00710371	NA	NA	NA	NA	C25	-0.0994135	3.88119	0.1496	0.461
NM_000051.3:c.4762T>C	NP_000042.3:p.Phe1588Leu	Outside FAT/PIK	0	1	0.568025	0.00292869	NA	NA	NA	NA	C0	-0.164982	2.94891	0.0184	0.236
NM_000051.3:c.4768C>T	NP_000042.3:p.Leu1590Phe	Outside FAT/PIK	7	12	0.0644564	0.000333197	9	20	0.00638634	3.30231e-05	C15	0.203741	3.95925	0.1744	0.482
NM_000051.3:c.4769T>C	NP_000042.3:p.Leu1590Pro	Outside FAT/PIK	0	1	0.620812	0.00319998	NA	NA	NA	NA	C65	0.307463	4.07425	0.7533	0.701
NM_000051.3:c.4802G>A	NP_000042.3:p.Ser1601Asn	Outside FAT/PIK	5	5	0.543629	0.00280325	NA	NA	NA	NA	C0	-0.490049	2.06939	0.0119	0.096
NM_000051.3:c.4816C>T	NP_000042.3:p.Leu1606Phe	Outside FAT/PIK	1	0	1.22967	0.00631851	NA	NA	NA	NA	C0	-0.17518	3.62472	0.0495	0.363
NM_000051.3:c.4871A>C	NP_000042.3:p.His1624Pro	Outside FAT/PIK	1	0	1.34607	0.0069125	NA	NA	NA	NA	C0	-0.0666489	3.13979	0.1063	0.387
NM_000051.3:c.4871A>G	NP_000042.3:p.His1624Arg	Outside FAT/PIK	0	1	0.633483	0.00326508	NA	NA	NA	NA	C0	-0.274612	2.31462	0.0248	0.089
NM_000051.3:c.4879C>A	NP_000042.3:p.Gln1627Lys	Outside FAT/PIK	0	1	0.65159	0.00335809	NA	NA	NA	NA	C15	0.00300815	3.8334	0.0887	0.413
NM_000051.3:c.4885G>C	NP_000042.3:p.Val1629Leu	Outside FAT/PIK	1	1	0.872416	0.00449105	NA	NA	NA	NA	C0	-0.637049	0.38505	0.0101	0.071
NM_000051.3:c.4915C>T	NP_000042.3:p.Pro1639Ser	Outside FAT/PIK	1	0	1.37427	0.00705628	NA	NA	NA	NA	C0	-0.193701	3.06252	0.0891	0.213
NM_000051.3:c.4916C>G	NP_000042.3:p.Pro1639Arg	Outside FAT/PIK	0	1	0.764433	0.00393736	NA	NA	NA	NA	C0	0.0303193	3.42759	0.1805	0.457
NM_000051.3:c.4932G>A	NP_000042.3:p.Met1644Ile	Outside FAT/PIK	1	0	1.22967	0.00631851	NA	NA	NA	NA	C0	-0.471419	2.07224	0.0102	0.052
NM_000051.3:c.4952T>C	NP_000042.3:p.Leu1651Ser	Outside FAT/PIK	0	1	0.65159	0.00335809	NA	NA	NA	NA	C65	0.334763	3.9386	0.1266	0.8
NM_000051.3:c.4963T>C	NP_000042.3:p.Ser1655Pro	Outside FAT/PIK	0	3	0.273108	0.00141027	NA	NA	NA	NA	C0	-0.15959	2.88985	0.068	0.502
NM_000051.3:c.4967A>G	NP_000042.3:p.Lys1656Arg	Outside FAT/PIK	0	1	0.579395	0.00298714	NA	NA	NA	NA	C0	-0.154036	2.80901	0.0108	0.184
NM_000051.3:c.4985C>T	NP_000042.3:p.Thr1662Ile	Outside FAT/PIK	1	0	1.33665	0.00686445	NA	NA	NA	NA	C0	-0.286253	2.72405	0.034	0.165
NM_000051.3:c.5009C>T	NP_000042.3:p.Ala1670Val	Outside FAT/PIK	1	1	0.836983	0.00430943	2	2	0.721878	0.00371899	C0	0.0703724	4.13514	0.1021	0.455
NM_000051.3:c.5032G>A	NP_000042.3:p.Val1678Met	Outside FAT/PIK	0	1	0.786076	0.00404838	NA	NA	NA	NA	C0	-0.443201	1.68531	0.0124	0.207
NM_000051.3:c.5039C>G	NP_000042.3:p.Pro1680Arg	Outside FAT/PIK	0	2	0.617915	0.0031851	NA	NA	NA	NA	C15	0.272237	3.87131	0.243	0.72
NM_000051.3:c.5039C>T	NP_000042.3:p.Pro1680Leu	Outside FAT/PIK	1	0	1.45903	0.00748821	NA	NA	NA	NA	C15	0.266369	4.03552	0.0962	0.652
NM_000051.3:c.5042T>C	NP_000042.3:p.Ile1681Thr	Outside FAT/PIK	0	2	0.370119	0.00191025	1	3	0.294757	0.00152189	C0	-0.266384	2.49393	0.0143	0.166
NM_000051.3:c.5050T>A	NP_000042.3:p.Ser1684Thr	Outside FAT/PIK	1	0	1.33665	0.00686445	NA	NA	NA	NA	C0	-0.158161	3.06864	0.0501	0.295
NM_000051.3:c.5053A>G	NP_000042.3:p.Thr1685Ala	Outside FAT/PIK	1	0	1.34031	0.00688309	NA	NA	NA	NA	C0	0.0194622	2.36299	0.0443	0.427
NM_000051.3:c.5056A>G	NP_000042.3:p.Ile1686Val	Outside FAT/PIK	1	0	1.22967	0.00631851	NA	NA	NA	NA	C25	-0.243023	2.3709	0.0258	0.201
NM_000051.3:c.5063T>C	NP_000042.3:p.Ile1688Thr	Outside FAT/PIK	3	4	0.416567	0.00214946	4	4	0.567924	0.00292816	C25	-0.256258	3.07366	0.1132	0.202
NM_000051.3:c.5069A>G	NP_000042.3:p.His1690Arg	Outside FAT/PIK	1	0	1.22967	0.00631851	NA	NA	NA	NA	C0	-0.333179	2.05158	0.0234	0.177
NM_000051.3:c.5076A>C	NP_000042.3:p.Lys1692Asn	Outside FAT/PIK	2	5	0.22679	0.00117137	NA	NA	NA	NA	C0	-0.461347	2.50732	0.0197	0.171
NM_000051.3:c.5080G>A	NP_000042.3:p.Ala1694Thr	Outside FAT/PIK	0	1	0.578251	0.00298125	NA	NA	NA	NA	C0	-0.598861	0.501993	0.0436	0.04
NM_000051.3:c.5089A>C	NP_000042.3:p.Thr1697Pro	Outside FAT/PIK	2	0	1.78664	0.00915423	NA	NA	NA	NA	C0	-0.379698	1.04684	0.0473	0.036
NM_000051.3:c.5089A>G	NP_000042.3:p.Thr1697Ala	Outside FAT/PIK	9	4	4.77329	0.0240884	11	4	7.18416	0.035819	C0	-0.51582	0.75658	0.0111	0.039
NM_000051.3:c.5093A>C	NP_000042.3:p.Lys1698Thr	Outside FAT/PIK	0	1	0.627356	0.0032336	NA	NA	NA	NA	C0	-0.357445	2.3304	0.0168	0.16
NM_000051.3:c.5096C>T	NP_000042.3:p.Ala1699Val	Outside FAT/PIK	0	1	0.620812	0.00319998	NA	NA	NA	NA	C55	-0.222843	3.30251	0.1094	0.092
NM_000051.3:c.5099T>G	NP_000042.3:p.Leu1700Arg	Outside FAT/PIK	1	0	1.33665	0.00686445	NA	NA	NA	NA	C0	-0.381332	1.38102	0.0299	0.088
NM_000051.3:c.5108T>C	NP_000042.3:p.Phe1703Ser	Outside FAT/PIK	0	1	0.634821	0.00327196	NA	NA	NA	NA	C0	-0.085727	3.13456	0.033	0.445
NM_000051.3:c.5125C>A	NP_000042.3:p.Gln1709Lys	Outside FAT/PIK	1	1	0.872416	0.00449105	NA	NA	NA	NA	C0	-0.209696	2.35935	0.0286	0.184
NM_000051.3:c.5164C>G	NP_000042.3:p.Leu1722Val	Outside FAT/PIK	1	0	1.54	0.00790052	NA	NA	NA	NA	C25	-0.027303	2.7077	0.0899	0.557
NM_000051.3:c.5167G>A	NP_000042.3:p.Val1723Ile	Outside FAT/PIK	0	2	0.381237	0.00196752	NA	NA	NA	NA	C0	-0.516006	1.27812	0.0098	0.137
NM_000051.3:c.5176T>G	NP_000042.3:p.Cys1726Gly	Outside FAT/PIK	1	0	1.37923	0.00708156	NA	NA	NA	NA	C0	-0.407603	1.27555	0.0118	0.107
NM_000051.3:c.5183A>G	NP_000042.3:p.Lys1728Arg	Outside FAT/PIK	0	1	0.682383	0.00351623	NA	NA	NA	NA	C0	-0.483122	1.98727	0.0097	0.214
NM_000051.3:c.5185G>C	NP_000042.3:p.Val1729Leu	Outside FAT/PIK	3	4	0.728575	0.00375336	NA	NA	NA	NA	C0	-0.123532	2.87337	0.019	0.405
NM_000051.3:c.5186T>C	NP_000042.3:p.Val1729Ala	Outside FAT/PIK	1	0	1.22967	0.00631851	NA	NA	NA	NA	C25	-0.0794536	3.71087	0.036	0.539
NM_000051.3:c.5189G>A	NP_000042.3:p.Arg1730Gln	Outside FAT/PIK	2	3	0.60426	0.00311493	NA	NA	NA	NA	C0	-0.0143878	3.58926	0.0757	0.593
NM_000051.3:c.5197G>A	NP_000042.3:p.Ala1733Thr	Outside FAT/PIK	0	1	0.770061	0.00396623	NA	NA	NA	NA	C0	-0.0723677	2.73849	0.0111	0.552
NM_000051.3:c.5228C>T	NP_000042.3:p.Thr1743Ile	Outside FAT/PIK	3	0	1.85937	0.00952332	5	1	1.92065	0.00983413	C65	0.309967	3.81041	0.0641	0.835
NM_000051.3:c.5233A>C	NP_000042.3:p.Thr1745Pro	Outside FAT/PIK	1	0	1.22967	0.00631851	NA	NA	NA	NA	C0	-0.119664	2.04623	0.0251	0.439
NM_000051.3:c.5242A>C	NP_000042.3:p.Ser1748Arg	Outside FAT/PIK	1	0	1.41057	0.00724132	NA	NA	NA	NA	C0	-0.394265	1.55825	0.0101	0.121
NM_000051.3:c.5242A>G	NP_000042.3:p.Ser1748Gly	Outside FAT/PIK	1	0	1.22967	0.00631851	NA	NA	NA	NA	C0	-0.382157	1.56347	0.0101	0.148
NM_000051.3:c.5255T>C	NP_000042.3:p.Ile1752Thr	Outside FAT/PIK	1	0	1.41057	0.00724132	NA	NA	NA	NA	C0	-0.400376	1.89344	0.0102	0.106
NM_000051.3:c.5258A>G	NP_000042.3:p.Tyr1753Cys	Outside FAT/PIK	1	0	1.41057	0.00724132	NA	NA	NA	NA	C0	-0.227881	3.09344	0.0173	0.275
NM_000051.3:c.5262G>T	NP_000042.3:p.Lys1754Asn	Outside FAT/PIK	5	2	1.73149	0.00887416	8	2	3.66219	0.0185854	C0	-0.160115	3.05804	0.0317	0.532
NM_000051.3:c.5264T>C	NP_000042.3:p.Met1755Thr	Outside FAT/PIK	1	0	1.37427	0.00705628	NA	NA	NA	NA	C0	-0.584345	-0.076288	0.0101	0.087
NM_000051.3:c.5267C>G	NP_000042.3:p.Thr1756Arg	Outside FAT/PIK	1	2	0.496294	0.00255979	4	3	0.51932	0.00267824	C0	-0.292566	1.53534	0.0119	0.122
NM_000051.3:c.5273A>C	NP_000042.3:p.Asp1758Ala	Outside FAT/PIK	1	0	1.38967	0.00713478	NA	NA	NA	NA	C0	0.0379887	3.78399	0.0457	0.673
NM_000051.3:c.5278A>G	NP_000042.3:p.Met1760Val	Outside FAT/PIK	2	2	0.767494	0.00395307	NA	NA	NA	NA	C0	-0.109952	2.008	0.0276	0.267
NM_000051.3:c.5296C>T	NP_000042.3:p.Pro1766Ser	Outside FAT/PIK	2	0	1.57323	0.00806959	NA	NA	NA	NA	C65	-0.130351	3.44981	0.0555	0.646
NM_000051.3:c.5306C>A	NP_000042.3:p.Thr1769Lys	Outside FAT/PIK	1	4	0.270479	0.00139671	3	6	0.241897	0.0012493	C0	-0.123092	2.43762	0.0252	0.433
NM_000051.3:c.5306C>T	NP_000042.3:p.Thr1769Ile	Outside FAT/PIK	0	1	0.568025	0.00292869	NA	NA	NA	NA	C0	-0.147787	2.34069	0.0126	0.323
NM_000051.3:c.5323T>G	NP_000042.3:p.Leu1775Val	Outside FAT/PIK	1	0	1.22967	0.00631851	2	0	1.50858	0.00774055	C0	-0.273203	2.17206	0.0284	0.153
NM_000051.3:c.5324T>C	NP_000042.3:p.Leu1775Ser	Outside FAT/PIK	1	1	1.04047	0.00535153	1	2	0.714092	0.00367903	C0	-0.202862	2.67592	0.081	0.218
NM_000051.3:c.5326G>A	NP_000042.3:p.Glu1776Lys	Outside FAT/PIK	0	1	0.636282	0.00327946	NA	NA	NA	NA	C0	-0.190566	2.51197	0.0432	0.208
NM_000051.3:c.5330T>A	NP_000042.3:p.Val1777Glu	Outside FAT/PIK	1	0	1.25181	0.00643153	NA	NA	NA	NA	C15	-0.106405	2.7784	0.057	0.6
NM_000051.3:c.5350A>G	NP_000042.3:p.Asn1784Asp	Outside FAT/PIK	1	0	1.35811	0.00697388	NA	NA	NA	NA	C0	-0.586293	0.466829	0.0103	0.078
NM_000051.3:c.5352C>G	NP_000042.3:p.Asn1784Lys	Outside FAT/PIK	0	1	0.786076	0.00404838	NA	NA	NA	NA	C0	-0.587815	-0.43587	0.0141	0.084
NM_000051.3:c.5354C>A	NP_000042.3:p.Pro1785His	Outside FAT/PIK	1	1	0.852017	0.0043865	NA	NA	NA	NA	C0	-0.405244	1.80445	0.0356	0.112
NM_000051.3:c.5362G>A	NP_000042.3:p.Gly1788Ser	Outside FAT/PIK	5	2	1.77806	0.00911069	5	3	1.11978	0.0057571	C0	-0.590177	-0.109486	0.01	0.075
NM_000051.3:c.5375T>A	NP_000042.3:p.Ile1792Lys	Outside FAT/PIK	1	0	1.70171	0.00872287	NA	NA	NA	NA	C0	-0.505297	-0.196863	0.0261	0.092
NM_000051.3:c.5377A>G	NP_000042.3:p.Asn1793Asp	Outside FAT/PIK	1	0	1.70171	0.00872287	NA	NA	NA	NA	C0	-0.521287	1.35846	0.0111	0.172
NM_000051.3:c.5395A>G	NP_000042.3:p.Ser1799Gly	Outside FAT/PIK	0	1	0.568025	0.00292869	NA	NA	NA	NA	C0	-0.553816	0.80752	0.01	0.037
NM_000051.3:c.5405A>G	NP_000042.3:p.His1802Arg	Outside FAT/PIK	1	0	1.22967	0.00631851	NA	NA	NA	NA	C25	0.30148	3.06204	0.337	0.861
NM_000051.3:c.5410A>T	NP_000042.3:p.Ile1804Phe	Outside FAT/PIK	1	1	0.764604	0.00393824	4	1	1.57246	0.00806568	C0	-0.500044	-0.199102	0.0134	0.054
NM_000051.3:c.5417T>C	NP_000042.3:p.Ile1806Thr	Outside FAT/PIK	1	0	1.47723	0.00758094	NA	NA	NA	NA	C65	0.0787078	3.62087	0.0309	0.555
NM_000051.3:c.5418A>G	NP_000042.3:p.Ile1806Met	Outside FAT/PIK	1	2	0.571077	0.00294437	1	3	0.370713	0.00191331	C0	-0.159086	2.92418	0.035	0.374
NM_000051.3:c.5432G>A	NP_000042.3:p.Cys1811Tyr	Outside FAT/PIK	0	1	0.633483	0.00326508	NA	NA	NA	NA	C0	-0.205903	3.34654	0.05	0.207
NM_000051.3:c.5447G>C	NP_000042.3:p.Ser1816Thr	Outside FAT/PIK	1	0	1.41057	0.00724132	NA	NA	NA	NA	C55	-0.123617	3.64933	0.0325	0.361
NM_000051.3:c.5459A>C	NP_000042.3:p.Lys1820Thr	Outside FAT/PIK	2	1	1.43472	0.0073644	NA	NA	NA	NA	C0	-0.308384	2.7983	0.0111	0.157
NM_000051.3:c.5467A>G	NP_000042.3:p.Ile1823Val	Outside FAT/PIK	0	1	0.633483	0.00326508	NA	NA	NA	NA	C0	-0.558279	0.861904	0.0097	0.127
NM_000051.3:c.5474A>C	NP_000042.3:p.Gln1825Pro	Outside FAT/PIK	1	0	1.33665	0.00686445	NA	NA	NA	NA	C0	-0.0892941	2.09368	0.069	0.414
NM_000051.3:c.5488A>G	NP_000042.3:p.Met1830Val	Outside FAT/PIK	1	0	1.41057	0.00724132	NA	NA	NA	NA	C0	-0.31326	1.67607	0.0108	0.146
NM_000051.3:c.5503A>G	NP_000042.3:p.Thr1835Ala	Outside FAT/PIK	0	1	0.786076	0.00404838	NA	NA	NA	NA	C0	-0.446385	1.5666	0.0101	0.041
NM_000051.3:c.5524C>T	NP_000042.3:p.Leu1842Phe	Outside FAT/PIK	1	0	1.22967	0.00631851	NA	NA	NA	NA	C0	-0.02091	2.33869	0.0955	0.559
NM_000051.3:c.5551C>T	NP_000042.3:p.Leu1851Phe	Outside FAT/PIK	1	1	0.712465	0.00367067	NA	NA	NA	NA	C0	-0.0925048	3.42973	0.0375	0.465
NM_000051.3:c.5554C>A	NP_000042.3:p.Gln1852Lys	Outside FAT/PIK	2	0	1.93442	0.00990391	NA	NA	NA	NA	C0	-0.316381	2.22344	0.0152	0.044
NM_000051.3:c.5561C>T	NP_000042.3:p.Thr1854Ile	Outside FAT/PIK	0	1	0.568025	0.00292869	NA	NA	NA	NA	C0	-0.384887	1.93342	0.0101	0.097
NM_000051.3:c.5563A>G	NP_000042.3:p.Asn1855Asp	Outside FAT/PIK	0	1	0.704556	0.00363007	NA	NA	NA	NA	C0	-0.564474	1.65962	0.0103	0.045
NM_000051.3:c.5572T>C	NP_000042.3:p.Trp1858Arg	Outside FAT/PIK	0	1	0.693273	0.00357215	NA	NA	NA	NA	C15	0.0869484	3.49367	0.2637	0.657
NM_000051.3:c.5608T>C	NP_000042.3:p.Phe1870Leu	Outside FAT/PIK	0	1	0.568025	0.00292869	NA	NA	NA	NA	C0	0.168435	2.63203	0.2376	0.497
NM_000051.3:c.5612C>T	NP_000042.3:p.Thr1871Ile	Outside FAT/PIK	1	0	1.45903	0.00748821	NA	NA	NA	NA	C15	-0.250713	2.18595	0.0502	0.29
NM_000051.3:c.5615G>A	NP_000042.3:p.Ser1872Asn	Outside FAT/PIK	0	1	0.693273	0.00357215	NA	NA	NA	NA	C0	-0.595827	0.458291	0.0101	0.059
NM_000051.3:c.5624G>A	NP_000042.3:p.Arg1875Gln	Outside FAT/PIK	1	0	1.37427	0.00705628	NA	NA	NA	NA	C0	-0.359095	1.18476	0.0129	0.099
NM_000051.3:c.5628C>A	NP_000042.3:p.His1876Gln	Outside FAT/PIK	0	1	0.627356	0.0032336	1	1	0.855302	0.00440334	C0	-0.497307	-0.158875	0.0279	0.118
NM_000051.3:c.5630T>C	NP_000042.3:p.Phe1877Ser	Outside FAT/PIK	1	1	0.852017	0.0043865	NA	NA	NA	NA	C0	-0.43278	0.190146	0.0103	0.117
NM_000051.3:c.5633C>T	NP_000042.3:p.Ser1878Leu	Outside FAT/PIK	0	1	0.578193	0.00298095	NA	NA	NA	NA	C0	-0.333629	1.10951	0.0121	0.162
NM_000051.3:c.5639C>A	NP_000042.3:p.Thr1880Lys	Outside FAT/PIK	1	0	1.42277	0.00730347	NA	NA	NA	NA	C0	-0.368082	1.20867	0.0174	0.07
NM_000051.3:c.5639C>T	NP_000042.3:p.Thr1880Met	Outside FAT/PIK	3	1	1.66534	0.00853805	4	2	1.57312	0.00806906	C0	-0.370491	1.31544	0.0099	0.158
NM_000051.3:c.5645G>A	NP_000042.3:p.Arg1882Gln	Outside FAT/PIK	1	1	0.96255	0.00495275	NA	NA	NA	NA	C35	-0.313218	2.27591	0.0143	0.281
NM_000051.3:c.5645G>C	NP_000042.3:p.Arg1882Pro	Outside FAT/PIK	0	1	0.620812	0.00319998	NA	NA	NA	NA	C65	0.044951	3.2901	0.1963	0.446
NM_000051.3:c.5660C>T	NP_000042.3:p.Ala1887Val	Outside FAT/PIK	0	1	0.637112	0.00328372	NA	NA	NA	NA	C0	-0.322534	1.51532	0.0101	0.13
NM_000051.3:c.5677T>C	NP_000042.3:p.Ser1893Pro	Outside FAT/PIK	1	0	1.47723	0.00758094	NA	NA	NA	NA	C0	-0.355467	2.06438	0.0123	0.044
NM_000051.3:c.5683C>T	NP_000042.3:p.His1895Tyr	Outside FAT/PIK	0	1	0.693273	0.00357215	1	4	0.332986	0.00171893	C0	-0.344899	1.18293	0.0201	0.077
NM_000051.3:c.5685C>A	NP_000042.3:p.His1895Gln	Outside FAT/PIK	0	2	0.414595	0.00213931	NA	NA	NA	NA	C0	-0.323017	0.743964	0.0125	0.12
NM_000051.3:c.5693G>A	NP_000042.3:p.Arg1898Gln	Outside FAT/PIK	7	2	4.48926	0.0226875	NA	NA	NA	NA	C0	-0.453831	1.67039	0.059	0.125
NM_000051.3:c.5726T>C	NP_000042.3:p.Met1909Thr	Outside FAT/PIK	1	0	1.37923	0.00708156	NA	NA	NA	NA	C45	0.306085	3.68394	0.1191	0.746
NM_000051.3:c.5741A>G	NP_000042.3:p.Asp1914Gly	Outside FAT/PIK	1	0	1.25181	0.00643153	NA	NA	NA	NA	C0	0.289276	3.86766	0.1431	0.667
NM_000051.3:c.5743T>C	NP_000042.3:p.Tyr1915His	Outside FAT/PIK	0	1	0.579395	0.00298714	NA	NA	NA	NA	C0	-0.176625	2.6664	0.265	0.341
NM_000051.3:c.5747T>C	NP_000042.3:p.Met1916Thr	Outside FAT/PIK	0	2	0.512199	0.00264161	NA	NA	NA	NA	C45	-0.0772229	3.12426	0.1047	0.45
NM_000051.3:c.5753G>C	NP_000042.3:p.Arg1918Thr	Outside FAT/PIK	7	7	0.673713	0.00347171	NA	NA	NA	NA	C0	0.00180663	2.56792	0.0694	0.266
NM_000051.3:c.5764C>T	NP_000042.3:p.Pro1922Ser	Outside FAT/PIK	1	0	1.37427	0.00705628	NA	NA	NA	NA	C0	-0.249334	1.72744	0.0252	0.218
NM_000051.3:c.5765C>A	NP_000042.3:p.Pro1922His	Outside FAT/PIK	0	1	0.578251	0.00298125	NA	NA	NA	NA	C15	-0.20778	3.53851	0.0492	0.307
NM_000051.3:c.5821G>C	NP_000042.3:p.Val1941Leu	Outside FAT/PIK	5	11	0.0383277	0.000198155	8	16	0.00542766	2.80659e-05	C0	0.288377	2.67221	0.0538	0.548
NM_000051.3:c.5825C>T	NP_000042.3:p.Ala1942Val	Outside FAT/PIK	1	0	1.41057	0.00724132	NA	NA	NA	NA	C0	0.338223	4.01656	0.2783	0.674
NM_000051.3:c.5851C>G	NP_000042.3:p.His1951Asp	Outside FAT/PIK	0	1	0.803103	0.00413572	NA	NA	NA	NA	C15	0.323974	3.97856	0.2514	0.841
NM_000051.3:c.5852A>C	NP_000042.3:p.His1951Pro	Outside FAT/PIK	1	0	1.37137	0.00704151	NA	NA	NA	NA	C0	0.320944	3.79338	0.1949	0.774
NM_000051.3:c.5866C>T	NP_000042.3:p.Leu1956Phe	Outside FAT/PIK	1	0	1.47723	0.00758094	NA	NA	NA	NA	C15	-0.377143	2.85214	0.0318	0.121
NM_000051.3:c.5867T>A	NP_000042.3:p.Leu1956His	Outside FAT/PIK	1	0	1.37427	0.00705628	2	0	1.8736	0.00959554	C65	-0.038351	4.03372	0.2913	0.486
NM_000051.3:c.5870A>T	NP_000042.3:p.Tyr1957Phe	Outside FAT/PIK	0	1	0.657224	0.00338703	NA	NA	NA	NA	C15	-0.263513	3.40031	0.0469	0.348
NM_000051.3:c.5876A>G	NP_000042.3:p.Glu1959Gly	Outside FAT/PIK	1	0	1.45903	0.00748821	NA	NA	NA	NA	C65	0.127897	4.17112	0.6821	0.747
NM_000051.3:c.5877A>C	NP_000042.3:p.Glu1959Asp	Outside FAT/PIK	0	1	0.634821	0.00327196	NA	NA	NA	NA	C35	0.0653002	3.3929	0.3543	0.407
NM_000051.3:c.5882A>G	NP_000042.3:p.Tyr1961Cys	Outside FAT/PIK	3	1	1.44563	0.00741998	3	2	0.938429	0.00482923	C45	0.122436	4.08738	0.2156	0.611
NM_000051.3:c.5890A>G	NP_000042.3:p.Lys1964Glu	Outside FAT/PIK	5	12	0.11809	0.000610279	9	13	0.384349	0.00198355	C0	-0.387454	2.41653	0.0339	0.207
NM_000051.3:c.5900T>C	NP_000042.3:p.Met1967Thr	FAT/PIK + CADD1-4	1	1	0.79754	0.0562611	NA	NA	NA	NA	C0	-0.729869	1.31251	0.0103	0.077
NM_000051.3:c.5915A>G	NP_000042.3:p.Lys1972Arg	FAT/PIK + CADD1-4	0	1	0.620812	0.044347	NA	NA	NA	NA	C0	-0.628795	2.26482	0.0099	0.139
NM_000051.3:c.5934A>C	NP_000042.3:p.Glu1978Asp	FAT/PIK + CADD1-4	5	2	2.05578	0.133199	NA	NA	NA	NA	C0	-0.270528	2.43573	0.016	0.169
NM_000051.3:c.5938G>A	NP_000042.3:p.Gly1980Arg	FAT/PIK + CADD1-4	2	0	2.60926	0.163207	NA	NA	NA	NA	C0	-0.413388	2.84196	0.0463	0.107
NM_000051.3:c.5945A>G	NP_000042.3:p.Gln1982Arg	FAT/PIK + CADD1-4	10	4	3.47196	0.20605	12	6	2.80305	0.173229	C0	-0.253706	3.60373	0.0725	0.259
NM_000051.3:c.5950A>T	NP_000042.3:p.Thr1984Ser	FAT/PIK + CADD1-4	1	0	1.45903	0.0983358	NA	NA	NA	NA	C0	-0.644219	1.60272	0.013	0.063
NM_000051.3:c.5953A>G	NP_000042.3:p.Thr1985Ala	FAT/PIK + CADD1-4	2	1	1.05152	0.0728722	NA	NA	NA	NA	C0	-0.696362	1.7355	0.0104	0.048
NM_000051.3:c.5956A>G	NP_000042.3:p.Ile1986Val	FAT/PIK + CADD1-4	1	0	1.22967	0.0841788	NA	NA	NA	NA	C0	-0.427992	2.12858	0.0125	0.132
NM_000051.3:c.5975A>C	NP_000042.3:p.Lys1992Thr	FAT/PIK + CADD1-4	16	25	0.00494397	0.000369419	18	28	0.00217257	0.000162371	C0	-0.143455	2.71078	0.0498	0.256
NM_000051.3:c.5975A>G	NP_000042.3:p.Lys1992Arg	FAT/PIK + CADD1-4	0	1	0.621796	0.0444142	NA	NA	NA	NA	C0	-0.36204	2.64092	0.0341	0.222
NM_000051.3:c.6011T>A	NP_000042.3:p.Leu2004His	FAT/PIK + CADD5	1	0	1.22967	0.67912	1	1	0.696862	0.545329	C65	-0.0932056	3.8472	0.4568	0.43
NM_000051.3:c.6020A>G	NP_000042.3:p.Glu2007Gly	FAT/PIK + CADD5	1	1	0.839106	0.59087	2	2	0.583384	0.501018	C15	-0.184725	3.97915	0.0504	0.369
NM_000051.3:c.6021A>T	NP_000042.3:p.Glu2007Asp	FAT/PIK + CADD1-4	1	0	1.41057	0.0953815	NA	NA	NA	NA	C0	-0.635178	1.74691	0.0124	0.177
NM_000051.3:c.6056A>G	NP_000042.3:p.Tyr2019Cys	FAT/PIK + CADD5	2	0	1.8455	0.760556	NA	NA	NA	NA	C65	0.138815	3.92379	0.7343	0.702
NM_000051.3:c.6078G>A	NP_000042.3:p.Met2026Ile	FAT/PIK + CADD1-4	1	0	1.34607	0.0914189	NA	NA	NA	NA	C0	-0.52987	2.44841	0.0266	0.049
NM_000051.3:c.6088A>G	NP_000042.3:p.Ile2030Val	FAT/PIK + CADD1-4	2	1	1.32156	0.0899036	NA	NA	NA	NA	C0	-0.741722	1.83396	0.0108	0.146
NM_000051.3:c.6101G>A	NP_000042.3:p.Arg2034Gln	FAT/PIK + CADD1-4	9	9	0.196963	0.0145091	14	11	0.400979	0.0291005	C0	-0.172126	3.20522	0.0838	0.249
NM_000051.3:c.6106T>C	NP_000042.3:p.Tyr2036His	FAT/PIK + CADD1-4	1	0	1.37923	0.0934603	NA	NA	NA	NA	C65	0.031005	3.67489	0.0847	0.441
NM_000051.3:c.6107A>G	NP_000042.3:p.Tyr2036Cys	FAT/PIK + CADD5	0	1	0.627356	0.519176	NA	NA	NA	NA	C65	0.110855	3.75575	0.4209	0.622
NM_000051.3:c.6114C>G	NP_000042.3:p.His2038Gln	FAT/PIK + CADD1-4	2	1	1.32758	0.0902761	NA	NA	NA	NA	C15	-0.171172	2.81824	0.1149	0.224
NM_000051.3:c.6127G>A	NP_000042.3:p.Gly2043Ser	FAT/PIK + CADD1-4	1	4	0.34669	0.0252601	NA	NA	NA	NA	C0	-0.459529	2.70052	0.0158	0.168
NM_000051.3:c.6128G>T	NP_000042.3:p.Gly2043Val	FAT/PIK + CADD1-4	1	0	1.35811	0.092161	NA	NA	NA	NA	C0	-0.421413	2.26481	0.0336	0.115
NM_000051.3:c.6145T>G	NP_000042.3:p.Tyr2049Asp	FAT/PIK + CADD1-4	1	0	1.37743	0.0933499	NA	NA	NA	NA	C55	0.0829799	3.72098	0.4071	0.829
NM_000051.3:c.6152T>A	NP_000042.3:p.Leu2051His	FAT/PIK + CADD1-4	0	1	0.704556	0.0500298	NA	NA	NA	NA	C65	-0.271849	3.53707	0.1581	0.321
NM_000051.3:c.6160G>A	NP_000042.3:p.Ala2054Thr	FAT/PIK + CADD1-4	1	0	1.35811	0.092161	NA	NA	NA	NA	C0	-0.776549	1.25777	0.0104	0.047
NM_000051.3:c.6175A>G	NP_000042.3:p.Thr2059Ala	FAT/PIK + CADD1-4	0	1	0.568025	0.0407298	NA	NA	NA	NA	C0	-0.503534	1.9631	0.0319	0.218
NM_000051.3:c.6178C>A	NP_000042.3:p.Arg2060Ser	FAT/PIK + CADD1-4	1	1	0.876436	0.0614845	NA	NA	NA	NA	C0	-0.0605939	2.73579	0.0973	0.231
NM_000051.3:c.6178C>T	NP_000042.3:p.Arg2060Cys	FAT/PIK + CADD1-4	1	1	0.852496	0.0599056	NA	NA	NA	NA	C15	-0.00442373	3.09619	0.0719	0.227
NM_000051.3:c.6179G>A	NP_000042.3:p.Arg2060His	FAT/PIK + CADD1-4	1	0	1.34607	0.0914189	NA	NA	NA	NA	C0	-0.200055	3.51454	0.0301	0.198
NM_000051.3:c.6210T>A	NP_000042.3:p.Asn2070Lys	FAT/PIK + CADD1-4	0	1	0.568025	0.0407298	NA	NA	NA	NA	C65	-0.361256	3.31908	0.0249	0.162
NM_000051.3:c.6217C>G	NP_000042.3:p.Leu2073Val	FAT/PIK + CADD5	2	0	2.25242	0.794944	2	1	1.54588	0.726825	C0	-0.10324	4.03441	0.0267	0.353
NM_000051.3:c.6223C>A	NP_000042.3:p.His2075Asn	FAT/PIK + CADD1-4	1	0	1.40453	0.0950121	NA	NA	NA	NA	C0	-0.505208	2.48659	0.0235	0.234
NM_000051.3:c.6235G>A	NP_000042.3:p.Val2079Ile	FAT/PIK + CADD1-4	30	41	0.00205483	0.000153572	39	45	0.00525293	0.000392495	C0	-0.798347	-0.21605	0.01	0.078
NM_000051.3:c.6239A>G	NP_000042.3:p.Tyr2080Cys	FAT/PIK + CADD1-4	2	0	1.80618	0.11895	NA	NA	NA	NA	C65	0.0521899	2.98131	0.0795	0.452
NM_000051.3:c.6248G>C	NP_000042.3:p.Gly2083Ala	FAT/PIK + CADD5	1	0	1.22967	0.67912	NA	NA	NA	NA	C55	-0.291348	3.85925	0.0303	0.295
NM_000051.3:c.6257A>T	NP_000042.3:p.Tyr2086Phe	FAT/PIK + CADD1-4	2	2	1.17325	0.0806282	NA	NA	NA	NA	C0	-0.545062	2.27081	0.0106	0.108
NM_000051.3:c.6259G>A	NP_000042.3:p.Glu2087Lys	FAT/PIK + CADD1-4	1	0	1.25181	0.0855645	NA	NA	NA	NA	C0	-0.293316	3.28006	0.0116	0.194
NM_000051.3:c.6263A>G	NP_000042.3:p.Asn2088Ser	FAT/PIK + CADD1-4	1	0	1.34394	0.0912874	NA	NA	NA	NA	C0	-0.659647	1.74414	0.01	0.085
NM_000051.3:c.6315G>C	NP_000042.3:p.Arg2105Ser	FAT/PIK + CADD1-4	1	0	1.22967	0.0841788	NA	NA	NA	NA	C65	0.241793	3.28158	0.2968	0.707
NM_000051.3:c.6340T>C	NP_000042.3:p.Ser2114Pro	FAT/PIK + CADD1-4	3	2	1.13705	0.0783348	NA	NA	NA	NA	C0	-0.428925	-0.038001	0.0538	0.125
NM_000051.3:c.6343G>A	NP_000042.3:p.Val2115Ile	FAT/PIK + CADD1-4	4	1	2.46166	0.155409	5	1	3.45932	0.205454	C0	-0.468991	0.506403	0.0118	0.21
NM_000051.3:c.6350A>T	NP_000042.3:p.Lys2117Ile	FAT/PIK + CADD1-4	1	0	1.40453	0.0950121	NA	NA	NA	NA	C0	-0.208624	2.53141	0.0355	0.17
NM_000051.3:c.6362G>C	NP_000042.3:p.Gly2121Ala	FAT/PIK + CADD1-4	0	1	0.65159	0.0464434	NA	NA	NA	NA	C0	-0.355001	2.17052	0.0159	0.043
NM_000051.3:c.6367A>G	NP_000042.3:p.Ser2123Gly	FAT/PIK + CADD1-4	0	1	0.786076	0.0554972	NA	NA	NA	NA	C0	-0.517005	2.19184	0.0102	0.155
NM_000051.3:c.6370T>C	NP_000042.3:p.Tyr2124His	FAT/PIK + CADD5	1	1	0.783437	0.574178	NA	NA	NA	NA	C25	-0.0188232	3.94082	0.0529	0.488
NM_000051.3:c.6400T>C	NP_000042.3:p.Ser2134Pro	FAT/PIK + CADD1-4	1	0	1.42277	0.0961269	NA	NA	NA	NA	C0	0.00069184	3.20422	0.166	0.553
NM_000051.3:c.6406A>G	NP_000042.3:p.Arg2136Gly	FAT/PIK + CADD5	0	1	0.620812	0.516558	NA	NA	NA	NA	C45	0.138239	3.79494	0.0972	0.592
NM_000051.3:c.6412A>G	NP_000042.3:p.Arg2138Gly	FAT/PIK + CADD1-4	2	0	2.35447	0.149655	NA	NA	NA	NA	C45	-0.304183	2.52924	0.0287	0.085
NM_000051.3:c.6416A>C	NP_000042.3:p.Glu2139Ala	FAT/PIK + CADD5	0	1	0.786076	0.575	NA	NA	NA	NA	C25	0.0970276	4.02294	0.0765	0.709
NM_000051.3:c.6422C>G	NP_000042.3:p.Ser2141Cys	FAT/PIK + CADD1-4	1	0	1.41057	0.0953815	NA	NA	NA	NA	C0	-0.247348	2.2705	0.1317	0.218
NM_000051.3:c.6425C>T	NP_000042.3:p.Thr2142Ile	FAT/PIK + CADD1-4	1	0	1.50081	0.100868	NA	NA	NA	NA	C0	-0.214026	2.16529	0.0205	0.133
NM_000051.3:c.6431A>G	NP_000042.3:p.Tyr2144Cys	FAT/PIK + CADD1-4	1	0	1.22967	0.0841788	NA	NA	NA	NA	C15	-0.173704	2.8333	0.0601	0.356
NM_000051.3:c.6433G>A	NP_000042.3:p.Glu2145Lys	FAT/PIK + CADD1-4	0	1	0.65159	0.0464434	NA	NA	NA	NA	C0	-0.175478	2.8369	0.0272	0.207
NM_000051.3:c.6437G>A	NP_000042.3:p.Ser2146Asn	FAT/PIK + CADD1-4	1	0	1.33791	0.0909149	NA	NA	NA	NA	C0	-0.469156	1.87911	0.0102	0.04
NM_000051.3:c.6475T>C	NP_000042.3:p.Cys2159Arg	FAT/PIK + CADD1-4	1	0	1.40453	0.0950121	NA	NA	NA	NA	C0	0.0172409	3.73652	0.0564	0.421
NM_000051.3:c.6497T>C	NP_000042.3:p.Val2166Ala	FAT/PIK + CADD1-4	3	1	1.1433	0.078732	NA	NA	NA	NA	C0	0.124036	3.39263	0.0417	0.472
NM_000051.3:c.6503C>T	NP_000042.3:p.Ser2168Leu	FAT/PIK + CADD5	10	8	0.469882	0.447126	15	8	2.21318	0.792064	C0	0.229794	4.23043	0.0647	0.674
NM_000051.3:c.6506T>A	NP_000042.3:p.Leu2169His	FAT/PIK + CADD5	1	0	1.34607	0.698502	NA	NA	NA	NA	C25	0.0944516	4.046	0.242	0.611
NM_000051.3:c.6532G>A	NP_000042.3:p.Ala2178Thr	FAT/PIK + CADD1-4	0	1	0.637112	0.0454584	NA	NA	NA	NA	C0	-0.4352	2.14656	0.0108	0.087
NM_000051.3:c.6536T>C	NP_000042.3:p.Ile2179Thr	FAT/PIK + CADD5	0	2	0.424569	0.422213	1	2	0.630804	0.520544	C65	0.276743	3.80434	0.1583	0.806
NM_000051.3:c.6539G>T	NP_000042.3:p.Gly2180Val	FAT/PIK + CADD1-4	1	0	1.25428	0.0857194	NA	NA	NA	NA	C0	-0.0921766	2.23838	0.0581	0.29
NM_000051.3:c.6551G>C	NP_000042.3:p.Ser2184Thr	FAT/PIK + CADD1-4	2	0	1.65522	0.110103	3	0	2.03066	0.131785	C0	-0.389219	1.71417	0.0111	0.104
NM_000051.3:c.6554T>C	NP_000042.3:p.Ile2185Thr	FAT/PIK + CADD1-4	1	4	0.256888	0.0188403	2	5	0.266975	0.0195656	C0	-0.201788	2.29653	0.0329	0.352
NM_000051.3:c.6562C>A	NP_000042.3:p.Leu2188Ile	FAT/PIK + CADD1-4	0	1	0.621796	0.0444142	NA	NA	NA	NA	C0	-0.2164	3.4255	0.0811	0.183
NM_000051.3:c.6566T>C	NP_000042.3:p.Phe2189Ser	FAT/PIK + CADD5	1	0	1.37923	0.703602	NA	NA	NA	NA	C35	-0.192097	3.82751	0.0344	0.423
NM_000051.3:c.6575C>T	NP_000042.3:p.Ser2192Leu	FAT/PIK + CADD1-4	0	1	0.770061	0.0544281	NA	NA	NA	NA	C0	-0.201593	2.95857	0.0397	0.286
NM_000051.3:c.6590A>C	NP_000042.3:p.Gln2197Pro	FAT/PIK + CADD1-4	1	0	1.25168	0.0855567	NA	NA	NA	NA	C0	-0.322823	1.68204	0.0735	0.162
NM_000051.3:c.6593T>C	NP_000042.3:p.Leu2198Pro	FAT/PIK + CADD1-4	0	1	0.693273	0.0492681	NA	NA	NA	NA	C0	-0.38301	1.83105	0.0387	0.188
NM_000051.3:c.6604T>G	NP_000042.3:p.Tyr2202Asp	FAT/PIK + CADD1-4	1	4	0.193111	0.0142294	3	6	0.114124	0.00845846	C35	0.253307	3.23977	0.1589	0.663
NM_000051.3:c.6610A>G	NP_000042.3:p.Lys2204Glu	FAT/PIK + CADD1-4	1	0	1.22967	0.0841788	NA	NA	NA	NA	C0	-0.0479491	2.71317	0.069	0.448
NM_000051.3:c.6622C>A	NP_000042.3:p.His2208Asn	FAT/PIK + CADD1-4	0	1	0.65159	0.0464434	NA	NA	NA	NA	C15	-0.220306	2.81576	0.031	0.252
NM_000051.3:c.6622C>T	NP_000042.3:p.His2208Tyr	FAT/PIK + CADD5	1	0	1.47723	0.717715	1	1	1.02353	0.637896	C35	-0.152431	3.80838	0.0312	0.353
NM_000051.3:c.6629A>C	NP_000042.3:p.Gln2210Pro	FAT/PIK + CADD1-4	0	1	0.770061	0.0544281	NA	NA	NA	NA	C0	0.0182958	2.54598	0.0902	0.265
NM_000051.3:c.6640G>T	NP_000042.3:p.Asp2214Tyr	FAT/PIK + CADD5	1	0	1.34394	0.698168	NA	NA	NA	NA	C45	0.296047	4.21699	0.1553	0.597
NM_000051.3:c.6670A>G	NP_000042.3:p.Met2224Val	FAT/PIK + CADD1-4	1	0	1.22967	0.0841788	NA	NA	NA	NA	C0	-0.163368	2.66455	0.0566	0.275
NM_000051.3:c.6679C>T	NP_000042.3:p.Arg2227Cys	FAT/PIK + CADD5	3	0	2.08551	0.782109	NA	NA	NA	NA	C65	0.406801	4.51512	0.6917	0.854
NM_000051.3:c.6698T>C	NP_000042.3:p.Ile2233Thr	FAT/PIK + CADD1-4	1	0	1.37743	0.0933499	NA	NA	NA	NA	C0	-0.392349	1.69932	0.1165	0.076
NM_000051.3:c.6703A>G	NP_000042.3:p.Met2235Val	FAT/PIK + CADD1-4	0	1	0.621796	0.0444142	NA	NA	NA	NA	C0	-0.617639	1.16041	0.0103	0.032
NM_000051.3:c.6710A>C	NP_000042.3:p.Lys2237Thr	FAT/PIK + CADD1-4	0	1	0.568025	0.0407298	NA	NA	NA	NA	C0	-0.449675	2.96608	0.0153	0.118
NM_000051.3:c.6722A>C	NP_000042.3:p.Asn2241Thr	FAT/PIK + CADD1-4	0	1	0.648801	0.0462539	NA	NA	NA	NA	C0	-0.597999	0.348561	0.0174	0.042
NM_000051.3:c.6736T>G	NP_000042.3:p.Cys2246Gly	FAT/PIK + CADD1-4	0	1	0.704556	0.0500298	NA	NA	NA	NA	C0	-0.271571	1.97551	0.0284	0.222
NM_000051.3:c.6739A>G	NP_000042.3:p.Ile2247Val	FAT/PIK + CADD1-4	3	0	1.85937	0.122026	NA	NA	NA	NA	C0	-0.522434	1.36942	0.0101	0.081
NM_000051.3:c.6755C>G	NP_000042.3:p.Thr2252Ser	FAT/PIK + CADD1-4	1	0	1.42277	0.0961269	NA	NA	NA	NA	C0	-0.0135805	2.50753	0.1015	0.246
NM_000051.3:c.6757A>C	NP_000042.3:p.Lys2253Gln	FAT/PIK + CADD1-4	1	0	1.42277	0.0961269	NA	NA	NA	NA	C0	-0.275273	2.53972	0.0233	0.215
NM_000051.3:c.6758A>C	NP_000042.3:p.Lys2253Thr	FAT/PIK + CADD1-4	0	1	0.786076	0.0554972	NA	NA	NA	NA	C0	-0.349547	1.68929	0.013	0.113
NM_000051.3:c.6766G>A	NP_000042.3:p.Val2256Ile	FAT/PIK + CADD1-4	0	1	0.633483	0.0452112	NA	NA	NA	NA	C0	-0.443748	1.67917	0.0108	0.083
NM_000051.3:c.6772C>T	NP_000042.3:p.Leu2258Phe	FAT/PIK + CADD1-4	0	1	0.65159	0.0464434	NA	NA	NA	NA	C0	-0.471768	1.2384	0.0123	0.059
NM_000051.3:c.6780A>G	NP_000042.3:p.Ile2260Met	FAT/PIK + CADD1-4	1	2	0.598885	0.0428477	NA	NA	NA	NA	C0	-0.514136	0.322055	0.0134	0.093
NM_000051.3:c.6788G>A	NP_000042.3:p.Arg2263Lys	FAT/PIK + CADD5	1	0	1.70171	0.745474	NA	NA	NA	NA	C25	0.352573	4.22972	0.1569	0.756
NM_000051.3:c.6797A>G	NP_000042.3:p.Lys2266Arg	FAT/PIK + CADD1-4	0	1	0.627356	0.0447935	NA	NA	NA	NA	C0	-0.418234	2.56094	0.0103	0.097
NM_000051.3:c.6800A>T	NP_000042.3:p.Asn2267Ile	FAT/PIK + CADD5	1	0	1.22967	0.67912	NA	NA	NA	NA	C15	0.0673355	4.11032	0.1508	0.715
NM_000051.3:c.6820G>A	NP_000042.3:p.Ala2274Thr	FAT/PIK + CADD5	5	5	0.318727	0.354244	8	6	0.333515	0.364685	C55	0.040713	4.30838	0.1635	0.524
NM_000051.3:c.6823A>G	NP_000042.3:p.Ile2275Val	FAT/PIK + CADD1-4	1	2	0.549837	0.0394771	NA	NA	NA	NA	C0	-0.426071	2.04784	0.01	0.072
NM_000051.3:c.6825A>G	NP_000042.3:p.Ile2275Met	FAT/PIK + CADD1-4	1	0	1.34607	0.0914189	NA	NA	NA	NA	C0	-0.359391	2.07954	0.0106	0.082
NM_000051.3:c.6832A>G	NP_000042.3:p.Ile2278Val	FAT/PIK + CADD1-4	0	1	0.568025	0.0407298	NA	NA	NA	NA	C0	-0.188423	3.51624	0.0175	0.379
NM_000051.3:c.6836A>G	NP_000042.3:p.Lys2279Arg	FAT/PIK + CADD5	1	0	1.34394	0.698168	NA	NA	NA	NA	C25	-0.0597364	3.99756	0.0567	0.342
NM_000051.3:c.6845A>G	NP_000042.3:p.Asn2282Ser	FAT/PIK + CADD1-4	1	0	1.25168	0.0855567	NA	NA	NA	NA	C0	-0.362798	1.95214	0.0123	0.196
NM_000051.3:c.6847T>C	NP_000042.3:p.Ser2283Pro	FAT/PIK + CADD1-4	1	0	1.34607	0.0914189	NA	NA	NA	NA	C0	-0.524267	1.63477	0.0138	0.06
NM_000051.3:c.6850G>T	NP_000042.3:p.Val2284Phe	FAT/PIK + CADD1-4	1	0	1.35811	0.092161	NA	NA	NA	NA	C0	-0.410602	1.60514	0.0213	0.099
NM_000051.3:c.6860G>A	NP_000042.3:p.Gly2287Glu	FAT/PIK + CADD1-4	0	2	0.618025	0.0441567	1	2	0.8685	0.0609617	C0	-0.37175	2.25268	0.0282	0.057
NM_000051.3:c.6860G>C	NP_000042.3:p.Gly2287Ala	FAT/PIK + CADD1-4	30	30	0.0404312	0.00301308	37	39	0.0114015	0.000851518	C0	-0.336387	2.09905	0.0245	0.077
NM_000051.3:c.6865T>C	NP_000042.3:p.Ser2289Pro	FAT/PIK + CADD5	1	0	1.35811	0.700373	NA	NA	NA	NA	C0	-0.11621	3.77213	0.2341	0.396
NM_000051.3:c.6896T>C	NP_000042.3:p.Phe2299Ser	FAT/PIK + CADD5	0	1	0.770061	0.569962	NA	NA	NA	NA	C55	-0.0815077	3.90215	0.1208	0.707
NM_000051.3:c.6901G>C	NP_000042.3:p.Ala2301Pro	FAT/PIK + CADD5	1	0	1.34607	0.698502	NA	NA	NA	NA	C0	0.306859	4.15989	0.4999	0.736
NM_000051.3:c.6904A>G	NP_000042.3:p.Lys2302Glu	FAT/PIK + CADD5	0	1	0.770061	0.569962	NA	NA	NA	NA	C15	0.155836	3.99201	0.097	0.67
NM_000051.3:c.6919C>G	NP_000042.3:p.Leu2307Val	FAT/PIK + CADD1-4	0	1	0.65159	0.0464434	NA	NA	NA	NA	C0	-0.130221	2.57185	0.0359	0.126
NM_000051.3:c.6919C>T	NP_000042.3:p.Leu2307Phe	FAT/PIK + CADD5	36	12	1127.71	0.999485	43	16	1281.97	0.999547	C0	-0.00692632	3.89387	0.0956	0.395
NM_000051.3:c.6944T>C	NP_000042.3:p.Met2315Thr	FAT/PIK + CADD1-4	0	1	0.786076	0.0554972	NA	NA	NA	NA	C45	0.150014	3.69619	0.1112	0.768
NM_000051.3:c.6952A>G	NP_000042.3:p.Lys2318Glu	FAT/PIK + CADD5	1	1	1.05847	0.645613	2	1	1.29855	0.690879	C55	-0.0120663	3.88912	0.0404	0.627
NM_000051.3:c.6954G>C	NP_000042.3:p.Lys2318Asn	FAT/PIK + CADD1-4	1	0	1.22967	0.0841788	NA	NA	NA	NA	C65	-0.385927	2.56977	0.2613	0.412
NM_000051.3:c.6958G>A	NP_000042.3:p.Asp2320Asn	FAT/PIK + CADD5	1	0	1.22967	0.67912	NA	NA	NA	NA	C0	-0.235325	3.96105	0.0485	0.48
NM_000051.3:c.6961G>A	NP_000042.3:p.Ala2321Thr	FAT/PIK + CADD1-4	0	1	0.770061	0.0544281	NA	NA	NA	NA	C0	-0.49409	1.64396	0.0102	0.055
NM_000051.3:c.6968G>A	NP_000042.3:p.Cys2323Tyr	FAT/PIK + CADD1-4	1	1	0.862156	0.0605433	NA	NA	NA	NA	C0	-0.455729	0.327083	0.063	0.036
NM_000051.3:c.6983C>T	NP_000042.3:p.Pro2328Leu	FAT/PIK + CADD1-4	1	4	0.38106	0.0276949	3	4	0.803213	0.0566386	C0	-0.252006	3.05849	0.0197	0.319
NM_000051.3:c.6988C>G	NP_000042.3:p.Leu2330Val	FAT/PIK + CADD1-4	0	1	0.65159	0.0464434	NA	NA	NA	NA	C0	-0.188608	1.34903	0.0114	0.391
NM_000051.3:c.6995T>A	NP_000042.3:p.Leu2332His	FAT/PIK + CADD1-4	0	1	0.770061	0.0544281	NA	NA	NA	NA	C0	-0.142582	2.07338	0.0748	0.424
NM_000051.3:c.6995T>G	NP_000042.3:p.Leu2332Arg	FAT/PIK + CADD1-4	0	1	0.636282	0.0454019	NA	NA	NA	NA	C0	-0.138376	1.40641	0.0524	0.407
NM_000051.3:c.6998C>A	NP_000042.3:p.Thr2333Lys	FAT/PIK + CADD1-4	1	1	0.919113	0.0642859	NA	NA	NA	NA	C0	-0.328322	1.43995	0.0539	0.116
NM_000051.3:c.7009T>C	NP_000042.3:p.Cys2337Arg	FAT/PIK + CADD5	2	0	2.4626	0.809105	NA	NA	NA	NA	C0	0.270291	3.73702	0.2896	0.812
NM_000051.3:c.7015A>G	NP_000042.3:p.Arg2339Gly	FAT/PIK + CADD1-4	0	1	0.621796	0.0444142	NA	NA	NA	NA	C0	0.166845	2.39689	0.0988	0.55
NM_000051.3:c.7034T>C	NP_000042.3:p.Leu2345Ser	FAT/PIK + CADD5	0	1	0.621796	0.516954	NA	NA	NA	NA	C65	0.367609	4.06591	0.1092	0.791
NM_000051.3:c.7041A>C	NP_000042.3:p.Glu2347Asp	FAT/PIK + CADD1-4	1	0	1.35811	0.092161	NA	NA	NA	NA	C0	0.0147916	3.3257	0.0623	0.602
NM_000051.3:c.7079A>C	NP_000042.3:p.Tyr2360Ser	FAT/PIK + CADD5	1	0	1.40453	0.707379	NA	NA	NA	NA	C65	0.32626	4.17326	0.4535	0.777
NM_000051.3:c.7081C>A	NP_000042.3:p.Leu2361Ile	FAT/PIK + CADD1-4	0	1	0.636282	0.0454019	NA	NA	NA	NA	C0	-0.056935	3.32498	0.2074	0.632
NM_000051.3:c.7088A>G	NP_000042.3:p.Lys2363Arg	FAT/PIK + CADD5	1	0	1.41057	0.708266	NA	NA	NA	NA	C0	-0.293244	3.79813	0.0268	0.447
NM_000051.3:c.7122A>C	NP_000042.3:p.Glu2374Asp	FAT/PIK + CADD1-4	2	1	0.960087	0.0669598	NA	NA	NA	NA	C0	-0.485445	1.79127	0.0101	0.075
NM_000051.3:c.7123A>G	NP_000042.3:p.Ser2375Gly	FAT/PIK + CADD1-4	0	1	0.711379	0.0504899	NA	NA	NA	NA	C0	-0.420055	2.32461	0.016	0.091
NM_000051.3:c.7151T>C	NP_000042.3:p.Met2384Thr	FAT/PIK + CADD1-4	0	1	0.627356	0.0447935	NA	NA	NA	NA	C0	-0.380065	1.93259	0.0135	0.06
NM_000051.3:c.7184A>T	NP_000042.3:p.Asp2395Val	FAT/PIK + CADD5	1	0	1.22967	0.67912	NA	NA	NA	NA	C65	0.325457	4.14549	0.3701	0.822
NM_000051.3:c.7187C>G	NP_000042.3:p.Thr2396Ser	FAT/PIK + CADD1-4	12	17	0.0362732	0.00270405	15	22	0.00699497	0.000522592	C0	-0.354428	2.03024	0.0184	0.05
NM_000051.3:c.7202T>C	NP_000042.3:p.Ile2401Thr	FAT/PIK + CADD5	1	0	1.34394	0.698168	NA	NA	NA	NA	C65	0.30613	4.02048	0.0767	0.738
NM_000051.3:c.7235A>G	NP_000042.3:p.Asn2412Ser	FAT/PIK + CADD1-4	0	1	0.620812	0.044347	NA	NA	NA	NA	C0	-0.112807	3.25611	0.0647	0.499
NM_000051.3:c.7271T>G	NP_000042.3:p.Val2424Gly	FAT/PIK + CADD5	9	6	1.35917	0.700538	12	6	2.50965	0.81201	C65	0.331717	4.03148	0.2072	0.855
NM_000051.3:c.7274G>A	NP_000042.3:p.Gly2425Asp	FAT/PIK + CADD1-4	0	1	0.693273	0.0492681	NA	NA	NA	NA	C0	-0.136697	2.4199	0.0233	0.295
NM_000051.3:c.7294A>G	NP_000042.3:p.Ile2432Val	FAT/PIK + CADD1-4	1	0	1.22967	0.0841788	NA	NA	NA	NA	C0	-0.468934	2.07847	0.0098	0.244
NM_000051.3:c.7294A>T	NP_000042.3:p.Ile2432Phe	FAT/PIK + CADD1-4	0	2	0.353196	0.0257219	NA	NA	NA	NA	C0	-0.169021	2.68925	0.0168	0.306
NM_000051.3:c.7313C>T	NP_000042.3:p.Thr2438Ile	FAT/PIK + CADD1-4	1	0	1.37923	0.0934603	NA	NA	NA	NA	C0	-0.235032	2.41538	0.0516	0.389
NM_000051.3:c.7328G>A	NP_000042.3:p.Arg2443Gln	FAT/PIK + CADD5	3	0	2.67829	0.821738	NA	NA	NA	NA	C0	-0.0680644	4.04443	0.0717	0.466
NM_000051.3:c.7341G>C	NP_000042.3:p.Leu2447Phe	FAT/PIK + CADD1-4	0	1	0.568025	0.0407298	NA	NA	NA	NA	C0	-0.111108	2.57761	0.0925	0.623
NM_000051.3:c.7346A>C	NP_000042.3:p.Glu2449Ala	FAT/PIK + CADD1-4	0	1	0.786076	0.0554972	NA	NA	NA	NA	C0	-0.0771109	3.4416	0.0688	0.625
NM_000051.3:c.7346A>G	NP_000042.3:p.Glu2449Gly	FAT/PIK + CADD1-4	0	1	0.65159	0.0464434	NA	NA	NA	NA	C0	-0.0438879	3.62877	0.179	0.734
NM_000051.3:c.7357C>T	NP_000042.3:p.Arg2453Cys	FAT/PIK + CADD1-4	0	2	0.430392	0.0311685	2	3	0.538412	0.0386885	C15	-0.245392	3.44759	0.0167	0.457
NM_000051.3:c.7358G>A	NP_000042.3:p.Arg2453His	FAT/PIK + CADD1-4	2	1	1.08785	0.0752006	3	1	1.48646	0.1	C0	-0.45094	0.985056	0.0108	0.176
NM_000051.3:c.7364T>C	NP_000042.3:p.Leu2455Pro	FAT/PIK + CADD1-4	0	1	0.620812	0.044347	NA	NA	NA	NA	C65	0.251618	3.33095	0.7023	0.886
NM_000051.3:c.7366A>G	NP_000042.3:p.Lys2456Glu	FAT/PIK + CADD1-4	0	1	0.704556	0.0500298	NA	NA	NA	NA	C0	-0.233978	2.01657	0.0223	0.213
NM_000051.3:c.7370A>C	NP_000042.3:p.Glu2457Ala	FAT/PIK + CADD1-4	3	1	1.88463	0.123479	NA	NA	NA	NA	C0	-0.347438	2.26239	0.0181	0.111
NM_000051.3:c.7375C>G	NP_000042.3:p.Arg2459Gly	FAT/PIK + CADD5	12	5	4.54709	0.8867	NA	NA	NA	NA	C65	0.314567	3.7866	0.3961	0.752
NM_000051.3:c.7381C>T	NP_000042.3:p.Arg2461Cys	FAT/PIK + CADD5	4	2	2.02805	0.77731	NA	NA	NA	NA	C15	0.109334	4.39571	0.1339	0.707
NM_000051.3:c.7382G>A	NP_000042.3:p.Arg2461His	FAT/PIK + CADD1-4	1	1	0.759966	0.053753	NA	NA	NA	NA	C0	-0.0907071	3.65708	0.0142	0.587
NM_000051.3:c.7390T>C	NP_000042.3:p.Cys2464Arg	FAT/PIK + CADD1-4	53	54	0.057184	0.00425624	69	82	3.80233e-05	2.84218e-06	C0	0.0694927	2.67539	0.1601	0.668
NM_000051.3:c.7399G>A	NP_000042.3:p.Val2467Ile	FAT/PIK + CADD1-4	1	0	1.41057	0.0953815	NA	NA	NA	NA	C0	-0.294542	2.87677	0.0318	0.304
NM_000051.3:c.7400T>C	NP_000042.3:p.Val2467Ala	FAT/PIK + CADD5	1	0	1.41057	0.708266	NA	NA	NA	NA	C25	0.0954065	3.85808	0.1648	0.762
NM_000051.3:c.7415A>G	NP_000042.3:p.Asn2472Ser	FAT/PIK + CADD1-4	1	0	1.37427	0.0931555	NA	NA	NA	NA	C0	-0.592388	1.69743	0.0104	0.105
NM_000051.3:c.7450G>A	NP_000042.3:p.Val2484Ile	FAT/PIK + CADD1-4	0	1	0.568025	0.0407298	NA	NA	NA	NA	C0	-0.354285	1.49999	0.0102	0.213
NM_000051.3:c.7451T>C	NP_000042.3:p.Val2484Ala	FAT/PIK + CADD1-4	0	1	0.693273	0.0492681	NA	NA	NA	NA	C25	-0.136084	3.3521	0.0194	0.648
NM_000051.3:c.7463G>A	NP_000042.3:p.Cys2488Tyr	FAT/PIK + CADD1-4	2	0	2.11699	0.136623	NA	NA	NA	NA	C0	0.0504655	3.63347	0.4023	0.883
NM_000051.3:c.7475T>G	NP_000042.3:p.Leu2492Arg	FAT/PIK + CADD5	10	17	0.0395582	0.0637448	18	24	0.0200707	0.0333909	C45	0.36373	4.11207	0.7991	0.822
NM_000051.3:c.7492T>G	NP_000042.3:p.Ser2498Ala	FAT/PIK + CADD1-4	1	1	0.898691	0.0629475	NA	NA	NA	NA	C0	-0.436534	1.44072	0.0103	0.159
NM_000051.3:c.7502A>G	NP_000042.3:p.Asn2501Ser	FAT/PIK + CADD1-4	1	4	0.370476	0.0269464	NA	NA	NA	NA	C0	-0.204425	3.21171	0.0187	0.51
NM_000051.3:c.7522G>A	NP_000042.3:p.Gly2508Arg	FAT/PIK + CADD1-4	9	3	5.57238	0.294049	11	4	6.2363	0.317944	C0	-0.0922415	3.49041	0.0334	0.457
NM_000051.3:c.7544A>G	NP_000042.3:p.Lys2515Arg	FAT/PIK + CADD5	0	1	0.568025	0.494349	NA	NA	NA	NA	C25	0.294034	3.99364	0.3992	0.795
NM_000051.3:c.7547T>G	NP_000042.3:p.Phe2516Cys	FAT/PIK + CADD5	2	2	0.52813	0.476161	NA	NA	NA	NA	C65	0.322171	3.85988	0.6869	0.908
NM_000051.3:c.7570G>C	NP_000042.3:p.Ala2524Pro	FAT/PIK + CADD5	1	0	1.25428	0.683423	NA	NA	NA	NA	C25	0.411035	4.11207	0.4513	0.894
NM_000051.3:c.7586C>T	NP_000042.3:p.Thr2529Ile	FAT/PIK + CADD5	1	0	1.22967	0.67912	NA	NA	NA	NA	C65	0.289558	4.01691	0.0443	0.789
NM_000051.3:c.7592T>C	NP_000042.3:p.Met2531Thr	FAT/PIK + CADD1-4	3	2	1.24049	0.0848564	3	3	0.782988	0.0552913	C0	-0.2994	1.87996	0.0107	0.196
NM_000051.3:c.7618G>A	NP_000042.3:p.Val2540Ile	FAT/PIK + CADD1-4	4	6	0.445966	0.03226	6	9	0.169468	0.012509	C0	-0.352056	2.40814	0.01	0.315
NM_000051.3:c.7640G>A	NP_000042.3:p.Arg2547Lys	FAT/PIK + CADD1-4	0	2	0.393575	0.0285785	NA	NA	NA	NA	C0	-0.222105	2.83907	0.0249	0.49
NM_000051.3:c.7648A>G	NP_000042.3:p.Met2550Val	FAT/PIK + CADD1-4	1	1	0.80124	0.0565073	NA	NA	NA	NA	C0	-0.307405	1.81293	0.0104	0.175
NM_000051.3:c.7657C>A	NP_000042.3:p.Pro2553Thr	FAT/PIK + CADD1-4	0	1	0.65159	0.0464434	NA	NA	NA	NA	C35	0.353368	3.07729	0.5253	0.818
NM_000051.3:c.7658C>A	NP_000042.3:p.Pro2553His	FAT/PIK + CADD5	0	1	0.568025	0.494349	NA	NA	NA	NA	C65	0.361527	3.90267	0.6604	0.852
NM_000051.3:c.7705G>A	NP_000042.3:p.Asp2569Asn	Outside FAT/PIK	0	1	0.65159	0.00335809	NA	NA	NA	NA	C15	-0.198107	4.10584	0.0656	0.547
NM_000051.3:c.7739G>A	NP_000042.3:p.Arg2580Lys	Outside FAT/PIK	0	1	0.634821	0.00327196	NA	NA	NA	NA	C0	-0.249921	2.03347	0.0246	0.297
NM_000051.3:c.7744A>G	NP_000042.3:p.Arg2582Gly	Outside FAT/PIK	0	2	0.496399	0.00256034	NA	NA	NA	NA	C45	-0.197486	2.22303	0.0828	0.445
NM_000051.3:c.7775C>G	NP_000042.3:p.Ser2592Cys	Outside FAT/PIK	3	5	0.379693	0.00195957	3	6	0.215175	0.00111144	C65	0.298319	3.68317	0.0392	0.765
NM_000051.3:c.7793G>A	NP_000042.3:p.Arg2598Gln	Outside FAT/PIK	1	2	0.849182	0.00437197	NA	NA	NA	NA	C35	0.201075	4.12879	0.6303	0.734
NM_000051.3:c.7804G>A	NP_000042.3:p.Ala2602Thr	Outside FAT/PIK	0	1	0.621796	0.00320504	NA	NA	NA	NA	C55	0.183779	4.15413	0.1245	0.759
NM_000051.3:c.7808A>G	NP_000042.3:p.Asn2603Ser	Outside FAT/PIK	0	1	0.634821	0.00327196	NA	NA	NA	NA	C0	-0.54759	1.53164	0.0106	0.11
NM_000051.3:c.7816A>G	NP_000042.3:p.Ile2606Val	Outside FAT/PIK	2	3	0.522982	0.00269707	2	5	0.22038	0.0011383	C0	-0.264918	2.09038	0.0145	0.262
NM_000051.3:c.7840C>T	NP_000042.3:p.Pro2614Ser	FAT/PIK + CADD1-4	0	1	0.617444	0.044117	NA	NA	NA	NA	C0	-0.396467	1.71256	0.0134	0.166
NM_000051.3:c.7864G>A	NP_000042.3:p.Ala2622Thr	FAT/PIK + CADD1-4	0	1	0.627356	0.0447935	NA	NA	NA	NA	C0	-0.390772	2.01034	0.0754	0.12
NM_000051.3:c.7865C>G	NP_000042.3:p.Ala2622Gly	FAT/PIK + CADD1-4	3	3	1.25913	0.0860223	4	4	1.2144	0.0832203	C0	-0.2912	2.3277	0.0201	0.182
NM_000051.3:c.7879T>C	NP_000042.3:p.Tyr2627His	FAT/PIK + CADD5	0	1	0.568025	0.494349	NA	NA	NA	NA	C65	0.396691	4.06174	0.42	0.818
NM_000051.3:c.7902T>G	NP_000042.3:p.Asp2634Glu	FAT/PIK + CADD1-4	1	0	1.34607	0.0914189	NA	NA	NA	NA	C35	-0.199147	2.86297	0.055	0.422
NM_000051.3:c.7914G>T	NP_000042.3:p.Trp2638Cys	FAT/PIK + CADD5	2	0	2.25242	0.794944	NA	NA	NA	NA	C15	0.21723	4.2954	0.1767	0.604
NM_000051.3:c.7919C>T	NP_000042.3:p.Thr2640Ile	FAT/PIK + CADD1-4	16	10	1.31878	0.0897317	17	15	0.142134	0.0105127	C0	-0.30711	2.35778	0.0281	0.142
NM_000051.3:c.7933A>G	NP_000042.3:p.Ile2645Val	FAT/PIK + CADD1-4	1	0	1.33665	0.0908372	NA	NA	NA	NA	C15	-0.113009	2.49965	0.0585	0.435
NM_000051.3:c.7957A>G	NP_000042.3:p.Ile2653Val	FAT/PIK + CADD1-4	0	1	0.693273	0.0492681	0	7	0.0731449	0.00543775	C15	-0.166304	3.17555	0.0258	0.382
NM_000051.3:c.7960A>G	NP_000042.3:p.Thr2654Ala	FAT/PIK + CADD1-4	1	0	1.37923	0.0934603	NA	NA	NA	NA	C0	-0.348782	1.7695	0.0158	0.158
NM_000051.3:c.7963A>G	NP_000042.3:p.Lys2655Glu	FAT/PIK + CADD1-4	0	1	0.693273	0.0492681	NA	NA	NA	NA	C0	-0.202987	3.0745	0.0378	0.439
NM_000051.3:c.7966C>G	NP_000042.3:p.Leu2656Val	FAT/PIK + CADD1-4	1	0	1.34607	0.0914189	NA	NA	NA	NA	C0	-0.177761	2.45366	0.0487	0.357
NM_000051.3:c.7967T>C	NP_000042.3:p.Leu2656Pro	FAT/PIK + CADD5	0	1	0.65159	0.52863	NA	NA	NA	NA	C25	0.358423	4.08048	0.7027	0.853
NM_000051.3:c.7969A>C	NP_000042.3:p.Lys2657Gln	FAT/PIK + CADD1-4	0	2	0.465647	0.0336358	NA	NA	NA	NA	C0	-0.309616	2.42189	0.0121	0.283
NM_000051.3:c.7971G>C	NP_000042.3:p.Lys2657Asn	FAT/PIK + CADD1-4	1	0	1.37427	0.0931555	NA	NA	NA	NA	C0	-0.442631	2.29975	0.016	0.185
NM_000051.3:c.7987G>C	NP_000042.3:p.Val2663Leu	FAT/PIK + CADD1-4	0	1	0.764433	0.0540518	NA	NA	NA	NA	C0	-0.186465	2.75233	0.0333	0.26
NM_000051.3:c.7996A>G	NP_000042.3:p.Thr2666Ala	FAT/PIK + CADD5	0	1	1	0.632506	NA	NA	NA	NA	C55	0.207614	3.93968	0.5607	0.853
NM_000051.3:c.7999A>G	NP_000042.3:p.Met2667Val	FAT/PIK + CADD1-4	0	1	0.786076	0.0554972	NA	NA	NA	NA	C0	-0.121227	2.29775	0.0475	0.374
NM_000051.3:c.8000T>C	NP_000042.3:p.Met2667Thr	FAT/PIK + CADD1-4	1	1	0.911264	0.0637719	NA	NA	NA	NA	C25	0.280135	3.34193	0.1233	0.809
NM_000051.3:c.8026G>A	NP_000042.3:p.Glu2676Lys	FAT/PIK + CADD1-4	0	1	0.657224	0.0468262	1	1	0.923585	0.0645785	C0	-0.327766	2.13991	0.014	0.169
NM_000051.3:c.8033G>A	NP_000042.3:p.Gly2678Glu	FAT/PIK + CADD1-4	0	1	0.620812	0.044347	NA	NA	NA	NA	C0	-0.516516	0.987153	0.0571	0.252
NM_000051.3:c.8044A>C	NP_000042.3:p.Thr2682Pro	FAT/PIK + CADD5	1	0	1.22967	0.67912	NA	NA	NA	NA	C0	0.33223	3.87068	0.3595	0.733
NM_000051.3:c.8047A>G	NP_000042.3:p.Ile2683Val	FAT/PIK + CADD1-4	1	0	1.22967	0.0841788	NA	NA	NA	NA	C0	-0.311657	1.31476	0.0101	0.165
NM_000051.3:c.8061A>C	NP_000042.3:p.Lys2687Asn	FAT/PIK + CADD1-4	0	1	0.617444	0.044117	NA	NA	NA	NA	C0	-0.298966	2.81623	0.0486	0.372
NM_000051.3:c.8066A>G	NP_000042.3:p.Glu2689Gly	FAT/PIK + CADD1-4	3	0	2.77075	0.171575	NA	NA	NA	NA	C0	-0.178024	3.44446	0.066	0.402
NM_000051.3:c.8068T>G	NP_000042.3:p.Phe2690Val	FAT/PIK + CADD5	0	1	0.620812	0.516558	NA	NA	NA	NA	C0	0.13048	4.03111	0.1202	0.723
NM_000051.3:c.8071C>T	NP_000042.3:p.Arg2691Cys	FAT/PIK + CADD5	12	8	0.783208	0.574107	NA	NA	NA	NA	C15	0.207811	4.49097	0.1314	0.725
NM_000051.3:c.8072G>A	NP_000042.3:p.Arg2691His	FAT/PIK + CADD1-4	1	0	1.35811	0.092161	NA	NA	NA	NA	C0	-0.382352	2.51223	0.0147	0.199
NM_000051.3:c.8083G>T	NP_000042.3:p.Gly2695Cys	FAT/PIK + CADD5	1	0	1.42277	0.710042	NA	NA	NA	NA	C65	0.543766	4.47513	0.8525	0.973
NM_000051.3:c.8084G>A	NP_000042.3:p.Gly2695Asp	FAT/PIK + CADD5	1	0	1.41057	0.708266	NA	NA	NA	NA	C65	0.540926	3.88876	0.9028	0.937
NM_000051.3:c.8089A>C	NP_000042.3:p.Asn2697His	FAT/PIK + CADD5	0	1	0.620812	0.516558	NA	NA	NA	NA	C65	0.0339179	4.00841	0.1627	0.742
NM_000051.3:c.8101A>C	NP_000042.3:p.Ile2701Leu	FAT/PIK + CADD5	1	0	1.34394	0.698168	NA	NA	NA	NA	C0	0.156065	3.94761	0.0754	0.626
NM_000051.3:c.8110T>C	NP_000042.3:p.Cys2704Arg	FAT/PIK + CADD5	0	1	0.65159	0.52863	NA	NA	NA	NA	C65	0.503008	4.19085	0.6872	0.95
NM_000051.3:c.8113G>A	NP_000042.3:p.Val2705Ile	FAT/PIK + CADD1-4	0	1	0.711379	0.0504899	NA	NA	NA	NA	C0	-0.495658	1.3539	0.0101	0.168
NM_000051.3:c.8120C>G	NP_000042.3:p.Ser2707Cys	FAT/PIK + CADD5	1	4	0.223192	0.277531	2	6	0.120685	0.17199	C65	0.450583	3.93007	0.3319	0.762
NM_000051.3:c.8122G>A	NP_000042.3:p.Asp2708Asn	FAT/PIK + CADD5	2	0	2.4626	0.809105	3	0	3.02116	0.838705	C15	-0.0289479	4.08105	0.1452	0.688
NM_000051.3:c.8147T>C	NP_000042.3:p.Val2716Ala	FAT/PIK + CADD5	5	5	0.899225	0.607487	8	6	1.57516	0.730535	C55	0.403944	3.93652	0.1255	0.905
NM_000051.3:c.8155C>T	NP_000042.3:p.Arg2719Cys	FAT/PIK + CADD5	3	7	0.477213	0.450956	5	7	0.718241	0.552811	C35	-0.0911133	4.3144	0.2115	0.613
NM_000051.3:c.8156G>A	NP_000042.3:p.Arg2719His	FAT/PIK + CADD5	13	10	0.874692	0.600872	16	10	1.61507	0.735433	C0	0.0260549	4.13669	0.0384	0.454
NM_000051.3:c.8165T>C	NP_000042.3:p.Leu2722Pro	FAT/PIK + CADD5	1	0	1.52523	0.724148	NA	NA	NA	NA	C65	0.456755	4.37594	0.8092	0.947
NM_000051.3:c.8174A>G	NP_000042.3:p.Asp2725Gly	FAT/PIK + CADD5	1	0	1.22967	0.67912	NA	NA	NA	NA	C65	0.482249	4.26209	0.8747	0.968
NM_000051.3:c.8177C>T	NP_000042.3:p.Ala2726Val	FAT/PIK + CADD5	0	1	0.620812	0.516558	NA	NA	NA	NA	C55	0.441361	4.29273	0.5122	0.883
NM_000051.3:c.8185C>G	NP_000042.3:p.Gln2729Glu	FAT/PIK + CADD5	1	0	1.37923	0.703602	NA	NA	NA	NA	C25	0.225386	3.88053	0.1084	0.772
NM_000051.3:c.8187A>C	NP_000042.3:p.Gln2729His	FAT/PIK + CADD1-4	2	1	1.56154	0.104523	NA	NA	NA	NA	C15	0.343159	3.61099	0.3734	0.869
NM_000051.3:c.8204G>A	NP_000042.3:p.Cys2735Tyr	FAT/PIK + CADD5	1	0	1.66704	0.741548	NA	NA	NA	NA	C0	0.317081	4.31369	0.8701	0.807
NM_000051.3:c.8228C>T	NP_000042.3:p.Thr2743Met	FAT/PIK + CADD5	2	0	1.93851	0.769395	3	0	2.64285	0.819778	C0	-0.169229	3.84741	0.1263	0.36
NM_000051.3:c.8230G>A	NP_000042.3:p.Glu2744Lys	FAT/PIK + CADD5	0	1	0.618025	0.515434	NA	NA	NA	NA	C15	-0.0372961	3.81735	0.1999	0.573
NM_000051.3:c.8254A>G	NP_000042.3:p.Ile2752Val	FAT/PIK + CADD1-4	1	0	1.66704	0.110802	NA	NA	NA	NA	C25	0.0431755	3.23471	0.0734	0.586
NM_000051.3:c.8258G>A	NP_000042.3:p.Cys2753Tyr	FAT/PIK + CADD1-4	0	1	0.764433	0.0540518	NA	NA	NA	NA	C0	-0.187421	3.41744	0.2383	0.398
NM_000051.3:c.8260A>G	NP_000042.3:p.Thr2754Ala	FAT/PIK + CADD1-4	1	0	1.34607	0.0914189	NA	NA	NA	NA	C0	-0.114549	3.00464	0.1243	0.605
NM_000051.3:c.8272G>T	NP_000042.3:p.Val2758Phe	FAT/PIK + CADD5	2	0	1.73454	0.749082	NA	NA	NA	NA	C0	0.390815	3.9447	0.4705	0.901
NM_000051.3:c.8314G>A	NP_000042.3:p.Gly2772Arg	FAT/PIK + CADD5	1	1	0.939937	0.617994	3	1	1.85621	0.761609	C65	0.361324	4.34371	0.7156	0.839
NM_000051.3:c.8315G>C	NP_000042.3:p.Gly2772Ala	FAT/PIK + CADD5	3	0	2.33615	0.800829	NA	NA	NA	NA	C55	0.348505	3.85556	0.3669	0.82
NM_000051.3:c.8327T>C	NP_000042.3:p.Ile2776Thr	FAT/PIK + CADD5	3	2	1.00903	0.634593	3	5	0.311477	0.348998	C25	0.346302	4.03242	0.4705	0.895
NM_000051.3:c.8348A>G	NP_000042.3:p.Asn2783Ser	FAT/PIK + CADD1-4	0	1	0.65159	0.0464434	NA	NA	NA	NA	C0	-0.51912	1.75941	0.0112	0.194
NM_000051.3:c.8353G>A	NP_000042.3:p.Asp2785Asn	FAT/PIK + CADD1-4	0	1	1	0.0695499	NA	NA	NA	NA	C0	-0.474818	1.66663	0.0102	0.09
NM_000051.3:c.8393C>A	NP_000042.3:p.Ala2798Asp	FAT/PIK + CADD1-4	1	0	1.70171	0.112846	NA	NA	NA	NA	C0	-0.221454	1.88226	0.5422	0.366
NM_000051.3:c.8396T>C	NP_000042.3:p.Phe2799Ser	FAT/PIK + CADD1-4	0	1	0.619132	0.0442323	NA	NA	NA	NA	C0	-0.529441	0.124535	0.0176	0.211
NM_000051.3:c.8405A>G	NP_000042.3:p.Gln2802Arg	FAT/PIK + CADD1-4	1	1	1.05827	0.0733056	NA	NA	NA	NA	C0	-0.380867	1.71404	0.0632	0.276
NM_000051.3:c.8428A>C	NP_000042.3:p.Lys2810Gln	FAT/PIK + CADD1-4	0	2	0.568025	0.0407298	0	3	0.321904	0.0234965	C0	-0.429037	3.20221	0.0158	0.117
NM_000051.3:c.8434T>C	NP_000042.3:p.Ser2812Pro	FAT/PIK + CADD1-4	0	1	0.65159	0.0464434	NA	NA	NA	NA	C0	-0.394778	2.48085	0.0803	0.138
NM_000051.3:c.8435C>T	NP_000042.3:p.Ser2812Phe	FAT/PIK + CADD1-4	0	1	0.803103	0.0566313	NA	NA	NA	NA	C0	-0.373105	3.26791	0.1192	0.129
NM_000051.3:c.8438T>C	NP_000042.3:p.Phe2813Ser	FAT/PIK + CADD1-4	0	1	0.682383	0.0485318	NA	NA	NA	NA	C0	-0.50364	2.24353	0.0365	0.129
NM_000051.3:c.8450A>G	NP_000042.3:p.Tyr2817Cys	FAT/PIK + CADD5	2	3	0.505151	0.465079	4	4	0.609502	0.511966	C45	-0.282178	3.89675	0.1	0.267
NM_000051.3:c.8453A>G	NP_000042.3:p.Glu2818Gly	FAT/PIK + CADD1-4	0	1	0.648801	0.0462539	NA	NA	NA	NA	C0	-0.45677	2.86128	0.0297	0.078
NM_000051.3:c.8494C>T	NP_000042.3:p.Arg2832Cys	FAT/PIK + CADD5	5	2	1.73728	0.74938	6	2	2.13132	0.785789	C45	0.342717	4.42443	0.5496	0.83
NM_000051.3:c.8495G>A	NP_000042.3:p.Arg2832His	FAT/PIK + CADD1-4	5	2	1.8457	0.121237	6	3	1.55405	0.104074	C0	0.188583	3.33186	0.0966	0.47
NM_000051.3:c.8506A>G	NP_000042.3:p.Met2836Val	FAT/PIK + CADD1-4	1	0	1.37427	0.0931555	NA	NA	NA	NA	C0	0.0541305	3.5797	0.1125	0.58
NM_000051.3:c.8519T>G	NP_000042.3:p.Leu2840Trp	FAT/PIK + CADD5	0	1	0.636282	0.522702	NA	NA	NA	NA	C0	-0.0671261	3.80908	0.2473	0.499
NM_000051.3:c.8524C>T	NP_000042.3:p.Pro2842Ser	FAT/PIK + CADD5	0	1	0.693273	0.544049	NA	NA	NA	NA	C65	0.152897	4.15626	0.3745	0.706
NM_000051.3:c.8525C>G	NP_000042.3:p.Pro2842Arg	FAT/PIK + CADD5	1	0	1.34607	0.698502	NA	NA	NA	NA	C65	0.380695	4.19028	0.8368	0.868
NM_000051.3:c.8546G>A	NP_000042.3:p.Arg2849Gln	FAT/PIK + CADD5	1	0	1.22967	0.67912	NA	NA	NA	NA	C35	0.40242	4.49857	0.3451	0.874
NM_000051.3:c.8546G>C	NP_000042.3:p.Arg2849Pro	FAT/PIK + CADD5	0	1	0.65159	0.52863	NA	NA	NA	NA	C65	0.448409	4.47165	0.8862	0.919
NM_000051.3:c.8549T>C	NP_000042.3:p.Leu2850Ser	FAT/PIK + CADD5	1	0	1.25181	0.682995	NA	NA	NA	NA	C65	0.31815	4.19941	0.4987	0.726
NM_000051.3:c.8558C>T	NP_000042.3:p.Thr2853Met	FAT/PIK + CADD5	3	3	0.714534	0.551531	4	3	0.876601	0.601395	C65	0.409767	4.20785	0.5433	0.921
NM_000051.3:c.8560C>T	NP_000042.3:p.Arg2854Cys	FAT/PIK + CADD5	2	2	0.54525	0.484124	3	3	0.463477	0.443736	C35	0.380421	4.69911	0.4862	0.904
NM_000051.3:c.8565T>A	NP_000042.3:p.Ser2855Arg	FAT/PIK + CADD1-4	1	0	1.47723	0.0994409	NA	NA	NA	NA	C65	0.363497	3.64635	0.7513	0.902
NM_000051.3:c.8567T>A	NP_000042.3:p.Val2856Glu	FAT/PIK + CADD5	1	0	1.41057	0.708266	NA	NA	NA	NA	C65	0.375589	4.39111	0.7571	0.922
NM_000051.3:c.8572A>G	NP_000042.3:p.Thr2858Ala	FAT/PIK + CADD5	0	1	0.637112	0.523027	NA	NA	NA	NA	C55	0.0870301	3.96779	0.1212	0.643
NM_000051.3:c.8593A>G	NP_000042.3:p.Ile2865Val	FAT/PIK + CADD1-4	1	1	0.839106	0.0590202	NA	NA	NA	NA	C0	-0.134692	3.02804	0.0682	0.398
NM_000051.3:c.8596C>G	NP_000042.3:p.Leu2866Val	FAT/PIK + CADD1-4	0	2	0.499366	0.0359838	NA	NA	NA	NA	C0	-0.212066	2.24587	0.0511	0.417
NM_000051.3:c.8599G>A	NP_000042.3:p.Gly2867Arg	FAT/PIK + CADD5	1	0	1.34607	0.698502	NA	NA	NA	NA	C65	0.448004	4.40114	0.8797	0.925
NM_000051.3:c.8599G>C	NP_000042.3:p.Gly2867Arg	FAT/PIK + CADD5	1	0	1.47723	0.717715	NA	NA	NA	NA	C65	0.448011	4.34429	0.8797	0.925
NM_000051.3:c.8602C>G	NP_000042.3:p.Leu2868Val	FAT/PIK + CADD5	0	1	0.617444	0.515199	NA	NA	NA	NA	C25	0.247922	4.06323	0.3972	0.673
NM_000051.3:c.8611A>G	NP_000042.3:p.Arg2871Gly	FAT/PIK + CADD1-4	0	1	0.803103	0.0566313	0	2	0.551184	0.03957	C65	0.551546	3.53714	0.9255	0.964
NM_000051.3:c.8617G>A	NP_000042.3:p.Val2873Ile	FAT/PIK + CADD1-4	1	0	1.25181	0.0855645	NA	NA	NA	NA	C0	-0.386213	2.14311	0.0158	0.287
NM_000051.3:c.8624A>C	NP_000042.3:p.Asn2875Thr	FAT/PIK + CADD5	1	0	1.47723	0.717715	NA	NA	NA	NA	C55	0.278653	3.90961	0.8555	0.929
NM_000051.3:c.8644T>C	NP_000042.3:p.Ser2882Pro	FAT/PIK + CADD5	0	1	0.770061	0.569962	NA	NA	NA	NA	C0	0.119559	3.96287	0.5173	0.749
NM_000051.3:c.8645C>T	NP_000042.3:p.Ser2882Leu	FAT/PIK + CADD5	1	0	1.47723	0.717715	NA	NA	NA	NA	C25	-0.0263037	3.94365	0.2979	0.651
NM_000051.3:c.8656G>A	NP_000042.3:p.Val2886Ile	FAT/PIK + CADD1-4	0	1	0.65159	0.0464434	NA	NA	NA	NA	C25	-0.184512	3.59841	0.1054	0.368
NM_000051.3:c.8662A>G	NP_000042.3:p.Ile2888Val	FAT/PIK + CADD5	1	0	1.41057	0.708266	NA	NA	NA	NA	C25	-0.00847705	3.74132	0.2535	0.605
NM_000051.3:c.8666A>G	NP_000042.3:p.Asp2889Gly	FAT/PIK + CADD5	1	0	1.22967	0.67912	NA	NA	NA	NA	C65	0.572331	4.016	0.8839	0.986
NM_000051.3:c.8707C>T	NP_000042.3:p.Pro2903Ser	FAT/PIK + CADD5	1	0	1.40453	0.707379	NA	NA	NA	NA	C65	0.425957	4.09876	0.791	0.909
NM_000051.3:c.8712G>C	NP_000042.3:p.Glu2904Asp	FAT/PIK + CADD1-4	1	0	1.34607	0.0914189	NA	NA	NA	NA	C35	0.327438	2.97792	0.8399	0.775
NM_000051.3:c.8716G>T	NP_000042.3:p.Val2906Phe	FAT/PIK + CADD5	0	1	0.637112	0.523027	NA	NA	NA	NA	C45	0.407785	4.18398	0.7974	0.916
NM_000051.3:c.8717T>C	NP_000042.3:p.Val2906Ala	FAT/PIK + CADD5	1	0	1.37743	0.70333	4	1	2.48145	0.810279	C55	0.344006	4.04559	0.7406	0.895
NM_000051.3:c.8734A>G	NP_000042.3:p.Arg2912Gly	FAT/PIK + CADD5	19	22	0.0705483	0.108276	25	28	0.0554377	0.0871046	C65	0.374935	4.08039	0.7045	0.883
NM_000051.3:c.8737G>A	NP_000042.3:p.Asp2913Asn	FAT/PIK + CADD5	1	0	1.50081	0.720911	NA	NA	NA	NA	C15	-0.197029	4.34271	0.4041	0.529
NM_000051.3:c.8762C>T	NP_000042.3:p.Thr2921Met	FAT/PIK + CADD5	0	3	0.251526	0.302119	NA	NA	NA	NA	C15	0.261291	4.14654	0.2384	0.724
NM_000051.3:c.8797A>G	NP_000042.3:p.Lys2933Glu	FAT/PIK + CADD5	3	1	1.4596	0.715276	5	1	2.71298	0.823614	C55	0.234612	4.29652	0.1273	0.641
NM_000051.3:c.8805G>A	NP_000042.3:p.Met2935Ile	FAT/PIK + CADD5	10	3	4.35986	0.882407	12	5	3.21405	0.846903	C0	-0.0704884	3.80608	0.0475	0.698
NM_000051.3:c.8806G>C	NP_000042.3:p.Glu2936Gln	FAT/PIK + CADD5	1	1	0.877087	0.601528	NA	NA	NA	NA	C0	-0.147268	3.78121	0.0324	0.441
NM_000051.3:c.8810T>C	NP_000042.3:p.Val2937Ala	FAT/PIK + CADD5	1	0	1.34394	0.698168	NA	NA	NA	NA	C0	0.273744	4.08748	0.1522	0.718
NM_000051.3:c.8852T>C	NP_000042.3:p.Val2951Ala	FAT/PIK + CADD5	1	0	1.65486	0.74014	NA	NA	NA	NA	C55	0.227535	4.23404	0.8109	0.762
NM_000051.3:c.8895G>C	NP_000042.3:p.Leu2965Phe	Outside FAT/PIK	1	1	0.875699	0.00450788	1	2	0.568458	0.00293091	C0	0.00443762	3.14422	0.1162	0.573
NM_000051.3:c.8895G>T	NP_000042.3:p.Leu2965Phe	Outside FAT/PIK	0	3	0.358576	0.00185079	NA	NA	NA	NA	C0	0.00443209	3.15307	0.1162	0.573
NM_000051.3:c.8921C>T	NP_000042.3:p.Pro2974Leu	Outside FAT/PIK	2	4	0.287404	0.00148397	3	7	0.100881	0.000521391	C0	-0.430012	1.19263	0.0865	0.148
NM_000051.3:c.8938C>A	NP_000042.3:p.Leu2980Ile	Outside FAT/PIK	2	1	1.51287	0.00776242	3	2	1.5574	0.00798909	C0	-0.567611	1.3579	0.0102	0.062
NM_000051.3:c.8938C>T	NP_000042.3:p.Leu2980Phe	Outside FAT/PIK	1	0	1.37743	0.00707241	NA	NA	NA	NA	C0	-0.652427	1.42066	0.0112	0.101
NM_000051.3:c.8939T>C	NP_000042.3:p.Leu2980Pro	Outside FAT/PIK	0	1	0.682383	0.00351623	NA	NA	NA	NA	C45	-0.327977	3.12497	0.0836	0.206
NM_000051.3:c.8959G>T	NP_000042.3:p.Asp2987Tyr	Outside FAT/PIK	1	0	1.37137	0.00704151	NA	NA	NA	NA	C15	-0.397883	3.34619	0.063	0.113
NM_000051.3:c.8968G>A	NP_000042.3:p.Glu2990Lys	Outside FAT/PIK	3	2	1.18174	0.00607371	NA	NA	NA	NA	C0	-0.478518	2.30193	0.0259	0.141
NM_000051.3:c.8969A>G	NP_000042.3:p.Glu2990Gly	Outside FAT/PIK	0	1	0.620812	0.00319998	NA	NA	NA	NA	C0	-0.450271	2.83636	0.0171	0.129
NM_000051.3:c.8978G>A	NP_000042.3:p.Arg2993Gln	Outside FAT/PIK	0	1	0.568025	0.00292869	NA	NA	NA	NA	C0	-0.622901	2.16168	0.0109	0.026
NM_000051.3:c.8981A>C	NP_000042.3:p.Asn2994Thr	Outside FAT/PIK	0	1	0.634821	0.00327196	NA	NA	NA	NA	C0	-0.710313	1.74542	0.0115	0.061
NM_000051.3:c.8983C>A	NP_000042.3:p.Leu2995Ile	Outside FAT/PIK	2	5	0.197875	0.00102217	NA	NA	NA	NA	C0	-0.628509	2.00571	0.0101	0.049
NM_000051.3:c.8992A>G	NP_000042.3:p.Ile2998Val	Outside FAT/PIK	0	1	0.637112	0.00328372	NA	NA	NA	NA	C0	-0.706575	1.06233	0.01	0.1
NM_000051.3:c.9002G>A	NP_000042.3:p.Ser3001Asn	Outside FAT/PIK	0	1	0.65159	0.00335809	NA	NA	NA	NA	C0	-0.57269	3.48507	0.063	0.147
NM_000051.3:c.9006C>A	NP_000042.3:p.Phe3002Leu	Outside FAT/PIK	2	0	1.89873	0.00972298	NA	NA	NA	NA	C0	-0.58331	2.31813	0.0109	0.079
NM_000051.3:c.9013G>T	NP_000042.3:p.Val3005Leu	Outside FAT/PIK	0	1	0.682383	0.00351623	NA	NA	NA	NA	C25	-0.354734	2.65161	0.0298	0.182
NM_000051.3:c.9022C>T	NP_000042.3:p.Arg3008Cys	Outside FAT/PIK	1	1	0.94692	0.00487272	NA	NA	NA	NA	C35	0.0663856	4.25077	0.7543	0.519
NM_000051.3:c.9023G>A	NP_000042.3:p.Arg3008His	Outside FAT/PIK	0	1	0.636282	0.00327946	0	2	0.360586	0.00186114	C0	-0.0885052	4.16313	0.5811	0.463
NM_000051.3:c.9026T>C	NP_000042.3:p.Val3009Ala	Outside FAT/PIK	1	0	1.37743	0.00707241	NA	NA	NA	NA	C55	-0.157644	3.64156	0.0919	0.262
NM_000051.3:c.9031A>G	NP_000042.3:p.Met3011Val	Outside FAT/PIK	0	1	0.770061	0.00396623	NA	NA	NA	NA	C0	-0.259682	2.46348	0.0292	0.181
NM_000051.3:c.9032T>G	NP_000042.3:p.Met3011Arg	Outside FAT/PIK	1	0	1.47723	0.00758094	2	0	2.21576	0.011328	C45	-0.344309	3.0992	0.5998	0.221
NM_000051.3:c.9033G>A	NP_000042.3:p.Met3011Ile	Outside FAT/PIK	0	1	0.579395	0.00298714	NA	NA	NA	NA	C0	-0.508283	2.19291	0.0118	0.178
NM_000051.3:c.9047A>T	NP_000042.3:p.Lys3016Ile	Outside FAT/PIK	0	1	0.786076	0.00404838	NA	NA	NA	NA	C65	0.109781	4.15633	0.9273	0.634
NM_000051.3:c.9050T>C	NP_000042.3:p.Leu3017Pro	Outside FAT/PIK	1	0	1.41057	0.00724132	NA	NA	NA	NA	C65	0.101257	4.18237	0.9196	0.659
NM_000051.3:c.9052A>C	NP_000042.3:p.Lys3018Gln	Outside FAT/PIK	1	0	1.25428	0.00644417	NA	NA	NA	NA	C0	-0.318413	3.43108	0.0199	0.276
NM_000051.3:c.9068G>A	NP_000042.3:p.Gly3023Asp	Outside FAT/PIK	1	0	1.41057	0.00724132	NA	NA	NA	NA	C65	0.0838493	4.18409	0.1748	0.706
NM_000051.3:c.9071C>T	NP_000042.3:p.Thr3024Ile	Outside FAT/PIK	1	1	0.94692	0.00487272	NA	NA	NA	NA	C0	-0.462553	2.71387	0.0333	0.141
NM_000051.3:c.9073G>A	NP_000042.3:p.Val3025Met	Outside FAT/PIK	0	1	0.673973	0.00347305	NA	NA	NA	NA	C0	-0.0981759	3.47186	0.0181	0.41
NM_000051.3:c.9086G>A	NP_000042.3:p.Gly3029Asp	Outside FAT/PIK	12	22	0.00927983	4.79842e-05	18	28	0.00324861	1.67985e-05	C0	-0.20747	2.10151	0.0185	0.23
NM_000051.3:c.9086G>T	NP_000042.3:p.Gly3029Val	Outside FAT/PIK	2	2	1.01614	0.00522706	NA	NA	NA	NA	C0	-0.140101	3.17145	0.0699	0.521
NM_000051.3:c.9088G>A	NP_000042.3:p.Gly3030Arg	Outside FAT/PIK	2	0	2.89581	0.0147535	NA	NA	NA	NA	C65	0.338799	3.7913	0.6634	0.835
NM_000051.3:c.9094G>C	NP_000042.3:p.Val3032Leu	Outside FAT/PIK	2	1	0.91152	0.00469141	3	2	0.929474	0.00478337	C25	0.468868	3.48048	0.5082	0.868
NM_000051.3:c.9119T>A	NP_000042.3:p.Ile3040Lys	Outside FAT/PIK	0	1	0.568025	0.00292869	NA	NA	NA	NA	C0	-0.219677	3.18034	0.0441	0.307
NM_000051.3:c.9119T>C	NP_000042.3:p.Ile3040Thr	Outside FAT/PIK	1	1	1.04583	0.00537894	2	1	1.56868	0.00804645	C0	-0.369685	2.66416	0.0153	0.164
NM_000051.3:c.9140G>A	NP_000042.3:p.Arg3047Gln	Outside FAT/PIK	0	1	0.65159	0.00335809	NA	NA	NA	NA	C0	0.119884	3.58403	0.0136	0.428
NM_000051.3:c.9142C>G	NP_000042.3:p.Leu3048Val	Outside FAT/PIK	0	2	0.405912	0.00209459	NA	NA	NA	NA	C25	0.229955	3.58445	0.1489	0.681
NM_000051.3:c.9149C>T	NP_000042.3:p.Pro3050Leu	Outside FAT/PIK	1	2	0.689843	0.00355454	NA	NA	NA	NA	C15	-0.0545992	3.70799	0.0694	0.516
NM_000051.3:c.9160G>C	NP_000042.3:p.Ala3054Pro	Outside FAT/PIK	0	1	0.803103	0.00413572	NA	NA	NA	NA	C0	-0.319755	1.88079	0.0483	0.122
NM_000051.3:c.9166G>T	NP_000042.3:p.Val3056Leu	Outside FAT/PIK	0	3	0.276645	0.0014285	1	3	0.388764	0.00200629	C0	-0.342673	2.98221	0.0198	0.303

## Sheet: Table S15
Table S15: likelihood ratios and posterior probabilities from the mixture models for training dataset and combined training and validation datasets and in silico scores for BRCA1 variants in population samples.
Variant	HGVSp	Risk_group	Training_cases	Training_controls	Training_likelihood_ratio	Training_posterior_probability	Final_cases	Final_controls	Final_likelihood_ratio	Final_posterior_probability	Align-GVGD	BayesDel_score	CADD_score	Helix_score	REVEL_score	BRCA1_SGE_score	Hart_NVM_prediction	Hart_RF_prediction
NM_007294.3:c.5576C>G	NP_009225.1:p.Pro1859Arg	RING/BRCT + low-Helix	2	1	0.292773	1.26085e-11	2	2	0.0400155	1.72331e-12	C0	0.174563	2.57899	0.0648	0.509	NA	NA	NA
NM_007294.3:c.5492C>G	NP_009225.1:p.Pro1831Arg	RING/BRCT + low-Helix	0	1	0.137545	5.92351e-12	NA	NA	NA	NA	C0	0.0433291	2.1475	0.0187	0.517	NA	neutral	neutral
NM_007294.3:c.5488G>A	NP_009225.1:p.Ala1830Thr	RING/BRCT + low-Helix	0	1	0.215172	9.26659e-12	1	1	0.477861	2.05796e-11	C0	0.0551492	3.29676	0.0121	0.49	0.168085	NA	NA
NM_007294.3:c.5482T>G	NP_009225.1:p.Cys1828Gly	RING/BRCT + low-Helix	0	1	0.137545	5.92351e-12	NA	NA	NA	NA	C0	0.31567	3.37149	0.2081	0.693	NA	NA	NA
NM_007294.3:c.5481G>A	NP_009225.1:p.Met1827Ile	RING/BRCT + low-Helix	2	0	4.03571	1.73802e-10	NA	NA	NA	NA	C0	0.0272795	2.84547	0.0239	0.454	-0.344384	NA	NA
NM_007294.3:c.5477A>T	NP_009225.1:p.Gln1826Leu	RING/BRCT + low-Helix	1	1	0.216787	9.33615e-12	1	2	0.0453891	1.95473e-12	C0	0.0319898	3.18875	0.03	0.493	-0.188283	neutral	neutral
NM_007294.3:c.5456A>G	NP_009225.1:p.Asn1819Ser	RING/BRCT + low-Helix	5	4	0.0150123	6.46519e-13	7	4	0.0315528	1.35885e-12	C0	-0.216971	0.572708	0.0081	0.421	NA	NA	NA
NM_007294.3:c.5456A>G	NP_009225.1:p.Asn1819Ser	RING/BRCT + low-Helix	5	4	0.0150123	6.46519e-13	7	4	0.0315528	1.35885e-12	C0	-0.216971	0.572708	0.0081	0.421	NA	NA	NA
NM_007294.3:c.5416C>G	NP_009225.1:p.Pro1806Ala	RING/BRCT + low-Helix	0	1	0.229757	9.89473e-12	NA	NA	NA	NA	C0	-0.0463393	0.383884	0.0097	0.473	0.0981067	NA	NA
NM_007294.3:c.5413C>T	NP_009225.1:p.His1805Tyr	RING/BRCT + low-Helix	1	0	1.45896	6.28315e-11	NA	NA	NA	NA	C0	-0.0063714	2.0183	0.024	0.458	NA	NA	NA
NM_007294.3:c.5411T>A	NP_009225.1:p.Val1804Asp	RING/BRCT + high-Helix	5	2	3.82645	0.908705	5	3	0.702322	0.646257	C0	-0.555191	1.48729	0.7163	0.445	0.429373	NA	NA
NM_007294.3:c.5410G>A	NP_009225.1:p.Val1804Ile	RING/BRCT + low-Helix	0	1	0.142961	6.15676e-12	NA	NA	NA	NA	C0	-0.440183	-0.761268	0.0088	0.43	0.0581485	NA	NA
NM_007294.3:c.5380G>A	NP_009225.1:p.Glu1794Lys	RING/BRCT + low-Helix	0	1	0.16332	7.03353e-12	NA	NA	NA	NA	C0	0.0286427	3.45905	0.0226	0.53	-0.191608	neutral	neutral
NM_007294.3:c.5371G>T	NP_009225.1:p.Val1791Leu	RING/BRCT + low-Helix	1	1	0.342782	1.47622e-11	NA	NA	NA	NA	C0	0.181513	3.6595	0.0559	0.639	0.0372198	NA	NA
NM_007294.3:c.5348T>C	NP_009225.1:p.Met1783Thr	RING/BRCT + low-Helix	1	0	2.11626	9.11388e-11	NA	NA	NA	NA	C45	0.207542	3.36876	0.2657	0.625	-0.442334	NA	NA
NM_007294.3:c.5348T>C	NP_009225.1:p.Met1783Thr	RING/BRCT + low-Helix	1	0	2.11626	9.11388e-11	NA	NA	NA	NA	C45	0.207542	3.36876	0.2657	0.625	-0.442334	NA	NA
NM_007294.3:c.5347A>C	NP_009225.1:p.Met1783Leu	RING/BRCT + low-Helix	3	2	0.167399	7.20921e-12	3	3	0.0285555	1.22977e-12	C0	0.0831868	2.53688	0.0467	0.457	0.133379	neutral	neutral
NM_007294.3:c.5344T>C	NP_009225.1:p.Trp1782Arg	RING/BRCT + low-Helix	0	1	0.184705	7.95451e-12	NA	NA	NA	NA	C0	0.0834732	2.09362	0.0354	0.522	0.301775	neutral	neutral
NM_007294.3:c.5343A>C	NP_009225.1:p.Glu1781Asp	RING/BRCT + low-Helix	0	1	0.137545	5.92351e-12	NA	NA	NA	NA	C0	0.00681442	1.76833	0.1844	0.527	NA	neutral	neutral
NM_007294.3:c.5333A>G	NP_009225.1:p.Asp1778Gly	RING/BRCT + low-Helix	4	3	0.0144092	6.20546e-13	NA	NA	NA	NA	C0	0.0460521	2.13706	0.0269	0.56	-0.0931978	NA	NA
NM_007294.3:c.5333A>G	NP_009225.1:p.Asp1778Gly	RING/BRCT + low-Helix	4	3	0.0144092	6.20546e-13	NA	NA	NA	NA	C0	0.0460521	2.13706	0.0269	0.56	-0.0931978	NA	NA
NM_007294.3:c.5306A>G	NP_009225.1:p.Tyr1769Cys	RING/BRCT + low-Helix	1	0	1.99814	8.60519e-11	NA	NA	NA	NA	C0	-0.086502	2.27207	0.0142	0.561	-0.848123	neutral	neutral
NM_007294.3:c.5275A>G	NP_009225.1:p.Lys1759Glu	RING/BRCT + low-Helix	0	1	0.206872	8.90914e-12	NA	NA	NA	NA	C0	0.139942	3.43441	0.1318	0.7	0.156731	neutral	neutral
NM_007294.3:c.5270A>G	NP_009225.1:p.Asp1757Gly	RING/BRCT + low-Helix	0	1	0.206872	8.90914e-12	NA	NA	NA	NA	C0	-0.0838524	1.55035	0.0091	0.412	-0.229136	neutral	neutral
NM_007294.3:c.5254G>C	NP_009225.1:p.Ala1752Pro	RING/BRCT + high-Helix	0	1	0.206872	0.349858	NA	NA	NA	NA	C0	0.328277	3.60536	0.8662	0.687	-3.12678	NA	NA
NM_007294.3:c.5252G>A	NP_009225.1:p.Arg1751Gln	RING/BRCT + low-Helix	2	2	0.187377	8.06958e-12	5	4	0.046318	1.99473e-12	C0	0.354186	4.17175	0.3243	0.683	NA	NA	NA
NM_007294.3:c.5252G>A	NP_009225.1:p.Arg1751Gln	RING/BRCT + low-Helix	2	2	0.187377	8.06958e-12	5	4	0.046318	1.99473e-12	C0	0.354186	4.17175	0.3243	0.683	NA	NA	NA
NM_007294.3:c.5245C>G	NP_009225.1:p.Pro1749Ala	RING/BRCT + low-Helix	1	0	1.45896	6.28315e-11	NA	NA	NA	NA	C25	0.334836	3.5861	0.4939	0.769	NA	damaging	damaging
NM_007294.3:c.5228G>A	NP_009225.1:p.Gly1743Glu	RING/BRCT + high-Helix	0	1	0.184705	0.324536	NA	NA	NA	NA	C65	0.360228	3.90993	0.5184	0.773	-2.83111	damaging	damaging
NM_007294.3:c.5225A>G	NP_009225.1:p.Asn1742Ser	RING/BRCT + low-Helix	0	1	0.199513	8.59222e-12	NA	NA	NA	NA	C0	-0.0805782	3.12413	0.0678	0.585	0.0672293	neutral	neutral
NM_007294.3:c.5222T>C	NP_009225.1:p.Val1741Ala	RING/BRCT + low-Helix	0	1	0.165261	7.11712e-12	NA	NA	NA	NA	C25	0.115568	3.60136	0.0361	0.632	-0.274188	neutral	neutral
NM_007294.3:c.5218G>C	NP_009225.1:p.Val1740Leu	RING/BRCT + low-Helix	0	1	0.165915	7.14527e-12	NA	NA	NA	NA	C25	0.101999	2.83456	0.054	0.615	-0.0635161	neutral	neutral
NM_007294.3:c.5213G>A	NP_009225.1:p.Gly1738Glu	RING/BRCT + high-Helix	3	0	10.9896	0.966201	NA	NA	NA	NA	C65	0.364464	4.13047	0.7668	0.747	-2.63534	NA	NA
NM_007294.3:c.5207T>C	NP_009225.1:p.Val1736Ala	RING/BRCT + high-Helix	1	0	1.75294	0.820139	NA	NA	NA	NA	C55	0.418246	3.96699	0.8024	0.827	-1.60309	NA	NA
NM_007294.3:c.5198A>T	NP_009225.1:p.Asp1733Val	RING/BRCT + low-Helix	3	3	0.0101883	4.38768e-13	5	3	0.0502496	2.16405e-12	C0	0.248613	3.62751	0.1104	0.721	-0.445244	neutral	neutral
NM_007294.3:c.5198A>G	NP_009225.1:p.Asp1733Gly	RING/BRCT + low-Helix	3	4	0.0124228	5.34999e-13	NA	NA	NA	NA	C0	0.109605	3.01932	0.0674	0.759	NA	NA	NA
NM_007294.3:c.5198A>G	NP_009225.1:p.Asp1733Gly	RING/BRCT + low-Helix	3	4	0.0124228	5.34999e-13	NA	NA	NA	NA	C0	0.109605	3.01932	0.0674	0.759	NA	NA	NA
NM_007294.3:c.5189A>G	NP_009225.1:p.Asn1730Ser	RING/BRCT + low-Helix	0	1	0.206872	8.90914e-12	NA	NA	NA	NA	C0	-0.160289	1.86354	0.1586	0.344	0.232422	NA	NA
NM_007294.3:c.5176A>G	NP_009225.1:p.Arg1726Gly	RING/BRCT + low-Helix	1	2	0.0598034	2.57549e-12	5	2	1.45476	6.26505e-11	C0	-0.0993067	1.1473	0.0161	0.484	0.139874	NA	NA
NM_007294.3:c.5158A>G	NP_009225.1:p.Thr1720Ala	RING/BRCT + low-Helix	10	7	0.00235712	1.01512e-13	10	9	0.000106033	4.56643e-15	C0	-0.000295152	2.55412	0.0258	0.445	0.132286	NA	NA
NM_007294.3:c.5158A>G	NP_009225.1:p.Thr1720Ala	RING/BRCT + low-Helix	10	7	0.00235712	1.01512e-13	10	9	0.000106033	4.56643e-15	C0	-0.000295152	2.55412	0.0258	0.445	0.132286	NA	NA
NM_007294.3:c.5152T>G	NP_009225.1:p.Trp1718Gly	RING/BRCT + high-Helix	1	0	1.95919	0.835967	NA	NA	NA	NA	C65	0.526195	4.5432	0.9432	0.905	-1.87495	damaging	damaging
NM_007294.3:c.5145C>G	NP_009225.1:p.Ser1715Arg	RING/BRCT + high-Helix	2	0	3.63593	0.904379	NA	NA	NA	NA	C65	0.333424	3.89009	0.8845	0.688	-1.87106	NA	NA
NM_007294.3:c.5117G>C	NP_009225.1:p.Gly1706Ala	RING/BRCT + low-Helix	0	4	0.000620632	2.67281e-14	1	4	0.000899766	3.87493e-14	C55	0.234626	3.80569	0.2776	0.518	NA	NA	NA
NM_007294.3:c.5117G>C	NP_009225.1:p.Gly1706Ala	RING/BRCT + low-Helix	0	4	0.000620632	2.67281e-14	1	4	0.000899766	3.87493e-14	C55	0.234626	3.80569	0.2776	0.518	NA	NA	NA
NM_007294.3:c.5108A>G	NP_009225.1:p.Tyr1703Cys	RING/BRCT + high-Helix	1	0	1.50907	0.796973	NA	NA	NA	NA	C65	0.415402	4.07259	0.9449	0.849	-1.82026	damaging	damaging
NM_007294.3:c.5106A>C	NP_009225.1:p.Lys1702Asn	RING/BRCT + high-Helix	1	0	2.19432	0.850923	NA	NA	NA	NA	C65	0.197552	3.45909	0.7796	0.655	-1.97503	damaging	damaging
NM_007294.3:c.5096G>A	NP_009225.1:p.Arg1699Gln	RING/BRCT + high-Helix	8	6	0.022659	0.055661	14	8	0.0811916	0.174372	C35	0.419574	4.29026	0.6862	0.785	NA	NA	NA
NM_007294.3:c.5095C>T	NP_009225.1:p.Arg1699Trp	RING/BRCT + high-Helix	1	0	1.50857	0.79692	NA	NA	NA	NA	C65	0.429093	4.38094	0.9178	0.817	NA	NA	NA
NM_007294.3:c.5089T>C	NP_009225.1:p.Cys1697Arg	RING/BRCT + high-Helix	1	0	1.84456	0.827531	NA	NA	NA	NA	C65	0.398132	4.22317	0.8959	0.914	-2.14939	NA	NA
NM_007294.3:c.5072C>A	NP_009225.1:p.Thr1691Lys	RING/BRCT + low-Helix	2	0	3.19542	1.37614e-10	4	0	10.4616	4.5054e-10	C65	0.346539	4.64061	0.3824	0.816	-1.85493	NA	NA
NM_007294.3:c.5069A>G	NP_009225.1:p.Lys1690Arg	RING/BRCT + low-Helix	1	1	0.362635	1.56172e-11	NA	NA	NA	NA	C0	0.060792	3.79377	0.0337	0.714	0.130446	neutral	neutral
NM_007294.3:c.5069A>G	NP_009225.1:p.Lys1690Arg	RING/BRCT + low-Helix	1	1	0.362635	1.56172e-11	NA	NA	NA	NA	C0	0.060792	3.79377	0.0337	0.714	0.130446	neutral	neutral
NM_007294.3:c.5068A>G	NP_009225.1:p.Lys1690Glu	RING/BRCT + low-Helix	0	1	0.215172	9.26659e-12	NA	NA	NA	NA	C0	0.109547	3.10441	0.0734	0.665	-0.629181	neutral	neutral
NM_007294.3:c.5068A>C	NP_009225.1:p.Lys1690Gln	RING/BRCT + low-Helix	5	1	1.8544	7.98617e-11	5	2	0.316331	1.36231e-11	C0	0.0859889	3.48121	0.0558	0.72	-0.112956	neutral	neutral
NM_007294.3:c.5067G>A	NP_009225.1:p.Met1689Ile	RING/BRCT + low-Helix	0	1	0.165915	7.14527e-12	NA	NA	NA	NA	C0	-0.0823023	2.42523	0.0225	0.491	-0.18739	neutral	neutral
NM_007294.3:c.5063T>G	NP_009225.1:p.Val1688Gly	RING/BRCT + high-Helix	0	1	0.206872	0.349858	NA	NA	NA	NA	C35	0.343653	3.57857	0.8548	0.789	-2.29525	damaging	damaging
NM_007294.3:c.5060T>C	NP_009225.1:p.Val1687Ala	RING/BRCT + low-Helix	0	1	0.165261	7.11712e-12	NA	NA	NA	NA	C55	0.394459	3.7351	0.3364	0.856	-0.491271	damaging	damaging
NM_007294.3:c.5057A>G	NP_009225.1:p.His1686Arg	RING/BRCT + high-Helix	2	0	2.77151	0.878188	NA	NA	NA	NA	C25	0.378152	3.6521	0.918	0.905	-1.33664	damaging	damaging
NM_007294.3:c.5057A>G	NP_009225.1:p.His1686Arg	RING/BRCT + high-Helix	2	0	2.77151	0.878188	NA	NA	NA	NA	C25	0.378152	3.6521	0.918	0.905	-1.33664	damaging	damaging
NM_007294.3:c.5050A>G	NP_009225.1:p.Thr1684Ala	RING/BRCT + high-Helix	0	2	0.042796	0.100172	NA	NA	NA	NA	C0	0.0818812	2.92468	0.7681	0.763	-0.652546	neutral	neutral
NM_007294.3:c.5033A>G	NP_009225.1:p.Asn1678Ser	RING/BRCT + low-Helix	1	0	1.95919	8.43745e-11	NA	NA	NA	NA	C0	-0.185008	1.39231	0.0106	0.259	0.202969	neutral	neutral
NM_007294.3:c.5024C>T	NP_009225.1:p.Thr1675Ile	RING/BRCT + low-Helix	1	0	2.11626	9.11388e-11	NA	NA	NA	NA	C0	0.021097	1.42633	0.0095	0.475	0.0360296	neutral	neutral
NM_007294.3:c.5011A>G	NP_009225.1:p.Lys1671Glu	RING/BRCT + low-Helix	1	0	1.75294	7.54922e-11	NA	NA	NA	NA	C0	0.0267099	1.94731	0.0266	0.54	0.0918413	neutral	neutral
NM_007294.3:c.5005G>T	NP_009225.1:p.Ala1669Ser	RING/BRCT + low-Helix	15	9	0.00212567	9.15441e-14	18	12	5.89178e-05	2.53735e-15	C0	0.252466	3.39686	0.1336	0.704	NA	NA	NA
NM_007294.3:c.5005G>T	NP_009225.1:p.Ala1669Ser	RING/BRCT + low-Helix	15	9	0.00212567	9.15441e-14	18	12	5.89178e-05	2.53735e-15	C0	0.252466	3.39686	0.1336	0.704	NA	NA	NA
NM_007294.3:c.4994T>C	NP_009225.1:p.Val1665Ala	RING/BRCT + low-Helix	1	0	1.86166	8.01741e-11	NA	NA	NA	NA	C55	0.173003	2.44992	0.1084	0.713	0.0120451	neutral	neutral
NM_007294.3:c.4993G>A	NP_009225.1:p.Val1665Met	RING/BRCT + low-Helix	1	2	0.0627808	2.70372e-12	NA	NA	NA	NA	C15	-0.00692552	1.83511	0.01	0.581	0.0247687	NA	NA
NM_007294.3:c.4987A>G	NP_009225.1:p.Met1663Val	RING/BRCT + low-Helix	1	0	1.51641	6.53056e-11	NA	NA	NA	NA	C0	-0.04916	0.870932	0.0076	0.499	-0.0152466	neutral	neutral
NM_007294.3:c.4985T>C	NP_009225.1:p.Phe1662Ser	RING/BRCT + low-Helix	2	0	3.304	1.4229e-10	NA	NA	NA	NA	C0	-0.0894503	0.524863	0.0145	0.521	-0.254858	NA	NA
NM_007294.3:c.4964C>T	NP_009225.1:p.Ser1655Phe	RING/BRCT + high-Helix	1	0	2.19432	0.850923	NA	NA	NA	NA	C25	0.511335	3.90589	0.8656	0.818	-1.5557	NA	NA
NM_007294.3:c.4961T>C	NP_009225.1:p.Val1654Ala	RING/BRCT + low-Helix	1	0	1.95919	8.43745e-11	NA	NA	NA	NA	C0	0.0685845	1.79822	0.0139	0.518	0.169871	neutral	neutral
NM_007294.3:c.4955T>C	NP_009225.1:p.Met1652Thr	RING/BRCT + low-Helix	4	4	0.0104525	4.50147e-13	5	4	0.0190439	8.20143e-13	C25	0.35653	3.38768	0.1638	0.705	-0.353085	NA	NA
NM_007294.3:c.4955T>C	NP_009225.1:p.Met1652Thr	RING/BRCT + low-Helix	4	4	0.0104525	4.50147e-13	5	4	0.0190439	8.20143e-13	C25	0.35653	3.38768	0.1638	0.705	-0.353085	NA	NA
NM_007294.3:c.4952C>T	NP_009225.1:p.Ser1651Phe	RING/BRCT + high-Helix	1	0	2.43707	0.863749	NA	NA	NA	NA	C0	0.375005	3.48867	0.5823	0.794	-0.631797	NA	NA
NM_007294.3:c.4936G>T	NP_009225.1:p.Val1646Phe	RING/BRCT + low-Helix	0	2	0.0937388	4.03695e-12	NA	NA	NA	NA	C0	-0.0848836	1.56371	0.2794	0.574	-0.455978	neutral	neutral
NM_007294.3:c.4931A>G	NP_009225.1:p.Glu1644Gly	RING/BRCT + low-Helix	1	2	0.342781	1.47622e-11	NA	NA	NA	NA	C0	-0.123527	0.943774	0.0414	0.516	0.0196285	NA	NA
NM_007294.3:c.4913A>T	NP_009225.1:p.Glu1638Val	Outside RING/BRCT	0	1	0.206872	0.00121746	NA	NA	NA	NA	C0	-0.0341956	2.05609	0.0899	0.535	-0.276579	neutral	neutral
NM_007294.3:c.4910C>T	NP_009225.1:p.Pro1637Leu	Outside RING/BRCT	1	0	1.45896	0.00852331	NA	NA	NA	NA	C0	0.189468	1.6251	0.1818	0.571	NA	NA	NA
NM_007294.3:c.4910C>T	NP_009225.1:p.Pro1637Leu	Outside RING/BRCT	1	0	1.45896	0.00852331	NA	NA	NA	NA	C0	0.189468	1.6251	0.1818	0.571	NA	NA	NA
NM_007294.3:c.4900A>G	NP_009225.1:p.Arg1634Gly	Outside RING/BRCT	0	1	0.173898	0.0010236	NA	NA	NA	NA	C0	-0.0750439	1.24099	0.1064	0.604	0.519293	neutral	neutral
NM_007294.3:c.4895T>C	NP_009225.1:p.Val1632Ala	Outside RING/BRCT	0	1	0.173389	0.00102061	NA	NA	NA	NA	C0	-0.0636134	0.306641	0.0187	0.62	-0.01646	neutral	neutral
NM_007294.3:c.4892G>A	NP_009225.1:p.Ser1631Asn	Outside RING/BRCT	3	0	5.53561	0.031587	4	0	10.0161	0.0557288	C0	-0.223175	-0.20416	0.0171	0.501	-0.610019	NA	NA
NM_007294.3:c.4889A>G	NP_009225.1:p.Glu1630Gly	Outside RING/BRCT	1	0	1.84586	0.0107593	NA	NA	NA	NA	C0	-0.127318	1.1647	0.0574	0.497	NA	neutral	neutral
NM_007294.3:c.4882A>G	NP_009225.1:p.Met1628Val	Outside RING/BRCT	4	2	0.403919	0.00237435	5	4	0.0167574	9.87294e-05	C0	0.0201695	0.087051	0.0106	0.539	NA	NA	NA
NM_007294.3:c.4877A>G	NP_009225.1:p.Asn1626Ser	Outside RING/BRCT	0	1	0.137545	0.000809797	NA	NA	NA	NA	C0	-0.22677	-0.069067	0.0131	0.45	NA	neutral	neutral
NM_007294.3:c.4876A>C	NP_009225.1:p.Asn1626His	Outside RING/BRCT	1	0	2.19432	0.0127645	NA	NA	NA	NA	C0	-0.225306	-0.216314	0.0119	0.428	NA	neutral	neutral
NM_007294.3:c.4862A>G	NP_009225.1:p.Asp1621Gly	Outside RING/BRCT	1	0	1.94788	0.0113472	NA	NA	NA	NA	C0	-0.101985	0.57562	0.0312	0.596	NA	neutral	neutral
NM_007294.3:c.4843G>A	NP_009225.1:p.Ala1615Thr	Outside RING/BRCT	1	0	1.95919	0.0114124	NA	NA	NA	NA	C0	-0.102349	1.50343	0.4652	0.529	NA	NA	NA
NM_007294.3:c.4840C>T	NP_009225.1:p.Pro1614Ser	Outside RING/BRCT	1	0	1.79122	0.0104441	NA	NA	NA	NA	C0	-0.197798	0.022461	0.0158	0.544	NA	NA	NA
NM_007294.3:c.4836G>T	NP_009225.1:p.Gln1612His	Outside RING/BRCT	1	0	2.28236	0.0132698	NA	NA	NA	NA	C0	-0.122745	0.665171	0.0206	0.495	NA	neutral	neutral
NM_007294.3:c.4816A>G	NP_009225.1:p.Lys1606Glu	Outside RING/BRCT	0	1	0.137545	0.000809797	NA	NA	NA	NA	C0	0.0772584	0.781889	0.0229	0.464	NA	NA	NA
NM_007294.3:c.4790C>T	NP_009225.1:p.Thr1597Ile	Outside RING/BRCT	0	1	0.173389	0.00102061	NA	NA	NA	NA	C0	0.0884623	1.02773	0.0309	0.558	NA	neutral	neutral
NM_007294.3:c.4790C>A	NP_009225.1:p.Thr1597Asn	Outside RING/BRCT	1	0	1.79122	0.0104441	NA	NA	NA	NA	C0	-0.0732632	0.988311	0.0899	0.515	NA	neutral	neutral
NM_007294.3:c.4778T>C	NP_009225.1:p.Ile1593Thr	Outside RING/BRCT	1	0	1.75294	0.0102232	NA	NA	NA	NA	C0	-0.0697346	-0.25119	0.0191	0.547	NA	neutral	neutral
NM_007294.3:c.4777A>G	NP_009225.1:p.Ile1593Val	Outside RING/BRCT	1	0	1.50907	0.00881347	2	0	2.73051	0.0158341	C0	-0.182289	-0.182192	0.0104	0.553	NA	neutral	neutral
NM_007294.3:c.4776C>G	NP_009225.1:p.Asn1592Lys	Outside RING/BRCT	0	2	0.033723	0.000198666	NA	NA	NA	NA	C0	-0.16701	1.13775	0.0311	0.383	NA	neutral	neutral
NM_007294.3:c.4771G>A	NP_009225.1:p.Gly1591Ser	Outside RING/BRCT	2	0	2.12856	0.0123867	3	0	3.0859	0.0178582	C0	-0.103423	-0.477166	0.0138	0.566	NA	neutral	neutral
NM_007294.3:c.4766G>A	NP_009225.1:p.Arg1589His	Outside RING/BRCT	0	3	0.0055731	3.28372e-05	NA	NA	NA	NA	C0	-0.169487	-0.072798	0.0078	0.539	NA	NA	NA
NM_007294.3:c.4765C>T	NP_009225.1:p.Arg1589Cys	Outside RING/BRCT	0	1	0.142961	0.000841657	NA	NA	NA	NA	C0	0.0251448	1.84359	0.0469	0.526	NA	NA	NA
NM_007294.3:c.4750G>T	NP_009225.1:p.Ala1584Ser	Outside RING/BRCT	2	1	0.577363	0.00339045	NA	NA	NA	NA	C0	-0.0190543	1.53119	0.1197	0.519	NA	NA	NA
NM_007294.3:c.4748G>A	NP_009225.1:p.Arg1583Lys	Outside RING/BRCT	0	3	0.00430228	2.53496e-05	1	4	0.00132792	7.82438e-06	C0	-0.143706	-0.05105	0.011	0.558	NA	neutral	neutral
NM_007294.3:c.4738T>C	NP_009225.1:p.Ser1580Pro	Outside RING/BRCT	0	1	0.184705	0.00108715	NA	NA	NA	NA	C0	-0.0990554	0.319972	0.0415	0.62	NA	neutral	neutral
NM_007294.3:c.4735C>T	NP_009225.1:p.Pro1579Ser	Outside RING/BRCT	1	1	0.216787	0.00127574	NA	NA	NA	NA	C0	-0.0865991	0.780524	0.0283	0.585	NA	neutral	neutral
NM_007294.3:c.4730C>A	NP_009225.1:p.Ser1577Tyr	Outside RING/BRCT	1	0	1.83916	0.0107207	NA	NA	NA	NA	C0	0.0506847	2.01405	0.1798	0.574	NA	neutral	neutral
NM_007294.3:c.4712T>C	NP_009225.1:p.Phe1571Ser	Outside RING/BRCT	1	0	1.95919	0.0114124	NA	NA	NA	NA	C0	0.12391	3.37355	0.2161	0.676	NA	NA	NA
NM_007294.3:c.4705A>G	NP_009225.1:p.Ser1569Gly	Outside RING/BRCT	0	1	0.184705	0.00108715	NA	NA	NA	NA	C0	0.0643932	1.90262	0.1162	0.585	NA	neutral	neutral
NM_007294.3:c.4699G>A	NP_009225.1:p.Gly1567Arg	Outside RING/BRCT	0	1	0.281782	0.00165758	NA	NA	NA	NA	C0	0.290863	2.92848	0.3211	0.711	NA	neutral	neutral
NM_007294.3:c.4696T>C	NP_009225.1:p.Ser1566Pro	Outside RING/BRCT	0	1	0.184705	0.00108715	NA	NA	NA	NA	C0	0.342392	3.34969	0.3488	0.762	NA	neutral	neutral
NM_007294.3:c.4688A>G	NP_009225.1:p.Tyr1563Cys	Outside RING/BRCT	0	1	0.168869	0.000994034	NA	NA	NA	NA	C0	0.087229	0.827204	0.0754	0.534	NA	neutral	neutral
NM_007294.3:c.4669G>C	NP_009225.1:p.Asp1557His	Outside RING/BRCT	1	3	0.00456145	2.68766e-05	1	4	0.000623448	3.67352e-06	C0	0.101654	3.2356	0.0978	0.581	NA	NA	NA
NM_007294.3:c.4667A>G	NP_009225.1:p.Gln1556Arg	Outside RING/BRCT	1	0	1.79122	0.0104441	NA	NA	NA	NA	C0	-0.0407207	1.45513	0.0195	0.551	NA	neutral	neutral
NM_007294.3:c.4636G>T	NP_009225.1:p.Asp1546Tyr	Outside RING/BRCT	1	1	0.241109	0.00141866	2	1	0.349549	0.00205541	C0	0.00850945	0.631747	0.0925	0.588	NA	NA	NA
NM_007294.3:c.4636G>A	NP_009225.1:p.Asp1546Asn	Outside RING/BRCT	5	4	0.0584342	0.000344192	7	6	0.00633811	3.73445e-05	C0	-0.231261	-0.141005	0.0111	0.285	NA	NA	NA
NM_007294.3:c.4625C>G	NP_009225.1:p.Ser1542Cys	Outside RING/BRCT	0	3	0.0136285	8.02962e-05	1	5	0.00136152	8.02237e-06	C0	-0.0884398	0.864091	0.0207	0.421	NA	NA	NA
NM_007294.3:c.4608G>C	NP_009225.1:p.Glu1536Asp	Outside RING/BRCT	1	0	1.75294	0.0102232	NA	NA	NA	NA	C0	-0.0718699	0.8196	0.0256	0.519	NA	neutral	neutral
NM_007294.3:c.4606G>A	NP_009225.1:p.Glu1536Lys	Outside RING/BRCT	1	0	1.79122	0.0104441	NA	NA	NA	NA	C0	-0.0846985	-0.059075	0.0131	0.56	NA	neutral	neutral
NM_007294.3:c.4600G>A	NP_009225.1:p.Val1534Met	Outside RING/BRCT	7	2	0.502308	0.002951	8	3	0.210112	0.00123651	C0	-0.206147	0.650342	0.0103	0.585	NA	NA	NA
NM_007294.3:c.4594G>A	NP_009225.1:p.Val1532Ile	Outside RING/BRCT	0	1	0.306168	0.00180078	NA	NA	NA	NA	C0	-0.133748	1.36103	0.043	0.48	NA	neutral	neutral
NM_007294.3:c.4583T>C	NP_009225.1:p.Leu1528Pro	Outside RING/BRCT	0	1	0.165261	0.000972815	NA	NA	NA	NA	C0	0.0393595	1.33766	0.0717	0.568	NA	neutral	neutral
NM_007294.3:c.4580A>C	NP_009225.1:p.Glu1527Ala	Outside RING/BRCT	1	0	1.45896	0.00852331	NA	NA	NA	NA	C0	-0.0647794	1.84778	0.0695	0.574	NA	neutral	neutral
NM_007294.3:c.4567C>G	NP_009225.1:p.Pro1523Ala	Outside RING/BRCT	0	1	0.174961	0.00102985	NA	NA	NA	NA	C0	-0.00674555	0.252931	0.0837	0.587	NA	neutral	neutral
NM_007294.3:c.4552C>G	NP_009225.1:p.Gln1518Glu	Outside RING/BRCT	1	0	1.95919	0.0114124	1	1	0.359598	0.00211437	C0	0.0335532	1.63857	0.0161	0.532	NA	neutral	neutral
NM_007294.3:c.4549C>T	NP_009225.1:p.Leu1517Phe	Outside RING/BRCT	0	2	0.034116	0.00020098	1	2	0.0664197	0.00039121	C0	0.124222	2.85659	0.1045	0.567	NA	NA	NA
NM_007294.3:c.4534A>T	NP_009225.1:p.Ser1512Cys	Outside RING/BRCT	1	1	0.361873	0.00212772	NA	NA	NA	NA	C0	-0.00350944	1.62719	0.0283	0.582	NA	NA	NA
NM_007294.3:c.4533C>G	NP_009225.1:p.His1511Gln	Outside RING/BRCT	0	1	0.137545	0.000809797	NA	NA	NA	NA	C0	0.0469447	0.768927	0.0631	0.621	NA	neutral	neutral
NM_007294.3:c.4520G>C	NP_009225.1:p.Arg1507Thr	Outside RING/BRCT	0	1	0.184705	0.00108715	1	1	0.267778	0.00157534	C0	-0.0227208	0.946215	0.09	0.545	NA	NA	NA
NM_007294.3:c.4505C>A	NP_009225.1:p.Pro1502Gln	Outside RING/BRCT	1	0	1.85583	0.0108168	NA	NA	NA	NA	C0	-0.264138	-0.064065	0.0082	0.523	NA	neutral	neutral
NM_007294.3:c.4478T>A	NP_009225.1:p.Val1493Glu	Outside RING/BRCT	1	1	0.216787	0.00127574	NA	NA	NA	NA	C15	-0.210083	0.233937	0.0638	0.254	NA	neutral	neutral
NM_007294.3:c.4477G>A	NP_009225.1:p.Val1493Met	Outside RING/BRCT	0	1	0.215172	0.00126625	NA	NA	NA	NA	C0	-0.35218	0.085257	0.0114	0.269	NA	neutral	neutral
NM_007294.3:c.4456A>T	NP_009225.1:p.Ser1486Cys	Outside RING/BRCT	0	2	0.029366	0.000173002	NA	NA	NA	NA	C0	-0.142402	2.05768	0.1543	0.244	NA	NA	NA
NM_007294.3:c.4445A>G	NP_009225.1:p.Asp1482Gly	Outside RING/BRCT	0	1	0.142961	0.000841657	NA	NA	NA	NA	C0	-0.185473	1.40278	0.037	0.195	NA	neutral	neutral
NM_007294.3:c.4441G>A	NP_009225.1:p.Ala1481Thr	Outside RING/BRCT	0	1	0.215172	0.00126625	NA	NA	NA	NA	C0	-0.265214	0.0271	0.0275	0.231	NA	neutral	neutral
NM_007294.3:c.4430T>C	NP_009225.1:p.Phe1477Ser	Outside RING/BRCT	1	0	1.75294	0.0102232	NA	NA	NA	NA	C0	-0.151213	0.956138	0.0514	0.249	NA	neutral	neutral
NM_007294.3:c.4429T>C	NP_009225.1:p.Phe1477Leu	Outside RING/BRCT	0	1	0.183638	0.00108088	NA	NA	NA	NA	C0	-0.135465	1.30999	0.0198	0.183	NA	neutral	neutral
NM_007294.3:c.4414C>T	NP_009225.1:p.Leu1472Phe	Outside RING/BRCT	0	1	0.229757	0.00135196	NA	NA	NA	NA	C0	-0.133048	1.92807	0.0604	0.219	NA	neutral	neutral
NM_007294.3:c.4412G>C	NP_009225.1:p.Gly1471Ala	Outside RING/BRCT	1	0	1.73235	0.0101044	NA	NA	NA	NA	C0	-0.314796	0.971315	0.0144	0.19	NA	neutral	neutral
NM_007294.3:c.4402A>G	NP_009225.1:p.Asn1468Asp	Outside RING/BRCT	1	1	0.56304	0.00330662	NA	NA	NA	NA	C0	-0.219298	1.89716	0.1094	0.217	NA	neutral	neutral
NM_007294.3:c.4396A>T	NP_009225.1:p.Ser1466Cys	Outside RING/BRCT	0	1	0.330117	0.00194136	NA	NA	NA	NA	C0	-0.115247	2.5935	0.023	0.244	NA	neutral	neutral
NM_007294.3:c.4393A>G	NP_009225.1:p.Ile1465Val	Outside RING/BRCT	1	1	0.339703	0.00199762	NA	NA	NA	NA	C0	-0.302711	0.402747	0.0111	0.276	NA	neutral	neutral
NM_007294.3:c.4393A>C	NP_009225.1:p.Ile1465Leu	Outside RING/BRCT	1	0	1.86166	0.0108504	NA	NA	NA	NA	C0	-0.324644	0.378968	0.0241	0.198	NA	neutral	neutral
NM_007294.3:c.4375A>G	NP_009225.1:p.Lys1459Glu	Outside RING/BRCT	1	0	1.75988	0.0102633	NA	NA	NA	NA	C0	-0.0831409	3.23857	0.0765	0.228	NA	neutral	neutral
NM_007294.3:c.4352A>G	NP_009225.1:p.Glu1451Gly	Outside RING/BRCT	1	0	1.45896	0.00852331	NA	NA	NA	NA	C0	-0.35737	1.16708	0.0374	0.173	NA	neutral	neutral
NM_007294.3:c.4337A>C	NP_009225.1:p.Glu1446Ala	Outside RING/BRCT	1	0	1.95919	0.0114124	NA	NA	NA	NA	C0	-0.281778	1.73549	0.1031	0.214	NA	neutral	neutral
NM_007294.3:c.4328G>A	NP_009225.1:p.Arg1443Gln	Outside RING/BRCT	1	0	1.73235	0.0101044	NA	NA	NA	NA	C0	-0.358427	0.286194	0.0083	0.314	NA	NA	NA
NM_007294.3:c.4327C>G	NP_009225.1:p.Arg1443Gly	Outside RING/BRCT	3	0	7.52023	0.0424311	4	1	2.68726	0.0155873	C0	-0.285466	1.19637	0.043	0.291	NA	NA	NA
NM_007294.3:c.4316T>C	NP_009225.1:p.Leu1439Pro	Outside RING/BRCT	0	1	0.174961	0.00102985	NA	NA	NA	NA	C0	-0.410854	0.33181	0.0388	0.338	NA	neutral	neutral
NM_007294.3:c.4315C>G	NP_009225.1:p.Leu1439Val	Outside RING/BRCT	0	1	0.306168	0.00180078	NA	NA	NA	NA	C0	-0.342955	-0.102054	0.0228	0.245	NA	neutral	neutral
NM_007294.3:c.4297A>G	NP_009225.1:p.Ile1433Val	Outside RING/BRCT	0	1	0.206872	0.00121746	NA	NA	NA	NA	C0	-0.410564	0.249296	0.0099	0.181	NA	neutral	neutral
NM_007294.3:c.4288C>A	NP_009225.1:p.Pro1430Thr	Outside RING/BRCT	1	0	1.50907	0.00881347	NA	NA	NA	NA	C0	-0.216969	0.394076	0.035	0.223	NA	neutral	neutral
NM_007294.3:c.4271A>G	NP_009225.1:p.Gln1424Arg	Outside RING/BRCT	0	2	0.031602	0.000186173	NA	NA	NA	NA	C0	-0.0565841	3.48896	0.2087	0.283	NA	neutral	neutral
NM_007294.3:c.4268G>T	NP_009225.1:p.Ser1423Ile	Outside RING/BRCT	0	1	0.165915	0.000976659	NA	NA	NA	NA	C0	-0.0558509	3.43347	0.166	0.322	NA	neutral	neutral
NM_007294.3:c.4268G>A	NP_009225.1:p.Ser1423Asn	Outside RING/BRCT	0	1	0.184705	0.00108715	NA	NA	NA	NA	C0	-0.263888	2.17676	0.0736	0.227	NA	neutral	neutral
NM_007294.3:c.4262A>G	NP_009225.1:p.His1421Arg	Outside RING/BRCT	0	5	0.000152493	8.98531e-07	NA	NA	NA	NA	C0	-0.19672	2.36816	0.0516	0.236	NA	neutral	neutral
NM_007294.3:c.4261C>T	NP_009225.1:p.His1421Tyr	Outside RING/BRCT	2	2	0.0483839	0.00028501	NA	NA	NA	NA	C15	-0.153861	3.2961	0.0864	0.174	NA	NA	NA
NM_007294.3:c.4255G>C	NP_009225.1:p.Glu1419Gln	Outside RING/BRCT	0	1	0.137545	0.000809797	1	1	0.199407	0.00117358	C0	-0.138732	3.39623	0.0927	0.234	NA	NA	NA
NM_007294.3:c.4238A>T	NP_009225.1:p.Glu1413Val	Outside RING/BRCT	0	1	0.206872	0.00121746	NA	NA	NA	NA	C0	-0.23476	1.57645	0.0555	0.218	NA	neutral	neutral
NM_007294.3:c.4237G>A	NP_009225.1:p.Glu1413Lys	Outside RING/BRCT	0	1	0.184705	0.00108715	NA	NA	NA	NA	C0	-0.174558	1.47356	0.1086	0.199	NA	neutral	neutral
NM_007294.3:c.4235C>T	NP_009225.1:p.Ala1412Val	Outside RING/BRCT	0	1	0.206872	0.00121746	NA	NA	NA	NA	C55	-0.0683259	3.5955	0.1747	0.213	NA	neutral	neutral
NM_007294.3:c.4233G>A	NP_009225.1:p.Met1411Ile	Outside RING/BRCT	0	1	0.165915	0.000976659	NA	NA	NA	NA	C0	-0.156883	3.61371	0.0964	0.139	NA	neutral	neutral
NM_007294.3:c.4232T>C	NP_009225.1:p.Met1411Thr	Outside RING/BRCT	1	0	2.28236	0.0132698	NA	NA	NA	NA	C65	0.0148572	3.7527	0.2991	0.228	NA	NA	NA
NM_007294.3:c.4231A>G	NP_009225.1:p.Met1411Val	Outside RING/BRCT	1	0	1.45896	0.00852331	NA	NA	NA	NA	C15	-0.0660002	3.59254	0.1662	0.158	NA	neutral	neutral
NM_007294.3:c.4226A>T	NP_009225.1:p.Gln1409Leu	Outside RING/BRCT	0	2	0.0273112	0.000160899	NA	NA	NA	NA	C15	-0.148473	3.97637	0.175	0.148	NA	neutral	neutral
NM_007294.3:c.4217A>G	NP_009225.1:p.Lys1406Arg	Outside RING/BRCT	0	1	0.206872	0.00121746	NA	NA	NA	NA	C0	-0.153379	3.11835	0.0867	0.204	NA	neutral	neutral
NM_007294.3:c.4215A>G	NP_009225.1:p.Ile1405Met	Outside RING/BRCT	0	1	0.165261	0.000972815	NA	NA	NA	NA	C0	-0.271949	2.29141	0.0549	0.199	NA	neutral	neutral
NM_007294.3:c.4204C>T	NP_009225.1:p.His1402Tyr	Outside RING/BRCT	1	1	0.381587	0.00224337	NA	NA	NA	NA	C0	-0.173683	2.82067	0.0085	0.389	NA	NA	NA
NM_007294.3:c.4195A>G	NP_009225.1:p.Thr1399Ala	Outside RING/BRCT	1	0	1.95919	0.0114124	NA	NA	NA	NA	C0	-0.0353015	2.08907	0.104	0.485	NA	neutral	neutral
NM_007294.3:c.4193A>G	NP_009225.1:p.Asp1398Gly	Outside RING/BRCT	0	1	0.206872	0.00121746	NA	NA	NA	NA	C0	0.0722153	3.75399	0.1368	0.536	NA	neutral	neutral
NM_007294.3:c.4172T>C	NP_009225.1:p.Ile1391Thr	Outside RING/BRCT	1	1	0.453943	0.00266762	NA	NA	NA	NA	C25	0.458553	3.61754	0.4265	0.697	NA	damaging	damaging
NM_007294.3:c.4166G>A	NP_009225.1:p.Ser1389Asn	Outside RING/BRCT	2	6	9.99509e-05	5.88938e-07	2	8	2.90845e-06	1.71374e-08	C0	-0.0384299	2.53189	0.1117	0.468	NA	neutral	neutral
NM_007294.3:c.4163A>G	NP_009225.1:p.Gln1388Arg	Outside RING/BRCT	1	0	2.28236	0.0132698	NA	NA	NA	NA	C0	0.244813	3.39348	0.3402	0.679	NA	neutral	neutral
NM_007294.3:c.4154T>C	NP_009225.1:p.Leu1385Pro	Outside RING/BRCT	0	1	0.184705	0.00108715	NA	NA	NA	NA	C0	-0.0261659	1.32364	0.3109	0.438	NA	neutral	neutral
NM_007294.3:c.4132G>A	NP_009225.1:p.Val1378Ile	Outside RING/BRCT	3	4	0.00265426	1.56394e-05	5	6	0.000252133	1.48564e-06	C0	-0.205768	0.230323	0.0087	0.497	NA	neutral	neutral
NM_007294.3:c.4131C>A	NP_009225.1:p.Ser1377Arg	Outside RING/BRCT	0	1	0.188377	0.00110874	NA	NA	NA	NA	C0	0.069202	2.5164	0.1505	0.521	NA	neutral	neutral
NM_007294.3:c.4121G>A	NP_009225.1:p.Ser1374Asn	Outside RING/BRCT	0	1	0.17551	0.00103309	NA	NA	NA	NA	C0	0.0452774	2.4856	0.0813	0.523	NA	neutral	neutral
NM_007294.3:c.4120A>T	NP_009225.1:p.Ser1374Cys	Outside RING/BRCT	0	1	0.999998	0.00585775	NA	NA	NA	NA	C0	0.148043	3.67683	0.1857	0.52	NA	neutral	neutral
NM_007294.3:c.4115G>A	NP_009225.1:p.Cys1372Tyr	Outside RING/BRCT	0	1	0.165915	0.000976659	NA	NA	NA	NA	C0	-0.197702	0.983444	0.0121	0.445	NA	NA	NA
NM_007294.3:c.4088C>T	NP_009225.1:p.Ser1363Leu	Outside RING/BRCT	0	1	0.229757	0.00135196	NA	NA	NA	NA	C0	0.0377528	2.62845	0.1641	0.458	NA	neutral	neutral
NM_007294.3:c.4073A>G	NP_009225.1:p.Glu1358Gly	Outside RING/BRCT	0	1	0.306168	0.00180078	NA	NA	NA	NA	C0	-0.139397	2.05958	0.0611	0.402	NA	neutral	neutral
NM_007294.3:c.4069G>A	NP_009225.1:p.Glu1357Lys	Outside RING/BRCT	0	1	0.137545	0.000809797	NA	NA	NA	NA	C0	-0.0792473	2.19228	0.0808	0.521	NA	neutral	neutral
NM_007294.3:c.4048G>T	NP_009225.1:p.Gly1350Cys	Outside RING/BRCT	1	0	1.50907	0.00881347	NA	NA	NA	NA	C0	-0.209954	0.343073	0.0328	0.507	NA	neutral	neutral
NM_007294.3:c.4046C>T	NP_009225.1:p.Thr1349Met	Outside RING/BRCT	1	1	0.200672	0.00118102	1	2	0.0274275	0.000161584	C0	-0.165616	1.20252	0.0344	0.434	NA	neutral	neutral
NM_007294.3:c.4045A>C	NP_009225.1:p.Thr1349Pro	Outside RING/BRCT	1	1	0.216787	0.00127574	NA	NA	NA	NA	C0	-0.21498	-0.648194	0.0135	0.491	NA	neutral	neutral
NM_007294.3:c.4036G>A	NP_009225.1:p.Glu1346Lys	Outside RING/BRCT	10	13	2.75075e-07	1.62082e-09	14	14	9.30138e-07	5.48063e-09	C0	-0.00672013	2.74282	0.0459	0.546	NA	neutral	neutral
NM_007294.3:c.4031A>G	NP_009225.1:p.Asp1344Gly	Outside RING/BRCT	1	1	0.357705	0.00210326	NA	NA	NA	NA	C0	-0.00568159	3.54561	0.0954	0.471	NA	neutral	neutral
NM_007294.3:c.4001G>T	NP_009225.1:p.Gly1334Val	Outside RING/BRCT	0	1	0.164817	0.000970204	NA	NA	NA	NA	C0	-0.244238	0.391509	0.0272	0.427	NA	neutral	neutral
NM_007294.3:c.3995G>T	NP_009225.1:p.Gly1332Val	Outside RING/BRCT	1	1	0.56304	0.00330662	NA	NA	NA	NA	C0	-0.0842246	1.91305	0.0981	0.498	NA	neutral	neutral
NM_007294.3:c.3990C>G	NP_009225.1:p.Ser1330Arg	Outside RING/BRCT	1	0	1.45896	0.00852331	NA	NA	NA	NA	C0	-0.113393	1.76778	0.1014	0.518	NA	neutral	neutral
NM_007294.3:c.3988A>G	NP_009225.1:p.Ser1330Gly	Outside RING/BRCT	0	1	0.184705	0.00108715	NA	NA	NA	NA	C0	-0.190276	1.13889	0.0582	0.224	NA	neutral	neutral
NM_007294.3:c.3980A>G	NP_009225.1:p.Gln1327Arg	Outside RING/BRCT	1	0	2.28236	0.0132698	NA	NA	NA	NA	C0	-0.0325494	1.82538	0.0674	0.522	NA	neutral	neutral
NM_007294.3:c.3976C>T	NP_009225.1:p.His1326Tyr	Outside RING/BRCT	1	1	0.324698	0.00190955	NA	NA	NA	NA	C0	-0.177317	0.22657	0.0159	0.511	NA	neutral	neutral
NM_007294.3:c.3962C>A	NP_009225.1:p.Ser1321Tyr	Outside RING/BRCT	0	1	0.215172	0.00126625	NA	NA	NA	NA	C0	0.0924	3.16605	0.3463	0.549	NA	neutral	neutral
NM_007294.3:c.3943C>T	NP_009225.1:p.Pro1315Ser	Outside RING/BRCT	0	1	0.168869	0.000994034	NA	NA	NA	NA	C0	-0.145639	1.43549	0.0237	0.528	NA	neutral	neutral
NM_007294.3:c.3929C>A	NP_009225.1:p.Thr1310Lys	Outside RING/BRCT	2	0	4.14616	0.0238477	2	1	0.761003	0.00446402	C0	0.065018	2.3584	0.0594	0.327	NA	neutral	neutral
NM_007294.3:c.3915C>G	NP_009225.1:p.Asp1305Glu	Outside RING/BRCT	0	1	0.229757	0.00135196	NA	NA	NA	NA	C0	-0.140101	1.47396	0.1433	0.511	NA	neutral	neutral
NM_007294.3:c.3914A>T	NP_009225.1:p.Asp1305Val	Outside RING/BRCT	0	1	0.215172	0.00126625	NA	NA	NA	NA	C0	0.0778762	3.05505	0.1565	0.575	NA	neutral	neutral
NM_007294.3:c.3902G>A	NP_009225.1:p.Ser1301Asn	Outside RING/BRCT	1	2	0.085923	0.000506026	2	2	0.190821	0.00112311	C0	-0.109785	1.86082	0.0928	0.358	NA	neutral	neutral
NM_007294.3:c.3877G>A	NP_009225.1:p.Ala1293Thr	Outside RING/BRCT	0	1	0.173898	0.0010236	NA	NA	NA	NA	C0	-0.145819	0.782539	0.0135	0.5	NA	neutral	neutral
NM_007294.3:c.3872G>A	NP_009225.1:p.Cys1291Tyr	Outside RING/BRCT	1	0	1.73235	0.0101044	NA	NA	NA	NA	C0	0.0220459	1.51113	0.0923	0.639	NA	neutral	neutral
NM_007294.3:c.3862G>C	NP_009225.1:p.Glu1288Gln	Outside RING/BRCT	1	0	1.75294	0.0102232	NA	NA	NA	NA	C0	0.054911	3.01708	0.065	0.477	NA	neutral	neutral
NM_007294.3:c.3848A>G	NP_009225.1:p.His1283Arg	Outside RING/BRCT	0	1	0.17551	0.00103309	NA	NA	NA	NA	C0	-0.0127162	1.03669	0.0358	0.565	NA	neutral	neutral
NM_007294.3:c.3845A>T	NP_009225.1:p.Glu1282Val	Outside RING/BRCT	0	1	0.184705	0.00108715	NA	NA	NA	NA	C0	0.100906	3.63033	0.1651	0.54	NA	neutral	neutral
NM_007294.3:c.3835G>A	NP_009225.1:p.Ala1279Thr	Outside RING/BRCT	1	1	0.214552	0.0012626	NA	NA	NA	NA	C0	-0.0134365	1.19602	0.0154	0.549	NA	neutral	neutral
NM_007294.3:c.3823A>G	NP_009225.1:p.Ile1275Val	Outside RING/BRCT	3	6	0.000219319	1.29229e-06	6	6	0.00132023	7.77908e-06	C0	-0.22741	-0.421477	0.0105	0.382	NA	neutral	neutral
NM_007294.3:c.3800T>C	NP_009225.1:p.Leu1267Ser	Outside RING/BRCT	2	0	10.5467	0.0585079	2	1	1.93578	0.0112775	C0	-0.178917	0.873483	0.0769	0.513	NA	neutral	neutral
NM_007294.3:c.3776A>C	NP_009225.1:p.Asn1259Thr	Outside RING/BRCT	1	0	1.99814	0.0116366	NA	NA	NA	NA	C0	-0.167954	-0.105558	0.0193	0.609	NA	neutral	neutral
NM_007294.3:c.3763A>G	NP_009225.1:p.Asn1255Asp	Outside RING/BRCT	0	1	0.281782	0.00165758	NA	NA	NA	NA	C0	-0.182981	0.716608	0.0456	0.304	NA	neutral	neutral
NM_007294.3:c.3762G>T	NP_009225.1:p.Lys1254Asn	Outside RING/BRCT	2	0	5.93929	0.0338126	NA	NA	NA	NA	C0	-0.265175	0.148841	0.0362	0.322	NA	neutral	neutral
NM_007294.3:c.3760A>G	NP_009225.1:p.Lys1254Glu	Outside RING/BRCT	0	1	0.137545	0.000809797	NA	NA	NA	NA	C0	-0.199845	0.706991	0.03	0.431	NA	neutral	neutral
NM_007294.3:c.3748G>A	NP_009225.1:p.Glu1250Lys	Outside RING/BRCT	19	34	2.37674e-18	1.40044e-20	29	47	7.04725e-25	4.15243e-27	C0	-0.182968	1.05197	0.0373	0.359	NA	neutral	neutral
NM_007294.3:c.3746C>T	NP_009225.1:p.Thr1249Ile	Outside RING/BRCT	0	1	0.137545	0.000809797	NA	NA	NA	NA	C0	-0.258187	0.128733	0.0133	0.372	NA	neutral	neutral
NM_007294.3:c.3746C>G	NP_009225.1:p.Thr1249Ser	Outside RING/BRCT	1	0	2.11626	0.012316	NA	NA	NA	NA	C0	-0.133925	-0.004851	0.0131	0.41	NA	neutral	neutral
NM_007294.3:c.3739G>A	NP_009225.1:p.Val1247Ile	Outside RING/BRCT	11	8	0.000290267	1.71033e-06	16	8	0.00562954	3.31697e-05	C0	-0.261291	-0.171433	0.0094	0.423	NA	neutral	neutral
NM_007294.3:c.3724A>G	NP_009225.1:p.Thr1242Ala	Outside RING/BRCT	0	1	0.184705	0.00108715	NA	NA	NA	NA	C15	-0.0711192	0.74112	0.1138	0.394	NA	neutral	neutral
NM_007294.3:c.3713C>T	NP_009225.1:p.Pro1238Leu	Outside RING/BRCT	11	5	0.0758222	0.000446566	12	6	0.0309067	0.000182078	C0	-0.156033	1.68456	0.0681	0.361	NA	neutral	neutral
NM_007294.3:c.3708T>G	NP_009225.1:p.Asn1236Lys	Outside RING/BRCT	18	20	6.34357e-11	3.73781e-13	29	27	4.74203e-14	2.79413e-16	C0	-0.249364	0.182636	0.0261	0.371	NA	neutral	neutral
NM_007294.3:c.3695G>A	NP_009225.1:p.Gly1232Asp	Outside RING/BRCT	0	1	0.288522	0.00169717	NA	NA	NA	NA	C0	0.049272	3.32947	0.299	0.447	NA	neutral	neutral
NM_007294.3:c.3686T>C	NP_009225.1:p.Leu1229Ser	Outside RING/BRCT	1	0	2.9889	0.0173066	NA	NA	NA	NA	C15	0.111863	3.28065	0.4968	0.579	NA	neutral	neutral
NM_007294.3:c.3662A>C	NP_009225.1:p.Glu1221Ala	Outside RING/BRCT	7	6	0.00126295	7.44157e-06	9	6	0.0041348	2.43628e-05	C0	-0.0586066	3.71284	0.1471	0.488	NA	neutral	neutral
NM_007294.3:c.3659A>T	NP_009225.1:p.Asp1220Val	Outside RING/BRCT	2	2	0.241178	0.00141907	2	3	0.0504959	0.000297447	C0	0.0258913	3.90913	0.1284	0.51	NA	neutral	neutral
NM_007294.3:c.3657G>C	NP_009225.1:p.Glu1219Asp	Outside RING/BRCT	1	3	0.0102968	6.0668e-05	NA	NA	NA	NA	C0	0.200344	2.90528	0.267	0.678	NA	neutral	neutral
NM_007294.3:c.3650C>G	NP_009225.1:p.Ser1217Cys	Outside RING/BRCT	1	0	1.84456	0.0107518	2	0	3.33754	0.0192864	C65	-0.109462	2.04677	0.2712	0.458	NA	neutral	neutral
NM_007294.3:c.3649T>C	NP_009225.1:p.Ser1217Pro	Outside RING/BRCT	5	2	0.976568	0.00572128	NA	NA	NA	NA	C65	-0.108855	1.91431	0.1018	0.45	NA	neutral	neutral
NM_007294.3:c.3640G>A	NP_009225.1:p.Glu1214Lys	Outside RING/BRCT	6	11	3.96945e-07	2.33891e-09	11	14	1.47105e-08	8.66784e-11	C0	0.0250068	4.06221	0.2315	0.562	NA	neutral	damaging
NM_007294.3:c.3629A>G	NP_009225.1:p.Glu1210Gly	Outside RING/BRCT	1	0	1.83916	0.0107207	NA	NA	NA	NA	C0	-0.0110411	3.75124	0.1188	0.515	NA	neutral	neutral
NM_007294.3:c.3625T>G	NP_009225.1:p.Leu1209Val	Outside RING/BRCT	8	3	0.461639	0.00271272	NA	NA	NA	NA	C0	0.0373696	2.85958	0.1309	0.581	NA	neutral	neutral
NM_007294.3:c.3616G>A	NP_009225.1:p.Ala1206Thr	Outside RING/BRCT	0	1	0.206872	0.00121746	0	2	0.0433131	0.000255148	C0	-0.214516	0.716868	0.0451	0.504	NA	neutral	neutral
NM_007294.3:c.3608G>A	NP_009225.1:p.Arg1203Gln	Outside RING/BRCT	4	3	0.0459812	0.000270861	5	3	0.102117	0.000601337	C0	-0.15144	-1.09836	0.0084	0.415	NA	neutral	neutral
NM_007294.3:c.3601G>A	NP_009225.1:p.Gly1201Ser	Outside RING/BRCT	0	2	0.0290049	0.000170876	NA	NA	NA	NA	C0	-0.0470756	0.216379	0.0268	0.395	NA	neutral	neutral
NM_007294.3:c.3600G>T	NP_009225.1:p.Gln1200His	Outside RING/BRCT	6	5	0.00743483	4.38061e-05	NA	NA	NA	NA	C0	-0.0563859	1.1059	0.0866	0.457	NA	neutral	neutral
NM_007294.3:c.3596C>T	NP_009225.1:p.Ala1199Val	Outside RING/BRCT	9	5	0.0302036	0.000177936	10	11	1.34653e-06	7.93411e-09	C0	-0.165547	0.310301	0.0394	0.352	NA	neutral	neutral
NM_007294.3:c.3584A>G	NP_009225.1:p.His1195Arg	Outside RING/BRCT	0	1	0.165915	0.000976659	0	2	0.0304526	0.000179403	C0	-0.071934	0.311675	0.0316	0.489	NA	neutral	neutral
NM_007294.3:c.3580A>G	NP_009225.1:p.Thr1194Ala	Outside RING/BRCT	0	1	0.16332	0.0009614	NA	NA	NA	NA	C0	-0.302203	-0.226448	0.0115	0.298	NA	neutral	neutral
NM_007294.3:c.3569C>T	NP_009225.1:p.Pro1190Leu	Outside RING/BRCT	0	1	0.206872	0.00121746	NA	NA	NA	NA	C0	0.0314573	2.46833	0.1557	0.815	NA	neutral	neutral
NM_007294.3:c.3541G>T	NP_009225.1:p.Val1181Phe	Outside RING/BRCT	1	0	1.85583	0.0108168	NA	NA	NA	NA	C0	-0.083768	0.170435	0.0545	0.498	NA	neutral	neutral
NM_007294.3:c.3541G>A	NP_009225.1:p.Val1181Ile	Outside RING/BRCT	1	1	0.296018	0.00174118	3	2	0.0850369	0.00050081	C0	-0.240503	-0.016031	0.011	0.376	NA	neutral	neutral
NM_007294.3:c.3533G>T	NP_009225.1:p.Ser1178Ile	Outside RING/BRCT	1	0	1.94788	0.0113472	NA	NA	NA	NA	C0	-0.137077	1.85837	0.0926	0.413	NA	neutral	neutral
NM_007294.3:c.3518G>A	NP_009225.1:p.Ser1173Asn	Outside RING/BRCT	0	5	0.000443449	2.61292e-06	0	6	9.28457e-05	5.47072e-07	C0	-0.318045	-0.155453	0.0621	0.226	NA	neutral	neutral
NM_007294.3:c.3508A>G	NP_009225.1:p.Ile1170Val	Outside RING/BRCT	1	0	1.73235	0.0101044	NA	NA	NA	NA	C0	-0.117837	0.102953	0.0269	0.488	NA	neutral	neutral
NM_007294.3:c.3487A>G	NP_009225.1:p.Thr1163Ala	Outside RING/BRCT	1	1	0.200672	0.00118102	NA	NA	NA	NA	C0	-0.224018	0.764065	0.0176	0.362	NA	neutral	neutral
NM_007294.3:c.3482A>C	NP_009225.1:p.Glu1161Ala	Outside RING/BRCT	1	0	1.73235	0.0101044	NA	NA	NA	NA	C0	-0.113081	2.25058	0.1447	0.457	NA	neutral	neutral
NM_007294.3:c.3481G>A	NP_009225.1:p.Glu1161Lys	Outside RING/BRCT	0	1	0.137545	0.000809797	NA	NA	NA	NA	C0	0.028567	3.11882	0.175	0.591	NA	neutral	neutral
NM_007294.3:c.3466G>A	NP_009225.1:p.Asp1156Asn	Outside RING/BRCT	0	1	0.173898	0.0010236	1	1	0.314651	0.00185058	C0	-0.205033	2.29485	0.0589	0.406	NA	neutral	neutral
NM_007294.3:c.3454G>A	NP_009225.1:p.Asp1152Asn	Outside RING/BRCT	5	3	0.138871	0.000817598	6	5	0.0118519	6.98296e-05	C0	-0.160542	1.88165	0.0554	0.37	NA	neutral	neutral
NM_007294.3:c.3448C>T	NP_009225.1:p.Pro1150Ser	Outside RING/BRCT	7	8	3.21433e-05	1.89397e-07	8	10	2.1316e-06	1.256e-08	C0	0.414423	3.35529	0.2216	0.856	NA	damaging	damaging
NM_007294.3:c.3433G>T	NP_009225.1:p.Val1145Phe	Outside RING/BRCT	1	1	0.349735	0.00205649	NA	NA	NA	NA	C0	0.0156389	2.63509	0.2301	0.556	NA	neutral	neutral
NM_007294.3:c.3424G>C	NP_009225.1:p.Ala1142Pro	Outside RING/BRCT	1	0	1.94788	0.0113472	NA	NA	NA	NA	C0	-0.232052	0.149219	0.1045	0.353	NA	neutral	neutral
NM_007294.3:c.3418A>G	NP_009225.1:p.Ser1140Gly	Outside RING/BRCT	11	13	1.63899e-06	9.65738e-09	16	16	1.75697e-07	1.03526e-09	C0	-0.376893	0.415658	0.0197	0.069	NA	neutral	neutral
NM_007294.3:c.3417T>A	NP_009225.1:p.Ser1139Arg	Outside RING/BRCT	1	0	1.84456	0.0107518	NA	NA	NA	NA	C0	-0.213623	-0.239174	0.0769	0.45	NA	neutral	neutral
NM_007294.3:c.3416G>T	NP_009225.1:p.Ser1139Ile	Outside RING/BRCT	4	3	0.178528	0.00105083	5	3	0.258823	0.00152273	C0	-0.118355	0.582146	0.0952	0.505	NA	neutral	neutral
NM_007294.3:c.3377C>T	NP_009225.1:p.Pro1126Leu	Outside RING/BRCT	0	1	0.215172	0.00126625	NA	NA	NA	NA	C0	-0.120592	0.903423	0.1068	0.349	NA	neutral	neutral
NM_007294.3:c.3367G>T	NP_009225.1:p.Asp1123Tyr	Outside RING/BRCT	0	1	0.999998	0.00585775	NA	NA	NA	NA	C0	0.121573	2.46128	0.2505	0.545	NA	neutral	neutral
NM_007294.3:c.3359T>A	NP_009225.1:p.Val1120Asp	Outside RING/BRCT	1	0	1.86166	0.0108504	NA	NA	NA	NA	C0	0.202752	2.77264	0.5882	0.594	NA	neutral	neutral
NM_007294.3:c.3358G>A	NP_009225.1:p.Val1120Ile	Outside RING/BRCT	0	1	0.165915	0.000976659	NA	NA	NA	NA	C0	-0.0769918	1.53039	0.0522	0.464	NA	neutral	neutral
NM_007294.3:c.3355A>T	NP_009225.1:p.Thr1119Ser	Outside RING/BRCT	1	0	1.84586	0.0107593	NA	NA	NA	NA	C0	-0.216312	0.814629	0.0157	0.407	NA	neutral	neutral
NM_007294.3:c.3327A>C	NP_009225.1:p.Lys1109Asn	Outside RING/BRCT	6	1	13.2706	0.0725229	8	3	1.93106	0.0112503	C0	-0.161603	2.02191	0.4047	0.363	NA	neutral	neutral
NM_007294.3:c.3317C>T	NP_009225.1:p.Pro1106Leu	Outside RING/BRCT	1	0	1.79122	0.0104441	NA	NA	NA	NA	C0	-0.28055	0.733279	0.091	0.206	NA	neutral	neutral
NM_007294.3:c.3308G>A	NP_009225.1:p.Cys1103Tyr	Outside RING/BRCT	1	1	0.269477	0.00158532	2	1	0.390677	0.00229669	C0	-0.0685356	0.912886	0.112	0.505	NA	neutral	neutral
NM_007294.3:c.3305A>G	NP_009225.1:p.Asn1102Ser	Outside RING/BRCT	0	1	0.999998	0.00585775	NA	NA	NA	NA	C0	-0.260143	0.424806	0.1472	0.15	NA	neutral	neutral
NM_007294.3:c.3302G>A	NP_009225.1:p.Ser1101Asn	Outside RING/BRCT	11	13	7.58177e-07	4.46739e-09	15	18	1.73783e-09	1.02398e-11	C0	-0.20773	0.339519	0.0576	0.412	NA	neutral	neutral
NM_007294.3:c.3296C>T	NP_009225.1:p.Pro1099Leu	Outside RING/BRCT	12	14	2.31784e-07	1.36573e-09	12	17	1.24929e-09	7.36118e-12	C0	-0.116229	2.03658	0.1213	0.338	NA	neutral	neutral
NM_007294.3:c.3287A>G	NP_009225.1:p.Gln1096Arg	Outside RING/BRCT	0	1	0.173898	0.0010236	0	2	0.0296641	0.000174758	C0	-0.0094268	1.682	0.0825	0.573	NA	neutral	neutral
NM_007294.3:c.3286C>A	NP_009225.1:p.Gln1096Lys	Outside RING/BRCT	0	1	0.173898	0.0010236	0	2	0.0296641	0.000174758	C0	-0.0148578	1.92528	0.1063	0.537	NA	neutral	neutral
NM_007294.3:c.3281A>G	NP_009225.1:p.Tyr1094Cys	Outside RING/BRCT	1	0	1.45896	0.00852331	NA	NA	NA	NA	C0	-0.357236	-1.06254	0.1708	0.322	NA	neutral	neutral
NM_007294.3:c.3272C>T	NP_009225.1:p.Pro1091Leu	Outside RING/BRCT	1	0	1.50857	0.00881058	NA	NA	NA	NA	C0	0.13374	3.27476	0.3226	0.599	NA	damaging	damaging
NM_007294.3:c.3270A>T	NP_009225.1:p.Gln1090His	Outside RING/BRCT	0	1	0.173389	0.00102061	NA	NA	NA	NA	C0	-0.00419858	1.68565	0.1853	0.628	NA	neutral	neutral
NM_007294.3:c.3269A>G	NP_009225.1:p.Gln1090Arg	Outside RING/BRCT	1	0	1.85583	0.0108168	NA	NA	NA	NA	C0	0.0428592	2.63129	0.2514	0.734	NA	neutral	neutral
NM_007294.3:c.3262G>A	NP_009225.1:p.Val1088Ile	Outside RING/BRCT	0	1	0.999998	0.00585775	NA	NA	NA	NA	C0	-0.231182	0.73775	0.025	0.324	NA	neutral	neutral
NM_007294.3:c.3260G>C	NP_009225.1:p.Gly1087Ala	Outside RING/BRCT	0	1	0.288522	0.00169717	0	2	0.0394346	0.000232305	C0	-0.184442	0.191141	0.0678	0.374	NA	neutral	neutral
NM_007294.3:c.3257T>C	NP_009225.1:p.Leu1086Ser	Outside RING/BRCT	1	0	1.51641	0.00885596	2	0	3.36769	0.0194572	C0	-0.0191026	1.40222	0.1561	0.554	NA	neutral	neutral
NM_007294.3:c.3251T>A	NP_009225.1:p.Leu1084His	Outside RING/BRCT	1	0	1.51641	0.00885596	NA	NA	NA	NA	C0	-0.0329781	2.15618	0.2654	0.4	NA	neutral	neutral
NM_007294.3:c.3249G>A	NP_009225.1:p.Met1083Ile	Outside RING/BRCT	0	1	0.137545	0.000809797	0	2	0.0187993	0.000110759	C0	-0.344899	0.125865	0.0099	0.185	NA	neutral	neutral
NM_007294.3:c.3247A>C	NP_009225.1:p.Met1083Leu	Outside RING/BRCT	1	1	0.375101	0.00220532	NA	NA	NA	NA	C0	-0.312829	-0.767228	0.009	0.313	NA	neutral	neutral
NM_007294.3:c.3239T>C	NP_009225.1:p.Leu1080Ser	Outside RING/BRCT	1	0	1.73235	0.0101044	NA	NA	NA	NA	C0	0.0536633	2.39521	0.5317	0.52	NA	neutral	neutral
NM_007294.3:c.3211G>A	NP_009225.1:p.Glu1071Lys	Outside RING/BRCT	1	0	1.45896	0.00852331	NA	NA	NA	NA	C0	-0.138805	1.80542	0.1136	0.407	NA	neutral	neutral
NM_007294.3:c.3209C>G	NP_009225.1:p.Ala1070Gly	Outside RING/BRCT	0	1	0.206872	0.00121746	NA	NA	NA	NA	C0	-0.241633	0.855517	0.1001	0.194	NA	neutral	neutral
NM_007294.3:c.3185G>T	NP_009225.1:p.Gly1062Val	Outside RING/BRCT	3	0	3.43317	0.0198281	NA	NA	NA	NA	C0	0.0804278	3.21046	0.1635	0.651	NA	neutral	neutral
NM_007294.3:c.3181A>G	NP_009225.1:p.Ile1061Val	Outside RING/BRCT	1	0	1.83916	0.0107207	NA	NA	NA	NA	C0	-0.247103	1.05527	0.0081	0.415	NA	neutral	neutral
NM_007294.3:c.3178G>A	NP_009225.1:p.Glu1060Lys	Outside RING/BRCT	1	0	3.24756	0.0187762	NA	NA	NA	NA	C0	0.0958345	3.77174	0.3523	0.733	NA	neutral	neutral
NM_007294.3:c.3152C>G	NP_009225.1:p.Thr1051Ser	Outside RING/BRCT	1	0	1.50907	0.00881347	NA	NA	NA	NA	C0	0.188179	2.16046	0.0522	0.772	NA	NA	NA
NM_007294.3:c.3149G>C	NP_009225.1:p.Ser1050Thr	Outside RING/BRCT	0	1	0.137545	0.000809797	NA	NA	NA	NA	C0	-0.0917271	3.00346	0.2327	0.418	NA	NA	NA
NM_007294.3:c.3134A>G	NP_009225.1:p.Asn1045Ser	Outside RING/BRCT	0	1	0.142961	0.000841657	NA	NA	NA	NA	C0	-0.225999	2.01637	0.0521	0.3	NA	neutral	neutral
NM_007294.3:c.3130A>G	NP_009225.1:p.Ile1044Val	Outside RING/BRCT	1	1	0.343858	0.00202201	3	3	0.032696	0.000192617	C0	-0.27413	-0.105117	0.0133	0.42	NA	neutral	neutral
NM_007294.3:c.3115G>A	NP_009225.1:p.Ala1039Thr	Outside RING/BRCT	1	0	1.51641	0.00885596	NA	NA	NA	NA	C0	-0.222665	0.635277	0.013	0.486	NA	neutral	neutral
NM_007294.3:c.3110A>T	NP_009225.1:p.Lys1037Ile	Outside RING/BRCT	0	1	0.206872	0.00121746	NA	NA	NA	NA	C0	-0.0563449	3.25859	0.364	0.423	NA	neutral	neutral
NM_007294.3:c.3110A>G	NP_009225.1:p.Lys1037Arg	Outside RING/BRCT	1	0	1.75294	0.0102232	NA	NA	NA	NA	C0	-0.070841	2.41415	0.103	0.427	NA	neutral	neutral
NM_007294.3:c.3092T>G	NP_009225.1:p.Ile1031Ser	Outside RING/BRCT	0	1	0.164348	0.000967447	NA	NA	NA	NA	C0	-0.131579	0.683927	0.0811	0.551	NA	neutral	neutral
NM_007294.3:c.3091A>G	NP_009225.1:p.Ile1031Val	Outside RING/BRCT	1	0	1.84456	0.0107518	NA	NA	NA	NA	C0	-0.0534453	0.703218	0.017	0.599	NA	neutral	neutral
NM_007294.3:c.3083G>A	NP_009225.1:p.Arg1028His	Outside RING/BRCT	9	9	0.000293988	1.73225e-06	9	11	5.49193e-06	3.23599e-08	C0	-0.314733	0.515343	0.01	0.325	NA	neutral	neutral
NM_007294.3:c.3082C>T	NP_009225.1:p.Arg1028Cys	Outside RING/BRCT	5	2	0.842812	0.00494154	NA	NA	NA	NA	C15	-0.194466	3.17656	0.0633	0.341	NA	neutral	neutral
NM_007294.3:c.3070A>G	NP_009225.1:p.Ser1024Gly	Outside RING/BRCT	1	0	1.75294	0.0102232	NA	NA	NA	NA	C0	-0.238746	1.00805	0.144	0.342	NA	neutral	neutral
NM_007294.3:c.3065C>T	NP_009225.1:p.Thr1022Ile	Outside RING/BRCT	1	0	1.84586	0.0107593	NA	NA	NA	NA	C0	-0.0135424	1.99117	0.0638	0.468	NA	neutral	neutral
NM_007294.3:c.3050A>G	NP_009225.1:p.Glu1017Gly	Outside RING/BRCT	0	1	0.165915	0.000976659	NA	NA	NA	NA	C0	-0.143125	2.14077	0.2891	0.4	NA	neutral	neutral
NM_007294.3:c.3041T>A	NP_009225.1:p.Met1014Lys	Outside RING/BRCT	5	0	61.9323	0.267358	6	0	137.541	0.447646	C0	-0.192152	1.09205	0.2618	0.352	NA	neutral	neutral
NM_007294.3:c.3040A>G	NP_009225.1:p.Met1014Val	Outside RING/BRCT	1	1	2.28235	0.0132698	NA	NA	NA	NA	C0	-0.359907	-2.28331	0.0114	0.389	NA	neutral	neutral
NM_007294.3:c.3025T>C	NP_009225.1:p.Ser1009Pro	Outside RING/BRCT	0	1	0.206872	0.00121746	NA	NA	NA	NA	C0	-0.067284	1.25345	0.1794	0.379	NA	neutral	neutral
NM_007294.3:c.3024G>A	NP_009225.1:p.Met1008Ile	Outside RING/BRCT	30	27	1.14148e-11	6.72592e-14	34	30	6.31471e-13	3.7208e-15	C0	-0.300264	-0.515504	0.0096	0.452	NA	neutral	neutral
NM_007294.3:c.3022A>G	NP_009225.1:p.Met1008Val	Outside RING/BRCT	2	1	0.390885	0.00229791	3	1	0.566689	0.00332798	C0	-0.196237	-2.26136	0.009	0.435	NA	neutral	neutral
NM_007294.3:c.3018T>A	NP_009225.1:p.His1006Gln	Outside RING/BRCT	1	0	1.95919	0.0114124	NA	NA	NA	NA	C0	-0.108702	0.337448	0.028	0.455	NA	neutral	neutral
NM_007294.3:c.2998G>A	NP_009225.1:p.Glu1000Lys	Outside RING/BRCT	3	1	0.879145	0.00515347	NA	NA	NA	NA	C0	-0.0713538	0.843157	0.1496	0.419	NA	neutral	neutral
NM_007294.3:c.2980T>C	NP_009225.1:p.Cys994Arg	Outside RING/BRCT	0	1	0.137545	0.000809797	NA	NA	NA	NA	C0	-0.246388	0.578031	0.1386	0.346	NA	neutral	neutral
NM_007294.3:c.2977A>G	NP_009225.1:p.Lys993Glu	Outside RING/BRCT	0	1	0.137545	0.000809797	NA	NA	NA	NA	C0	-0.290521	-0.043058	0.151	0.394	NA	neutral	neutral
NM_007294.3:c.2963C>T	NP_009225.1:p.Ser988Leu	Outside RING/BRCT	1	0	2.28236	0.0132698	2	2	0.149694	0.000881259	C0	-0.150664	1.00701	0.1432	0.449	NA	neutral	neutral
NM_007294.3:c.2950T>C	NP_009225.1:p.Phe984Leu	Outside RING/BRCT	0	1	0.215172	0.00126625	NA	NA	NA	NA	C0	-0.262653	1.09647	0.0817	0.289	NA	neutral	neutral
NM_007294.3:c.2940A>G	NP_009225.1:p.Ile980Met	Outside RING/BRCT	0	1	0.999998	0.00585775	NA	NA	NA	NA	C0	-0.273137	-0.174746	0.0192	0.375	NA	neutral	neutral
NM_007294.3:c.2935C>T	NP_009225.1:p.Arg979Cys	Outside RING/BRCT	1	0	3.06039	0.0177133	NA	NA	NA	NA	C0	-0.283534	1.34436	0.0328	0.289	NA	neutral	neutral
NM_007294.3:c.2915G>A	NP_009225.1:p.Gly972Glu	Outside RING/BRCT	1	0	2.38294	0.0138465	NA	NA	NA	NA	C0	-0.234209	0.221629	0.1313	0.411	NA	neutral	neutral
NM_007294.3:c.2905A>G	NP_009225.1:p.Asn969Asp	Outside RING/BRCT	1	0	1.45896	0.00852331	NA	NA	NA	NA	C0	-0.313998	0.171515	0.0595	0.195	NA	neutral	neutral
NM_007294.3:c.2902C>T	NP_009225.1:p.Pro968Ser	Outside RING/BRCT	1	0	2.19432	0.0127645	NA	NA	NA	NA	C0	-0.257127	-0.058193	0.0206	0.378	NA	neutral	neutral
NM_007294.3:c.2885A>G	NP_009225.1:p.Glu962Gly	Outside RING/BRCT	0	1	0.999998	0.00585775	NA	NA	NA	NA	C0	-0.0509956	2.88639	0.1417	0.523	NA	neutral	neutral
NM_007294.3:c.2884G>A	NP_009225.1:p.Glu962Lys	Outside RING/BRCT	0	1	0.184705	0.00108715	1	1	0.336523	0.00197896	C0	-0.172212	1.48653	0.0626	0.428	NA	neutral	neutral
NM_007294.3:c.2873T>C	NP_009225.1:p.Phe958Ser	Outside RING/BRCT	1	0	1.45896	0.00852331	NA	NA	NA	NA	C0	-0.081895	0.879261	0.1146	0.471	NA	neutral	neutral
NM_007294.3:c.2849C>T	NP_009225.1:p.Ser950Phe	Outside RING/BRCT	2	0	5.20915	0.0297797	NA	NA	NA	NA	C0	-0.0684828	2.12404	0.4134	0.461	NA	neutral	neutral
NM_007294.3:c.2836A>G	NP_009225.1:p.Ile946Val	Outside RING/BRCT	1	0	2.19432	0.0127645	NA	NA	NA	NA	C0	-0.236255	-0.359978	0.0128	0.377	NA	neutral	neutral
NM_007294.3:c.2822A>C	NP_009225.1:p.Asn941Thr	Outside RING/BRCT	1	0	1.75294	0.0102232	NA	NA	NA	NA	C0	-0.311936	0.042901	0.0373	0.319	NA	neutral	neutral
NM_007294.3:c.2818G>A	NP_009225.1:p.Asp940Asn	Outside RING/BRCT	1	0	1.84456	0.0107518	NA	NA	NA	NA	C0	-0.208171	1.12068	0.0963	0.358	NA	neutral	neutral
NM_007294.3:c.2808T>G	NP_009225.1:p.Asp936Glu	Outside RING/BRCT	1	0	1.45896	0.00852331	NA	NA	NA	NA	C0	-0.239937	0.028461	0.0299	0.408	NA	neutral	neutral
NM_007294.3:c.2798G>C	NP_009225.1:p.Gly933Ala	Outside RING/BRCT	0	1	0.184705	0.00108715	NA	NA	NA	NA	C0	-0.251786	0.694933	0.0493	0.316	NA	neutral	neutral
NM_007294.3:c.2798G>A	NP_009225.1:p.Gly933Asp	Outside RING/BRCT	0	3	0.00853906	5.03119e-05	NA	NA	NA	NA	C0	-0.264406	0.894342	0.0244	0.289	NA	neutral	neutral
NM_007294.3:c.2783G>A	NP_009225.1:p.Gly928Asp	Outside RING/BRCT	1	3	0.0188108	0.000110826	NA	NA	NA	NA	C0	-0.194559	0.247618	0.0829	0.392	NA	neutral	neutral
NM_007294.3:c.2773A>G	NP_009225.1:p.Ile925Val	Outside RING/BRCT	0	1	0.229757	0.00135196	NA	NA	NA	NA	C0	-0.314383	-0.068669	0.0116	0.186	NA	neutral	neutral
NM_007294.3:c.2761C>G	NP_009225.1:p.Gln921Glu	Outside RING/BRCT	0	1	0.137545	0.000809797	NA	NA	NA	NA	C0	-0.102779	0.593389	0.0411	0.475	NA	neutral	neutral
NM_007294.3:c.2758G>A	NP_009225.1:p.Val920Ile	Outside RING/BRCT	2	0	2.12856	0.0123867	NA	NA	NA	NA	C0	-0.304215	-0.162832	0.0242	0.394	NA	neutral	neutral
NM_007294.3:c.2750T>C	NP_009225.1:p.Ile917Thr	Outside RING/BRCT	1	1	0.320764	0.00188647	NA	NA	NA	NA	C0	-0.10046	0.039169	0.0866	0.546	NA	neutral	neutral
NM_007294.3:c.2746A>G	NP_009225.1:p.Asn916Asp	Outside RING/BRCT	1	0	1.75988	0.0102633	NA	NA	NA	NA	C0	-0.291977	0.329358	0.0263	0.211	NA	neutral	neutral
NM_007294.3:c.2739T>A	NP_009225.1:p.Asn913Lys	Outside RING/BRCT	0	1	0.16332	0.0009614	NA	NA	NA	NA	C0	-0.380251	-0.203662	0.0126	0.149	NA	neutral	neutral
NM_007294.3:c.2736G>T	NP_009225.1:p.Lys912Asn	Outside RING/BRCT	1	0	1.84456	0.0107518	NA	NA	NA	NA	C0	-0.290754	0.49341	0.0335	0.265	NA	neutral	neutral
NM_007294.3:c.2734A>G	NP_009225.1:p.Lys912Glu	Outside RING/BRCT	1	0	1.86166	0.0108504	NA	NA	NA	NA	C0	-0.265644	0.174269	0.0292	0.381	NA	neutral	neutral
NM_007294.3:c.2728C>G	NP_009225.1:p.Gln910Glu	Outside RING/BRCT	0	1	0.206872	0.00121746	NA	NA	NA	NA	C0	-0.22697	0.273013	0.0762	0.496	NA	neutral	neutral
NM_007294.3:c.2726A>T	NP_009225.1:p.Asn909Ile	Outside RING/BRCT	2	7	7.33006e-06	4.31907e-08	6	10	3.89994e-07	2.29795e-09	C0	-0.174537	0.793354	0.1331	0.482	NA	neutral	neutral
NM_007294.3:c.2722G>A	NP_009225.1:p.Glu908Lys	Outside RING/BRCT	1	0	1.45896	0.00852331	NA	NA	NA	NA	C0	-0.122915	1.4206	0.0574	0.517	NA	neutral	neutral
NM_007294.3:c.2702T>C	NP_009225.1:p.Phe901Ser	Outside RING/BRCT	0	1	0.306168	0.00180078	NA	NA	NA	NA	C0	-0.345026	0.029827	0.0183	0.303	NA	neutral	neutral
NM_007294.3:c.2684A>C	NP_009225.1:p.Gln895Pro	Outside RING/BRCT	1	0	1.45896	0.00852331	NA	NA	NA	NA	C0	-0.236475	0.579115	0.0863	0.409	NA	neutral	neutral
NM_007294.3:c.2669G>T	NP_009225.1:p.Gly890Val	Outside RING/BRCT	0	2	0.0421119	0.000248073	NA	NA	NA	NA	C0	-0.335387	-0.687907	0.0253	0.349	NA	neutral	neutral
NM_007294.3:c.2669G>A	NP_009225.1:p.Gly890Glu	Outside RING/BRCT	1	0	1.95919	0.0114124	NA	NA	NA	NA	C0	-0.308381	-1.05536	0.0227	0.443	NA	neutral	neutral
NM_007294.3:c.2666C>T	NP_009225.1:p.Ser889Phe	Outside RING/BRCT	0	2	0.0248833	0.000146598	NA	NA	NA	NA	C0	0.0197547	1.93416	0.1278	0.449	NA	neutral	neutral
NM_007294.3:c.2663A>C	NP_009225.1:p.His888Pro	Outside RING/BRCT	0	1	0.16332	0.0009614	NA	NA	NA	NA	C0	-0.0835097	0.451719	0.0908	0.54	NA	neutral	neutral
NM_007294.3:c.2662C>T	NP_009225.1:p.His888Tyr	Outside RING/BRCT	3	2	0.15248	0.000897646	4	2	0.221059	0.00130084	C0	-0.110976	0.534887	0.0229	0.485	NA	neutral	neutral
NM_007294.3:c.2630A>G	NP_009225.1:p.Asn877Ser	Outside RING/BRCT	1	0	2.19432	0.0127645	2	0	3.99793	0.0230147	C0	-0.274363	0.979964	0.0261	0.206	NA	neutral	neutral
NM_007294.3:c.2621A>G	NP_009225.1:p.Asn874Ser	Outside RING/BRCT	0	2	0.0273112	0.000160899	NA	NA	NA	NA	C0	-0.253018	1.19041	0.0634	0.127	NA	neutral	neutral
NM_007294.3:c.2597G>A	NP_009225.1:p.Arg866His	Outside RING/BRCT	3	4	0.0134366	7.91656e-05	4	5	0.0035754	2.10668e-05	C25	0.145553	3.91493	0.3988	0.735	NA	damaging	damaging
NM_007294.3:c.2596C>T	NP_009225.1:p.Arg866Cys	Outside RING/BRCT	20	14	3.40395e-05	2.0057e-07	21	16	1.94608e-06	1.14669e-08	C65	0.384085	4.16857	0.8415	0.847	NA	damaging	damaging
NM_007294.3:c.2590T>G	NP_009225.1:p.Ser864Ala	Outside RING/BRCT	1	0	2.19432	0.0127645	NA	NA	NA	NA	C0	0.0566923	3.36425	0.6864	0.683	NA	neutral	neutral
NM_007294.3:c.2584A>G	NP_009225.1:p.Lys862Glu	Outside RING/BRCT	5	3	0.101884	0.000599968	6	4	0.04153	0.000244647	C0	0.103955	3.18686	0.2896	0.808	NA	neutral	neutral
NM_007294.3:c.2582T>C	NP_009225.1:p.Phe861Ser	Outside RING/BRCT	1	0	1.45896	0.00852331	NA	NA	NA	NA	C55	0.278458	3.95025	0.8441	0.878	NA	damaging	damaging
NM_007294.3:c.2564A>G	NP_009225.1:p.Gln855Arg	Outside RING/BRCT	0	1	0.173389	0.00102061	NA	NA	NA	NA	C0	0.189461	3.54249	0.7506	0.838	NA	damaging	damaging
NM_007294.3:c.2561C>T	NP_009225.1:p.Ala854Val	Outside RING/BRCT	0	1	0.173389	0.00102061	NA	NA	NA	NA	C0	-0.190612	2.14178	0.1198	0.39	NA	neutral	neutral
NM_007294.3:c.2546A>G	NP_009225.1:p.Glu849Gly	Outside RING/BRCT	0	1	0.206872	0.00121746	NA	NA	NA	NA	C0	-0.111572	2.98191	0.4567	0.537	NA	neutral	neutral
NM_007294.3:c.2531G>A	NP_009225.1:p.Ser844Asn	Outside RING/BRCT	0	1	0.999998	0.00585775	1	1	1.94687	0.0113414	C0	-0.238953	0.012842	0.099	0.442	NA	neutral	neutral
NM_007294.3:c.2525A>G	NP_009225.1:p.Glu842Gly	Outside RING/BRCT	1	0	1.45896	0.00852331	2	0	2.11514	0.0123096	C0	-0.0777507	1.62543	0.1198	0.407	NA	neutral	neutral
NM_007294.3:c.2522G>A	NP_009225.1:p.Arg841Gln	Outside RING/BRCT	2	7	8.56465e-05	5.04652e-07	3	10	8.19599e-07	4.8293e-09	C0	-0.128019	-0.039254	0.0086	0.385	NA	neutral	neutral
NM_007294.3:c.2518A>T	NP_009225.1:p.Ser840Cys	Outside RING/BRCT	4	2	0.179803	0.00105833	4	4	0.00422115	2.48716e-05	C15	-0.200733	1.8757	0.111	0.427	NA	neutral	neutral
NM_007294.3:c.2503C>T	NP_009225.1:p.His835Tyr	Outside RING/BRCT	1	0	1.74326	0.0101673	1	1	0.374546	0.00220207	C0	-0.273318	-0.162586	0.0143	0.42	NA	neutral	neutral
NM_007294.3:c.2500G>C	NP_009225.1:p.Gly834Arg	Outside RING/BRCT	1	0	1.75294	0.0102232	NA	NA	NA	NA	C0	-0.321336	0.035285	0.066	0.346	NA	neutral	neutral
NM_007294.3:c.2483G>C	NP_009225.1:p.Gly828Ala	Outside RING/BRCT	1	0	1.50907	0.00881347	NA	NA	NA	NA	C0	-0.154787	0.394868	0.1063	0.511	NA	neutral	neutral
NM_007294.3:c.2477C>A	NP_009225.1:p.Thr826Lys	Outside RING/BRCT	23	18	2.54688e-08	1.50069e-10	29	23	2.91591e-11	1.71814e-13	C0	0.226104	1.22099	0.1358	0.548	NA	neutral	neutral
NM_007294.3:c.2472T>G	NP_009225.1:p.Asn824Lys	Outside RING/BRCT	0	1	0.206872	0.00121746	NA	NA	NA	NA	C0	-0.176866	1.71319	0.1872	0.308	NA	neutral	neutral
NM_007294.3:c.2458A>G	NP_009225.1:p.Lys820Glu	Outside RING/BRCT	5	6	0.00147334	8.68122e-06	5	7	0.000270422	1.5934e-06	C0	-0.257918	-0.077212	0.0533	0.237	NA	neutral	neutral
NM_007294.3:c.2447A>G	NP_009225.1:p.His816Arg	Outside RING/BRCT	1	0	1.45896	0.00852331	2	2	0.0395125	0.000232764	C0	-0.148597	0.220684	0.0451	0.487	NA	neutral	neutral
NM_007294.3:c.2437G>A	NP_009225.1:p.Gly813Arg	Outside RING/BRCT	0	1	0.206872	0.00121746	1	1	0.376909	0.00221593	C0	-0.219659	1.13806	0.1118	0.388	NA	neutral	neutral
NM_007294.3:c.2428A>T	NP_009225.1:p.Asn810Tyr	Outside RING/BRCT	8	10	4.53315e-05	2.67106e-07	11	14	6.05784e-08	3.56945e-10	C0	0.0590684	2.36709	0.3067	0.462	NA	neutral	neutral
NM_007294.3:c.2426A>G	NP_009225.1:p.Glu809Gly	Outside RING/BRCT	1	3	0.0185189	0.000109107	NA	NA	NA	NA	C0	-0.162845	1.04626	0.112	0.392	NA	neutral	neutral
NM_007294.3:c.2419G>A	NP_009225.1:p.Ala807Thr	Outside RING/BRCT	1	0	1.94788	0.0113472	NA	NA	NA	NA	C0	-0.0970266	0.832298	0.1015	0.562	NA	neutral	neutral
NM_007294.3:c.2412G>C	NP_009225.1:p.Gln804His	Outside RING/BRCT	5	10	4.75092e-06	2.79937e-08	8	11	7.04909e-06	4.15352e-08	C0	-0.189127	0.267083	0.0383	0.433	NA	neutral	neutral
NM_007294.3:c.2402G>C	NP_009225.1:p.Cys801Ser	Outside RING/BRCT	0	1	0.206872	0.00121746	NA	NA	NA	NA	C0	-0.169205	-0.138573	0.097	0.428	NA	neutral	neutral
NM_007294.3:c.2393C>T	NP_009225.1:p.Pro798Leu	Outside RING/BRCT	0	1	0.184705	0.00108715	NA	NA	NA	NA	C0	-0.185112	-0.276312	0.0626	0.344	NA	neutral	neutral
NM_007294.3:c.2387C>T	NP_009225.1:p.Thr796Ile	Outside RING/BRCT	4	6	0.000245976	1.44936e-06	7	6	0.00145713	8.58572e-06	C0	-0.0129364	1.54754	0.1075	0.51	NA	neutral	neutral
NM_007294.3:c.2371C>G	NP_009225.1:p.Leu791Val	Outside RING/BRCT	1	0	1.79122	0.0104441	NA	NA	NA	NA	C0	-0.232376	0.05667	0.0421	0.362	NA	neutral	neutral
NM_007294.3:c.2368A>G	NP_009225.1:p.Thr790Ala	Outside RING/BRCT	1	0	2.11626	0.012316	NA	NA	NA	NA	C0	-0.0512475	0.7013	0.1022	0.504	NA	neutral	neutral
NM_007294.3:c.2359G>C	NP_009225.1:p.Glu787Gln	Outside RING/BRCT	1	0	1.45896	0.00852331	NA	NA	NA	NA	C0	-0.0454165	0.410499	0.0505	0.574	NA	neutral	neutral
NM_007294.3:c.2347A>G	NP_009225.1:p.Ile783Val	Outside RING/BRCT	12	6	0.0219893	0.00012955	14	7	0.0122806	7.23553e-05	C0	-0.316337	0.822426	0.0174	0.24	NA	neutral	neutral
NM_007294.3:c.2341G>A	NP_009225.1:p.Glu781Lys	Outside RING/BRCT	1	0	1.73235	0.0101044	NA	NA	NA	NA	C0	-0.104306	2.79708	0.1613	0.462	NA	neutral	neutral
NM_007294.3:c.2339A>G	NP_009225.1:p.Gln780Arg	Outside RING/BRCT	0	1	0.137545	0.000809797	1	1	0.2506	0.00147442	C0	0.121828	3.38894	0.5736	0.759	NA	neutral	neutral
NM_007294.3:c.2338C>G	NP_009225.1:p.Gln780Glu	Outside RING/BRCT	1	0	1.45896	0.00852331	NA	NA	NA	NA	C0	0.0150692	3.18729	0.6322	0.62	NA	neutral	neutral
NM_007294.3:c.2338C>A	NP_009225.1:p.Gln780Lys	Outside RING/BRCT	0	1	0.165261	0.000972815	NA	NA	NA	NA	C0	0.118667	3.44463	0.6185	0.698	NA	neutral	neutral
NM_007294.3:c.2330A>T	NP_009225.1:p.Tyr777Phe	Outside RING/BRCT	1	0	1.75988	0.0102633	NA	NA	NA	NA	C0	-0.130319	2.11422	0.0805	0.476	NA	neutral	neutral
NM_007294.3:c.2330A>G	NP_009225.1:p.Tyr777Cys	Outside RING/BRCT	1	0	1.75294	0.0102232	NA	NA	NA	NA	C15	-0.0107341	1.36826	0.1584	0.542	NA	neutral	neutral
NM_007294.3:c.2329T>G	NP_009225.1:p.Tyr777Asp	Outside RING/BRCT	0	1	0.199513	0.0011742	NA	NA	NA	NA	C0	-0.0139695	1.43526	0.2822	0.514	NA	neutral	neutral
NM_007294.3:c.2315T>C	NP_009225.1:p.Val772Ala	Outside RING/BRCT	6	8	1.47178e-05	8.67216e-08	12	15	4.97147e-10	2.92933e-12	C0	0.264772	2.38089	0.1782	0.639	NA	neutral	neutral
NM_007294.3:c.2296A>G	NP_009225.1:p.Ser766Gly	Outside RING/BRCT	1	1	0.404345	0.00237685	NA	NA	NA	NA	C0	-0.0777868	2.6102	0.5834	0.453	NA	neutral	neutral
NM_007294.3:c.2286A>T	NP_009225.1:p.Arg762Ser	Outside RING/BRCT	17	9	0.00157163	9.26036e-06	23	13	5.88183e-05	3.46573e-07	C0	-0.0337057	2.23378	0.1221	0.813	NA	neutral	neutral
NM_007294.3:c.2284A>G	NP_009225.1:p.Arg762Gly	Outside RING/BRCT	0	1	0.137545	0.000809797	NA	NA	NA	NA	C0	-0.0325338	2.03012	0.1538	0.589	NA	neutral	neutral
NM_007294.3:c.2266A>T	NP_009225.1:p.Arg756Trp	Outside RING/BRCT	0	1	0.164348	0.000967447	NA	NA	NA	NA	C0	-0.0580996	2.98794	0.1734	0.362	NA	neutral	neutral
NM_007294.3:c.2266A>G	NP_009225.1:p.Arg756Gly	Outside RING/BRCT	2	0	7.4121	0.0418465	NA	NA	NA	NA	C0	-0.0655499	1.57455	0.0874	0.444	NA	neutral	neutral
NM_007294.3:c.2252T>C	NP_009225.1:p.Met751Thr	Outside RING/BRCT	0	1	0.184705	0.00108715	NA	NA	NA	NA	C0	-0.272323	0.123534	0.0427	0.325	NA	neutral	neutral
NM_007294.3:c.2242A>G	NP_009225.1:p.Lys748Glu	Outside RING/BRCT	1	0	2.11626	0.012316	NA	NA	NA	NA	C0	-0.179695	0.584128	0.0469	0.408	NA	neutral	neutral
NM_007294.3:c.2222C>T	NP_009225.1:p.Ser741Phe	Outside RING/BRCT	1	1	0.405302	0.00238246	NA	NA	NA	NA	C0	-0.00147061	1.37456	0.1887	0.467	NA	neutral	neutral
NM_007294.3:c.2221T>C	NP_009225.1:p.Ser741Pro	Outside RING/BRCT	1	0	2.11626	0.012316	NA	NA	NA	NA	C0	-0.109524	0.452786	0.1356	0.435	NA	neutral	neutral
NM_007294.3:c.2215A>G	NP_009225.1:p.Lys739Glu	Outside RING/BRCT	0	1	0.184705	0.00108715	0	2	0.0396846	0.000233778	C0	-0.167453	0.981212	0.0492	0.4	NA	neutral	neutral
NM_007294.3:c.2215A>C	NP_009225.1:p.Lys739Gln	Outside RING/BRCT	0	1	0.164817	0.000970204	NA	NA	NA	NA	C0	-0.304951	-0.08602	0.0176	0.237	NA	neutral	neutral
NM_007294.3:c.2213T>G	NP_009225.1:p.Val738Gly	Outside RING/BRCT	0	1	0.184705	0.00108715	NA	NA	NA	NA	C0	-0.126816	1.03039	0.1109	0.452	NA	neutral	neutral
NM_007294.3:c.2209A>G	NP_009225.1:p.Thr737Ala	Outside RING/BRCT	1	1	0.249929	0.00147049	NA	NA	NA	NA	C0	-0.0997727	0.220029	0.1571	0.54	NA	neutral	neutral
NM_007294.3:c.2209A>C	NP_009225.1:p.Thr737Pro	Outside RING/BRCT	0	1	0.165261	0.000972815	NA	NA	NA	NA	C0	-0.0330718	1.53996	0.1376	0.484	NA	neutral	neutral
NM_007294.3:c.2183G>A	NP_009225.1:p.Arg728Lys	Outside RING/BRCT	1	3	0.00858798	5.06002e-05	2	3	0.0124505	7.33564e-05	C0	-0.175297	0.428865	0.0768	0.347	NA	neutral	neutral
NM_007294.3:c.2182A>G	NP_009225.1:p.Arg728Gly	Outside RING/BRCT	1	1	0.313702	0.00184501	NA	NA	NA	NA	C0	-0.186584	1.00269	0.1258	0.322	NA	neutral	neutral
NM_007294.3:c.2177T>C	NP_009225.1:p.Leu726Pro	Outside RING/BRCT	0	1	0.165915	0.000976659	NA	NA	NA	NA	C0	-0.179964	1.11856	0.6088	0.342	NA	neutral	neutral
NM_007294.3:c.2173A>G	NP_009225.1:p.Ser725Gly	Outside RING/BRCT	1	0	2.19432	0.0127645	NA	NA	NA	NA	C0	-0.217373	0.925413	0.1103	0.337	NA	neutral	neutral
NM_007294.3:c.2171C>T	NP_009225.1:p.Pro724Leu	Outside RING/BRCT	0	1	0.188377	0.00110874	NA	NA	NA	NA	C0	-0.0810925	2.5439	0.1281	0.429	NA	neutral	neutral
NM_007294.3:c.2168A>G	NP_009225.1:p.Asn723Ser	Outside RING/BRCT	0	1	0.183638	0.00108088	NA	NA	NA	NA	C0	-0.274838	0.623816	0.0616	0.182	NA	neutral	neutral
NM_007294.3:c.2167A>G	NP_009225.1:p.Asn723Asp	Outside RING/BRCT	3	0	7.69457	0.0433721	NA	NA	NA	NA	C0	-0.246752	0.479148	0.0951	0.363	NA	neutral	neutral
NM_007294.3:c.2150A>G	NP_009225.1:p.Glu717Gly	Outside RING/BRCT	1	0	1.75294	0.0102232	NA	NA	NA	NA	C0	-0.167505	1.09378	0.1292	0.388	NA	neutral	neutral
NM_007294.3:c.2149G>A	NP_009225.1:p.Glu717Lys	Outside RING/BRCT	1	0	1.94788	0.0113472	NA	NA	NA	NA	C0	-0.309429	-0.059224	0.0335	0.307	NA	neutral	neutral
NM_007294.3:c.2141A>G	NP_009225.1:p.Asn714Ser	Outside RING/BRCT	0	1	0.215172	0.00126625	NA	NA	NA	NA	C0	-0.373423	-0.356047	0.0182	0.177	NA	neutral	neutral
NM_007294.3:c.2129C>G	NP_009225.1:p.Thr710Ser	Outside RING/BRCT	1	0	1.86166	0.0108504	NA	NA	NA	NA	C0	-0.036718	0.968645	0.0955	0.411	NA	neutral	neutral
NM_007294.3:c.2123C>T	NP_009225.1:p.Ser708Phe	Outside RING/BRCT	0	1	0.165915	0.000976659	1	1	0.240536	0.0014153	C0	-0.362176	-0.158714	0.0327	0.226	NA	neutral	neutral
NM_007294.3:c.2123C>A	NP_009225.1:p.Ser708Tyr	Outside RING/BRCT	2	4	0.00353493	2.08283e-05	NA	NA	NA	NA	C0	-0.259253	-0.462687	0.0521	0.466	NA	neutral	neutral
NM_007294.3:c.2120G>A	NP_009225.1:p.Gly707Asp	Outside RING/BRCT	0	1	0.137545	0.000809797	NA	NA	NA	NA	C0	-0.0825541	-0.001441	0.0898	0.54	NA	neutral	neutral
NM_007294.3:c.2116C>G	NP_009225.1:p.Pro706Ala	Outside RING/BRCT	1	0	2.9889	0.0173066	NA	NA	NA	NA	C0	-0.224385	-0.703165	0.0653	0.449	NA	neutral	neutral
NM_007294.3:c.2083G>T	NP_009225.1:p.Asp695Tyr	Outside RING/BRCT	5	1	1.84617	0.0107611	7	2	1.2771	0.00746882	C0	0.0011687	2.16443	0.185	0.483	NA	neutral	neutral
NM_007294.3:c.2078A>G	NP_009225.1:p.Asp693Gly	Outside RING/BRCT	1	1	0.216787	0.00127574	NA	NA	NA	NA	C0	-0.273775	0.345843	0.1056	0.388	NA	neutral	neutral
NM_007294.3:c.2076T>A	NP_009225.1:p.His692Gln	Outside RING/BRCT	1	0	2.19432	0.0127645	NA	NA	NA	NA	C0	-0.115698	0.455773	0.0311	0.558	NA	neutral	neutral
NM_007294.3:c.2065A>G	NP_009225.1:p.Ser689Gly	Outside RING/BRCT	0	1	0.184705	0.00108715	NA	NA	NA	NA	C0	-0.225195	0.635383	0.0318	0.355	NA	neutral	neutral
NM_007294.3:c.2060A>C	NP_009225.1:p.Gln687Pro	Outside RING/BRCT	0	1	0.288522	0.00169717	1	1	0.418288	0.00245861	C0	-0.00498342	2.32562	0.1789	0.531	NA	neutral	neutral
NM_007294.3:c.2050C>T	NP_009225.1:p.Pro684Ser	Outside RING/BRCT	0	1	0.165915	0.000976659	NA	NA	NA	NA	C0	0.0615111	0.746497	0.0985	0.488	NA	neutral	neutral
NM_007294.3:c.2042G>A	NP_009225.1:p.Ser681Asn	Outside RING/BRCT	1	1	1.86166	0.0108504	1	2	0.319769	0.00188062	C0	-0.280517	0.206199	0.0311	0.31	NA	neutral	neutral
NM_007294.3:c.2026A>G	NP_009225.1:p.Thr676Ala	Outside RING/BRCT	1	0	2.11626	0.012316	NA	NA	NA	NA	C0	-0.173533	0.193842	0.0217	0.541	NA	neutral	neutral
NM_007294.3:c.2020C>T	NP_009225.1:p.Pro674Ser	Outside RING/BRCT	1	0	1.86166	0.0108504	NA	NA	NA	NA	C0	-0.176319	-0.318888	0.0193	0.382	NA	neutral	neutral
NM_007294.3:c.2006T>C	NP_009225.1:p.Met669Thr	Outside RING/BRCT	3	8	2.56676e-06	1.5124e-08	NA	NA	NA	NA	C0	-0.132071	-0.059321	0.1688	0.778	NA	neutral	neutral
NM_007294.3:c.2005A>C	NP_009225.1:p.Met669Leu	Outside RING/BRCT	1	0	1.73235	0.0101044	NA	NA	NA	NA	C0	-0.246441	-0.535691	0.0165	0.448	NA	neutral	neutral
NM_007294.3:c.2002C>T	NP_009225.1:p.Leu668Phe	Outside RING/BRCT	7	5	0.0194325	0.000114488	7	8	6.66291e-05	3.92597e-07	C0	-0.145968	0.629049	0.0856	0.487	NA	neutral	neutral
NM_007294.3:c.1974G>C	NP_009225.1:p.Met658Ile	Outside RING/BRCT	1	1	0.26157	0.00153887	NA	NA	NA	NA	C0	-0.2506	0.21978	0.0238	0.429	NA	neutral	neutral
NM_007294.3:c.1960A>C	NP_009225.1:p.Lys654Gln	Outside RING/BRCT	0	1	0.137545	0.000809797	NA	NA	NA	NA	C0	-0.202366	0.567793	0.0729	0.509	NA	neutral	neutral
NM_007294.3:c.1934C>A	NP_009225.1:p.Ser645Tyr	Outside RING/BRCT	0	1	0.999998	0.00585775	NA	NA	NA	NA	C0	0.330384	2.99031	0.7515	0.654	NA	neutral	neutral
NM_007294.3:c.1922T>C	NP_009225.1:p.Ile641Thr	Outside RING/BRCT	2	0	2.85838	0.0165634	NA	NA	NA	NA	C0	0.282051	2.31256	0.4694	0.803	NA	neutral	damaging
NM_007294.3:c.1907G>A	NP_009225.1:p.Cys636Tyr	Outside RING/BRCT	0	1	0.137545	0.000809797	NA	NA	NA	NA	C0	-0.246311	-0.111436	0.0698	0.521	NA	neutral	neutral
NM_007294.3:c.1904A>G	NP_009225.1:p.Asn635Ser	Outside RING/BRCT	1	0	1.86166	0.0108504	NA	NA	NA	NA	C0	-0.208912	0.444679	0.0407	0.345	NA	neutral	neutral
NM_007294.3:c.1897C>T	NP_009225.1:p.Pro633Ser	Outside RING/BRCT	1	0	1.85583	0.0108168	NA	NA	NA	NA	C0	-0.0645895	2.41634	0.1171	0.451	NA	neutral	neutral
NM_007294.3:c.1895G>A	NP_009225.1:p.Ser632Asn	Outside RING/BRCT	1	0	1.95919	0.0114124	NA	NA	NA	NA	C0	-0.150753	2.30902	0.1636	0.428	NA	neutral	neutral
NM_007294.3:c.1879G>A	NP_009225.1:p.Val627Ile	Outside RING/BRCT	2	6	0.000436034	2.56923e-06	3	7	0.00018239	1.07469e-06	C0	-0.0829646	1.99802	0.0966	0.5	NA	neutral	neutral
NM_007294.3:c.1865C>T	NP_009225.1:p.Ala622Val	Outside RING/BRCT	1	7	1.46922e-05	8.65705e-08	5	8	2.88496e-05	1.69989e-07	C0	0.176024	1.4939	0.1054	0.563	NA	neutral	neutral
NM_007294.3:c.1858A>G	NP_009225.1:p.Ile620Val	Outside RING/BRCT	1	0	1.85583	0.0108168	NA	NA	NA	NA	C0	-0.204911	0.456335	0.0191	0.448	NA	neutral	neutral
NM_007294.3:c.1849A>G	NP_009225.1:p.Thr617Ala	Outside RING/BRCT	0	1	0.165915	0.000976659	NA	NA	NA	NA	C0	-0.0787992	0.480106	0.0946	0.54	NA	neutral	neutral
NM_007294.3:c.1841A>C	NP_009225.1:p.Lys614Thr	Outside RING/BRCT	1	0	1.95919	0.0114124	NA	NA	NA	NA	C0	0.00139872	3.23128	0.6942	0.666	NA	neutral	neutral
NM_007294.3:c.1835G>T	NP_009225.1:p.Arg612Met	Outside RING/BRCT	0	1	0.165915	0.000976659	NA	NA	NA	NA	C0	0.0224857	3.16755	0.4555	0.675	NA	neutral	neutral
NM_007294.3:c.1813G>A	NP_009225.1:p.Ala605Thr	Outside RING/BRCT	0	1	0.165915	0.000976659	NA	NA	NA	NA	C0	-0.0283891	1.45891	0.0899	0.534	NA	neutral	neutral
NM_007294.3:c.1789G>A	NP_009225.1:p.Glu597Lys	Outside RING/BRCT	7	6	0.000461548	2.71956e-06	NA	NA	NA	NA	C0	0.182467	3.04066	0.361	0.636	NA	neutral	damaging
NM_007294.3:c.1772T>C	NP_009225.1:p.Ile591Thr	Outside RING/BRCT	1	2	0.0437915	0.000257965	NA	NA	NA	NA	C0	0.00448461	1.83561	0.1671	0.661	NA	neutral	neutral
NM_007294.3:c.1759A>G	NP_009225.1:p.Ile587Val	Outside RING/BRCT	1	1	0.420942	0.00247417	NA	NA	NA	NA	C0	-0.0606921	0.968944	0.0467	0.513	NA	neutral	neutral
NM_007294.3:c.1745C>T	NP_009225.1:p.Thr582Met	Outside RING/BRCT	1	1	0.27864	0.00163913	NA	NA	NA	NA	C0	-0.0452454	1.44186	0.5478	0.387	NA	neutral	neutral
NM_007294.3:c.1742A>G	NP_009225.1:p.Lys581Arg	Outside RING/BRCT	1	0	1.84456	0.0107518	NA	NA	NA	NA	C0	-0.206368	-0.248646	0.0123	0.486	NA	neutral	neutral
NM_007294.3:c.1723G>A	NP_009225.1:p.Glu575Lys	Outside RING/BRCT	1	0	1.99814	0.0116366	NA	NA	NA	NA	C0	0.326208	1.32276	0.1311	0.616	NA	neutral	neutral
NM_007294.3:c.1721T>C	NP_009225.1:p.Leu574Pro	Outside RING/BRCT	1	0	2.38294	0.0138465	NA	NA	NA	NA	C0	0.25995	1.83283	0.3393	0.55	NA	neutral	neutral
NM_007294.3:c.1712T>C	NP_009225.1:p.Ile571Thr	Outside RING/BRCT	1	0	1.45896	0.00852331	NA	NA	NA	NA	C0	-0.0414927	-0.370914	0.0248	0.539	NA	neutral	neutral
NM_007294.3:c.1709C>A	NP_009225.1:p.Pro570Gln	Outside RING/BRCT	0	1	0.229757	0.00135196	NA	NA	NA	NA	C0	0.15077	1.61607	0.1061	0.473	NA	neutral	neutral
NM_007294.3:c.1693G>A	NP_009225.1:p.Glu565Lys	Outside RING/BRCT	1	0	1.51641	0.00885596	NA	NA	NA	NA	C0	0.104408	1.04575	0.1192	0.553	NA	neutral	neutral
NM_007294.3:c.1690A>G	NP_009225.1:p.Asn564Asp	Outside RING/BRCT	0	1	0.215172	0.00126625	NA	NA	NA	NA	C0	0.0166599	1.99426	0.0762	0.457	NA	neutral	neutral
NM_007294.3:c.1673A>T	NP_009225.1:p.Lys558Ile	Outside RING/BRCT	0	1	0.206872	0.00121746	NA	NA	NA	NA	C0	0.155933	2.24579	0.095	0.521	NA	neutral	neutral
NM_007294.3:c.1654G>A	NP_009225.1:p.Gly552Ser	Outside RING/BRCT	0	1	0.142961	0.000841657	NA	NA	NA	NA	C0	0.0736336	0.817586	0.0508	0.528	NA	neutral	neutral
NM_007294.3:c.1622A>G	NP_009225.1:p.Gln541Arg	Outside RING/BRCT	0	1	0.184705	0.00108715	NA	NA	NA	NA	C0	0.0971449	-0.327082	0.0528	0.535	NA	neutral	neutral
NM_007294.3:c.1616C>T	NP_009225.1:p.Thr539Met	Outside RING/BRCT	6	2	0.946926	0.00554859	7	2	1.84355	0.010746	C0	-0.194622	0.0657	0.0118	0.467	NA	neutral	neutral
NM_007294.3:c.1601A>G	NP_009225.1:p.Gln534Arg	Outside RING/BRCT	2	0	3.38252	0.0195413	2	1	0.581002	0.00341175	C0	-0.00804613	1.5975	0.0826	0.451	NA	neutral	neutral
NM_007294.3:c.1581G>C	NP_009225.1:p.Lys527Asn	Outside RING/BRCT	1	0	1.45896	0.00852331	NA	NA	NA	NA	C0	0.0364109	1.92103	0.1523	0.549	NA	neutral	neutral
NM_007294.3:c.1571C>T	NP_009225.1:p.Ala524Val	Outside RING/BRCT	1	0	1.95919	0.0114124	NA	NA	NA	NA	C0	0.0180305	1.60445	0.0764	0.528	NA	neutral	neutral
NM_007294.3:c.1555A>C	NP_009225.1:p.Lys519Gln	Outside RING/BRCT	2	1	0.996095	0.00583502	NA	NA	NA	NA	C0	0.390948	3.28797	0.2775	0.874	NA	damaging	damaging
NM_007294.3:c.1541C>G	NP_009225.1:p.Pro514Arg	Outside RING/BRCT	0	1	0.184705	0.00108715	NA	NA	NA	NA	C0	0.531414	3.16581	0.855	0.884	NA	damaging	damaging
NM_007294.3:c.1534C>T	NP_009225.1:p.Leu512Phe	Outside RING/BRCT	5	2	0.345946	0.00203426	7	2	0.727109	0.00426605	C0	0.270518	2.49911	0.538	0.716	NA	neutral	neutral
NM_007294.3:c.1534C>G	NP_009225.1:p.Leu512Val	Outside RING/BRCT	0	1	0.306168	0.00180078	NA	NA	NA	NA	C0	0.242228	2.31397	0.6583	0.687	NA	neutral	neutral
NM_007294.3:c.1511G>A	NP_009225.1:p.Arg504His	Outside RING/BRCT	3	6	0.000229609	1.35292e-06	NA	NA	NA	NA	C0	0.154623	1.97605	0.0664	0.658	NA	neutral	neutral
NM_007294.3:c.1510C>T	NP_009225.1:p.Arg504Cys	Outside RING/BRCT	0	1	0.174961	0.00102985	1	1	0.316574	0.00186187	C0	0.121135	2.97393	0.3811	0.649	NA	neutral	neutral
NM_007294.3:c.1508A>G	NP_009225.1:p.Lys503Arg	Outside RING/BRCT	2	0	3.27629	0.0189392	NA	NA	NA	NA	C0	0.0593032	3.22874	0.1008	0.757	NA	neutral	neutral
NM_007294.3:c.1496C>T	NP_009225.1:p.Thr499Ile	Outside RING/BRCT	0	1	0.288522	0.00169717	NA	NA	NA	NA	C0	0.10995	2.07511	0.1016	0.576	NA	neutral	neutral
NM_007294.3:c.1487G>A	NP_009225.1:p.Arg496His	Outside RING/BRCT	58	69	3.80207e-31	2.24028e-33	81	91	5.89707e-41	3.47471e-43	C0	-0.108718	-0.85376	0.0143	0.55	NA	neutral	neutral
NM_007294.3:c.1486C>T	NP_009225.1:p.Arg496Cys	Outside RING/BRCT	20	22	1.4753e-11	8.6929e-14	26	25	6.17231e-12	3.63689e-14	C0	0.0140786	0.924041	0.0543	0.57	NA	neutral	neutral
NM_007294.3:c.1460T>G	NP_009225.1:p.Val487Gly	Outside RING/BRCT	0	1	0.281782	0.00165758	NA	NA	NA	NA	C0	-0.0193051	1.10077	0.1505	0.638	NA	neutral	neutral
NM_007294.3:c.1418A>G	NP_009225.1:p.Asn473Ser	Outside RING/BRCT	0	1	0.174961	0.00102985	NA	NA	NA	NA	C0	-0.0966245	-0.112386	0.0312	0.371	NA	neutral	neutral
NM_007294.3:c.1414C>T	NP_009225.1:p.Pro472Ser	Outside RING/BRCT	0	1	0.16332	0.0009614	NA	NA	NA	NA	C0	0.134863	0.623316	0.1078	0.525	NA	neutral	neutral
NM_007294.3:c.1414C>A	NP_009225.1:p.Pro472Thr	Outside RING/BRCT	0	1	0.306168	0.00180078	NA	NA	NA	NA	C0	0.163562	0.988096	0.1332	0.511	NA	neutral	neutral
NM_007294.3:c.1400A>G	NP_009225.1:p.Lys467Arg	Outside RING/BRCT	1	0	1.73235	0.0101044	NA	NA	NA	NA	C0	-0.21058	1.01695	0.0149	0.373	NA	neutral	neutral
NM_007294.3:c.1399A>G	NP_009225.1:p.Lys467Glu	Outside RING/BRCT	1	0	1.75294	0.0102232	NA	NA	NA	NA	C15	-0.0284756	1.20158	0.1519	0.516	NA	neutral	neutral
NM_007294.3:c.1397G>A	NP_009225.1:p.Arg466Gln	Outside RING/BRCT	0	3	0.0507976	0.000299224	NA	NA	NA	NA	C0	-0.130535	0.590086	0.0654	0.546	NA	neutral	neutral
NM_007294.3:c.1396C>T	NP_009225.1:p.Arg466Trp	Outside RING/BRCT	0	2	0.0295958	0.000174356	NA	NA	NA	NA	C15	0.0823853	1.58677	0.3843	0.474	NA	neutral	neutral
NM_007294.3:c.1384G>A	NP_009225.1:p.Gly462Arg	Outside RING/BRCT	3	0	6.00189	0.0341568	3	1	0.820325	0.00481033	C0	0.480887	3.24901	0.4484	0.899	NA	damaging	damaging
NM_007294.3:c.1376A>G	NP_009225.1:p.Lys459Arg	Outside RING/BRCT	0	1	0.173898	0.0010236	NA	NA	NA	NA	C0	0.182564	2.06895	0.2085	0.679	NA	neutral	neutral
NM_007294.3:c.1367T>C	NP_009225.1:p.Ile456Thr	Outside RING/BRCT	1	1	0.399323	0.0023474	1	2	0.0732934	0.000431678	C0	0.121631	1.58756	0.0975	0.613	NA	neutral	neutral
NM_007294.3:c.1324T>C	NP_009225.1:p.Cys442Arg	Outside RING/BRCT	0	1	0.215172	0.00126625	NA	NA	NA	NA	C0	-0.0346613	0.069677	0.1371	0.502	NA	neutral	neutral
NM_007294.3:c.1319T>C	NP_009225.1:p.Leu440Ser	Outside RING/BRCT	1	3	0.0203093	0.000119654	NA	NA	NA	NA	C0	0.0501158	0.989423	0.1349	0.558	NA	neutral	neutral
NM_007294.3:c.1295T>C	NP_009225.1:p.Leu432Pro	Outside RING/BRCT	1	1	0.292541	0.00172077	NA	NA	NA	NA	C0	0.207493	1.63033	0.2759	0.605	NA	neutral	neutral
NM_007294.3:c.1286T>C	NP_009225.1:p.Ile429Thr	Outside RING/BRCT	1	1	0.340699	0.00200347	NA	NA	NA	NA	C0	0.00216928	0.974139	0.1103	0.6	NA	neutral	neutral
NM_007294.3:c.1259A>G	NP_009225.1:p.Asp420Gly	Outside RING/BRCT	2	0	3.09717	0.0179223	3	2	0.0838795	0.000493997	C0	0.0280956	0.788277	0.1077	0.586	NA	neutral	neutral
NM_007294.3:c.1258G>T	NP_009225.1:p.Asp420Tyr	Outside RING/BRCT	1	2	0.0471479	0.000277731	NA	NA	NA	NA	C15	0.171414	2.06109	0.2003	0.474	NA	neutral	neutral
NM_007294.3:c.1255G>C	NP_009225.1:p.Val419Leu	Outside RING/BRCT	0	1	0.173898	0.0010236	0	2	0.0296641	0.000174758	C0	0.0424012	0.431808	0.0926	0.565	NA	neutral	neutral
NM_007294.3:c.1243G>A	NP_009225.1:p.Val415Ile	Outside RING/BRCT	2	6	7.90847e-05	4.65989e-07	NA	NA	NA	NA	C0	-0.0724797	0.036423	0.0235	0.628	NA	neutral	neutral
NM_007294.3:c.1231G>A	NP_009225.1:p.Asp411Asn	Outside RING/BRCT	0	1	0.288522	0.00169717	NA	NA	NA	NA	C0	-0.199106	0.935288	0.026	0.185	NA	neutral	neutral
NM_007294.3:c.1226T>C	NP_009225.1:p.Val409Ala	Outside RING/BRCT	0	1	0.184705	0.00108715	NA	NA	NA	NA	C0	0.0161062	0.294283	0.0449	0.584	NA	neutral	neutral
NM_007294.3:c.1222A>G	NP_009225.1:p.Lys408Glu	Outside RING/BRCT	0	1	0.137545	0.000809797	1	2	0.0366	0.000215611	C0	-0.10342	0.232041	0.0266	0.55	NA	neutral	neutral
NM_007294.3:c.1189G>A	NP_009225.1:p.Asp397Asn	Outside RING/BRCT	1	0	1.45896	0.00852331	NA	NA	NA	NA	C0	-0.14163	1.27595	0.085	0.335	NA	neutral	neutral
NM_007294.3:c.1180G>A	NP_009225.1:p.Gly394Ser	Outside RING/BRCT	0	1	0.165915	0.000976659	NA	NA	NA	NA	C0	-0.0889345	0.540662	0.0129	0.484	NA	neutral	neutral
NM_007294.3:c.1168G>A	NP_009225.1:p.Asp390Asn	Outside RING/BRCT	0	1	0.281782	0.00165758	NA	NA	NA	NA	C0	-0.0997317	1.98412	0.2457	0.367	NA	neutral	neutral
NM_007294.3:c.1149T>G	NP_009225.1:p.Asn383Lys	Outside RING/BRCT	1	0	1.84456	0.0107518	NA	NA	NA	NA	C0	0.0329394	2.981	0.4089	0.802	NA	neutral	damaging
NM_007294.3:c.1137T>G	NP_009225.1:p.Ile379Met	Outside RING/BRCT	1	0	2.11626	0.012316	2	1	0.419336	0.00246475	C0	0.240646	3.11005	0.4037	0.819	NA	damaging	damaging
NM_007294.3:c.1134C>A	NP_009225.1:p.Ser378Arg	Outside RING/BRCT	1	0	2.19432	0.0127645	NA	NA	NA	NA	C25	0.426172	3.4513	0.5581	0.832	NA	damaging	damaging
NM_007294.3:c.1131C>G	NP_009225.1:p.Ser377Arg	Outside RING/BRCT	1	1	0.200672	0.00118102	NA	NA	NA	NA	C0	0.184587	2.76415	0.5686	0.722	NA	damaging	damaging
NM_007294.3:c.1117A>T	NP_009225.1:p.Ile373Leu	Outside RING/BRCT	1	0	1.45896	0.00852331	NA	NA	NA	NA	C0	-0.0943508	1.19029	0.0309	0.53	NA	neutral	neutral
NM_007294.3:c.1112C>T	NP_009225.1:p.Pro371Leu	Outside RING/BRCT	0	1	0.17551	0.00103309	NA	NA	NA	NA	C0	0.15601	3.6757	0.3993	0.593	NA	neutral	damaging
NM_007294.3:c.1087A>G	NP_009225.1:p.Asn363Asp	Outside RING/BRCT	1	0	1.95919	0.0114124	NA	NA	NA	NA	C0	-0.173519	0.273705	0.0229	0.359	NA	neutral	neutral
NM_007294.3:c.1075C>T	NP_009225.1:p.Pro359Ser	Outside RING/BRCT	1	1	0.507764	0.00298296	3	1	1.33196	0.00778718	C0	-0.0855169	0.107319	0.0799	0.516	NA	neutral	neutral
NM_007294.3:c.1049G>A	NP_009225.1:p.Arg350Lys	Outside RING/BRCT	0	1	0.17402	0.00102433	NA	NA	NA	NA	C0	0.0149402	0.534825	0.0969	0.061	NA	neutral	neutral
NM_007294.3:c.1040T>A	NP_009225.1:p.Leu347Gln	Outside RING/BRCT	0	1	0.215172	0.00126625	NA	NA	NA	NA	C0	0.10607	1.63467	0.1714	0.546	NA	neutral	neutral
NM_007294.3:c.1036C>T	NP_009225.1:p.Pro346Ser	Outside RING/BRCT	24	16	3.76552e-07	2.21875e-09	34	21	2.04578e-08	1.20543e-10	C0	-0.0353026	-0.078432	0.0382	0.515	NA	neutral	neutral
NM_007294.3:c.1033G>T	NP_009225.1:p.Asp345Tyr	Outside RING/BRCT	2	0	2.61424	0.0151701	NA	NA	NA	NA	C0	0.148698	0.931155	0.3177	0.528	NA	neutral	neutral
NM_007294.3:c.1030G>A	NP_009225.1:p.Ala344Thr	Outside RING/BRCT	1	1	0.364069	0.0021406	NA	NA	NA	NA	C0	-0.0343285	0.235216	0.1691	0.56	NA	neutral	neutral
NM_007294.3:c.1003A>G	NP_009225.1:p.Ser335Gly	Outside RING/BRCT	0	1	0.165915	0.000976659	NA	NA	NA	NA	C0	-0.0490398	1.26431	0.0939	0.458	NA	neutral	neutral
NM_007294.3:c.1001C>T	NP_009225.1:p.Pro334Leu	Outside RING/BRCT	1	0	1.83916	0.0107207	NA	NA	NA	NA	C0	-0.0197674	1.02665	0.1371	0.452	NA	neutral	neutral
NM_007294.3:c.998C>T	NP_009225.1:p.Thr333Ile	Outside RING/BRCT	1	0	1.84456	0.0107518	NA	NA	NA	NA	C0	-0.0172484	0.762493	0.0995	0.571	NA	neutral	neutral
NM_007294.3:c.995G>A	NP_009225.1:p.Arg332Gln	Outside RING/BRCT	3	1	1.26711	0.00741081	NA	NA	NA	NA	C0	-0.129544	0.553352	0.0099	0.479	NA	neutral	neutral
NM_007294.3:c.994C>T	NP_009225.1:p.Arg332Trp	Outside RING/BRCT	1	0	1.84456	0.0107518	NA	NA	NA	NA	C0	-0.00723827	3.15825	0.1651	0.52	NA	neutral	neutral
NM_007294.3:c.982T>C	NP_009225.1:p.Cys328Arg	Outside RING/BRCT	1	0	1.45896	0.00852331	1	1	0.313462	0.0018436	C0	0.0192504	2.25938	0.3075	0.489	NA	neutral	neutral
NM_007294.3:c.964G>C	NP_009225.1:p.Ala322Pro	Outside RING/BRCT	1	1	0.420942	0.00247417	NA	NA	NA	NA	C0	0.260023	1.88446	0.1839	0.67	NA	neutral	neutral
NM_007294.3:c.961T>C	NP_009225.1:p.Trp321Arg	Outside RING/BRCT	1	1	0.302481	0.00177913	NA	NA	NA	NA	C0	0.202157	2.63246	0.3052	0.542	NA	neutral	neutral
NM_007294.3:c.954T>A	NP_009225.1:p.His318Gln	Outside RING/BRCT	2	0	2.68326	0.0155644	2	1	0.576508	0.00338545	C0	0.0426642	1.37773	0.027	0.488	NA	neutral	neutral
NM_007294.3:c.946A>G	NP_009225.1:p.Ser316Gly	Outside RING/BRCT	1	2	0.0566484	0.000333677	1	3	0.0103975	6.12611e-05	C0	0.268578	3.1415	0.1587	0.751	NA	neutral	neutral
NM_007294.3:c.943A>T	NP_009225.1:p.Arg315Trp	Outside RING/BRCT	0	1	0.174961	0.00102985	NA	NA	NA	NA	C0	0.264691	3.81892	0.2533	0.587	NA	neutral	damaging
NM_007294.3:c.919A>G	NP_009225.1:p.Lys307Glu	Outside RING/BRCT	0	1	0.184705	0.00108715	0	2	0.0315077	0.000185617	C0	0.0590172	1.82969	0.1327	0.575	NA	neutral	neutral
NM_007294.3:c.914G>T	NP_009225.1:p.Cys305Phe	Outside RING/BRCT	0	1	0.215172	0.00126625	NA	NA	NA	NA	C0	0.38088	3.78382	0.6759	0.694	NA	neutral	damaging
NM_007294.3:c.889A>G	NP_009225.1:p.Met297Val	Outside RING/BRCT	3	1	1.41815	0.00828689	NA	NA	NA	NA	C0	0.0728155	1.6241	0.0807	0.579	NA	neutral	neutral
NM_007294.3:c.884A>G	NP_009225.1:p.Asp295Gly	Outside RING/BRCT	0	4	0.00630451	3.71466e-05	NA	NA	NA	NA	C0	0.108571	2.58515	0.1316	0.605	NA	neutral	neutral
NM_007294.3:c.848T>C	NP_009225.1:p.Leu283Ser	Outside RING/BRCT	0	1	0.184705	0.00108715	NA	NA	NA	NA	C0	0.193554	3.67827	0.6362	0.774	NA	neutral	neutral
NM_007294.3:c.841A>G	NP_009225.1:p.Ser281Gly	Outside RING/BRCT	0	1	0.206872	0.00121746	0	2	0.0379701	0.00022368	C0	0.0732245	3.5182	0.0977	0.617	NA	neutral	neutral
NM_007294.3:c.830A>G	NP_009225.1:p.Asn277Ser	Outside RING/BRCT	0	1	0.206872	0.00121746	NA	NA	NA	NA	C0	-0.183696	1.74243	0.0337	0.282	NA	neutral	neutral
NM_007294.3:c.827C>G	NP_009225.1:p.Thr276Arg	Outside RING/BRCT	1	0	1.45896	0.00852331	NA	NA	NA	NA	C0	0.184644	1.87984	0.2177	0.708	NA	neutral	neutral
NM_007294.3:c.778A>G	NP_009225.1:p.Lys260Glu	Outside RING/BRCT	0	1	0.137545	0.000809797	NA	NA	NA	NA	C0	0.200194	2.71611	0.1082	0.493	NA	neutral	neutral
NM_007294.3:c.772C>T	NP_009225.1:p.Pro258Ser	Outside RING/BRCT	1	0	1.45896	0.00852331	NA	NA	NA	NA	C0	0.194172	1.89064	0.0724	0.528	NA	neutral	neutral
NM_007294.3:c.755G>A	NP_009225.1:p.Arg252His	Outside RING/BRCT	1	0	1.45896	0.00852331	NA	NA	NA	NA	C0	0.019254	0.540135	0.0081	0.543	NA	neutral	neutral
NM_007294.3:c.734A>T	NP_009225.1:p.Asp245Val	Outside RING/BRCT	1	1	0.342782	0.00201569	NA	NA	NA	NA	C0	0.2468	2.80132	0.1109	0.621	NA	neutral	neutral
NM_007294.3:c.692C>T	NP_009225.1:p.Thr231Met	Outside RING/BRCT	2	0	2.12856	0.0123867	3	0	3.0859	0.0178582	C0	-0.00315962	1.58892	0.0225	0.545	NA	neutral	neutral
NM_007294.3:c.661G>T	NP_009225.1:p.Ala221Ser	Outside RING/BRCT	4	2	0.0857159	0.000504807	5	2	0.124267	0.000731682	C0	0.0105264	1.2262	0.04	0.565	NA	neutral	neutral
NM_007294.3:c.612G>C	NP_009225.1:p.Leu204Phe	Outside RING/BRCT	1	1	0.200672	0.00118102	3	1	0.421773	0.00247904	C0	0.104953	1.97954	0.0342	0.634	NA	neutral	neutral
NM_007294.3:c.545T>C	NP_009225.1:p.Leu182Ser	Outside RING/BRCT	0	1	0.142269	0.000837586	NA	NA	NA	NA	C0	0.495959	3.45458	0.394	0.666	NA	neutral	neutral
NM_007294.3:c.535T>C	NP_009225.1:p.Tyr179His	Outside RING/BRCT	0	1	0.142269	0.000837586	NA	NA	NA	NA	C25	0.481479	3.50604	0.2306	0.657	NA	damaging	damaging
NM_007294.3:c.533T>A	NP_009225.1:p.Val178Asp	Outside RING/BRCT	1	1	0.402406	0.00236548	NA	NA	NA	NA	C45	0.487915	3.56988	0.5883	0.757	NA	damaging	damaging
NM_007294.3:c.526A>G	NP_009225.1:p.Thr176Ala	Outside RING/BRCT	1	0	1.74823	0.010196	NA	NA	NA	NA	C0	0.145425	1.8849	0.0133	0.476	NA	neutral	neutral
NM_007294.3:c.509G>A	NP_009225.1:p.Arg170Gln	Outside RING/BRCT	3	3	0.0850675	0.00050099	5	6	0.00355485	2.09457e-05	C0	-0.0228619	0.563136	0.0082	0.484	NA	neutral	neutral
NM_007294.3:c.508C>T	NP_009225.1:p.Arg170Trp	Outside RING/BRCT	1	0	3.24756	0.0187762	NA	NA	NA	NA	C25	0.0172941	2.11752	0.0145	0.482	NA	neutral	neutral
NM_007294.3:c.506A>C	NP_009225.1:p.Gln169Pro	Outside RING/BRCT	0	2	0.0421119	0.000248073	NA	NA	NA	NA	C15	0.205837	3.12392	0.1597	0.558	NA	neutral	neutral
NM_007294.3:c.499A>G	NP_009225.1:p.Thr167Ala	Outside RING/BRCT	0	1	0.164348	0.000967447	NA	NA	NA	NA	C0	0.18119	3.283	0.0943	0.613	NA	neutral	neutral
NM_007294.3:c.494T>C	NP_009225.1:p.Leu165Pro	Outside RING/BRCT	0	1	0.306168	0.00180078	NA	NA	NA	NA	C25	0.167373	1.99256	0.3787	0.638	NA	neutral	neutral
NM_007294.3:c.484G>A	NP_009225.1:p.Val162Met	Outside RING/BRCT	0	1	0.184705	0.00108715	NA	NA	NA	NA	C0	0.0726238	2.09422	0.0219	0.485	NA	neutral	neutral
NM_007294.3:c.470C>G	NP_009225.1:p.Ser157Cys	Outside RING/BRCT	3	0	3.91477	0.0225468	NA	NA	NA	NA	C0	0.168256	2.37996	0.1102	0.632	NA	neutral	neutral
NM_007294.3:c.463C>G	NP_009225.1:p.Gln155Glu	Outside RING/BRCT	0	1	0.17551	0.00103309	NA	NA	NA	NA	C0	0.10548	1.03766	0.0095	0.469	NA	neutral	neutral
NM_007294.3:c.457A>C	NP_009225.1:p.Ser153Arg	Outside RING/BRCT	0	4	0.000675398	3.97962e-06	1	4	0.000979164	5.76947e-06	C0	0.118553	1.83689	0.0806	0.631	NA	neutral	neutral
NM_007294.3:c.454C>G	NP_009225.1:p.Leu152Val	Outside RING/BRCT	0	1	0.168869	0.000994034	NA	NA	NA	NA	C0	0.166059	2.44587	0.0965	0.394	NA	neutral	neutral
NM_007294.3:c.449C>T	NP_009225.1:p.Thr150Ile	Outside RING/BRCT	0	1	0.173898	0.0010236	NA	NA	NA	NA	C0	0.152255	1.47382	0.0962	0.547	NA	neutral	neutral
NM_007294.3:c.448A>G	NP_009225.1:p.Thr150Ala	Outside RING/BRCT	0	1	0.173898	0.0010236	NA	NA	NA	NA	C0	0.0488269	0.289956	0.046	0.623	NA	neutral	neutral
NM_007294.3:c.446A>C	NP_009225.1:p.Glu149Ala	Outside RING/BRCT	7	9	1.23542e-05	7.27942e-08	8	10	3.81317e-06	2.24682e-08	C0	0.109317	3.18147	0.1647	0.544	NA	neutral	neutral
NM_007294.3:c.429A>C	NP_009225.1:p.Glu143Asp	Outside RING/BRCT	1	0	1.51641	0.00885596	2	0	2.76281	0.0160185	C0	0.122965	1.36362	0.0451	0.57	NA	neutral	neutral
NM_007294.3:c.427G>C	NP_009225.1:p.Glu143Gln	Outside RING/BRCT	0	1	0.215172	0.00126625	NA	NA	NA	NA	C0	0.147181	1.20812	0.015	0.495	NA	neutral	neutral
NM_007294.3:c.427G>A	NP_009225.1:p.Glu143Lys	Outside RING/BRCT	7	8	3.71011e-05	2.1861e-07	8	12	5.6842e-08	3.34929e-10	C0	0.120218	1.47003	0.029	0.519	NA	neutral	neutral
NM_007294.3:c.425C>A	NP_009225.1:p.Pro142His	Outside RING/BRCT	2	4	0.0464242	0.000273469	2	5	0.0079741	4.69834e-05	C0	0.129791	2.21533	0.122	0.564	NA	neutral	neutral
NM_007294.3:c.398G>A	NP_009225.1:p.Arg133His	Outside RING/BRCT	2	0	2.61331	0.0151648	3	0	3.78867	0.0218364	C0	0.339098	4.00808	0.2032	0.699	NA	neutral	neutral
NM_007294.3:c.397C>T	NP_009225.1:p.Arg133Cys	Outside RING/BRCT	1	0	2.19432	0.0127645	NA	NA	NA	NA	C0	0.422978	4.09092	0.4199	0.735	NA	damaging	damaging
NM_007294.3:c.396C>A	NP_009225.1:p.Asn132Lys	Outside RING/BRCT	3	3	0.0455819	0.000268509	3	6	0.000300877	1.77284e-06	C0	0.0998727	2.0832	0.111	0.661	NA	neutral	neutral
NM_007294.3:c.381T>G	NP_009225.1:p.Ser127Arg	Outside RING/BRCT	1	1	0.361873	0.00212772	NA	NA	NA	NA	C0	0.459497	3.08767	0.498	0.66	NA	neutral	neutral
NM_007294.3:c.377A>G	NP_009225.1:p.Gln126Arg	Outside RING/BRCT	0	1	0.173389	0.00102061	NA	NA	NA	NA	C0	0.511265	3.5632	0.2184	0.657	NA	damaging	damaging
NM_007294.3:c.352C>G	NP_009225.1:p.Leu118Val	Outside RING/BRCT	1	1	0.200672	0.00118102	1	2	0.0274275	0.000161584	C0	0.0821254	0.305535	0.023	0.602	NA	neutral	neutral
NM_007294.3:c.349C>T	NP_009225.1:p.His117Tyr	Outside RING/BRCT	1	0	1.86166	0.0108504	NA	NA	NA	NA	C0	0.0865503	2.03309	0.0724	0.522	NA	neutral	neutral
NM_007294.3:c.332A>C	NP_009225.1:p.Glu111Ala	Outside RING/BRCT	0	1	0.184705	0.00108715	NA	NA	NA	NA	C0	0.128842	2.72931	0.2684	0.608	NA	neutral	neutral
NM_007294.3:c.314A>G	NP_009225.1:p.Tyr105Cys	Outside RING/BRCT	17	17	4.49179e-08	2.64669e-10	22	21	1.56711e-09	9.23387e-12	C15	0.326376	3.06473	0.131	0.632	NA	neutral	neutral
NM_007294.3:c.290C>T	NP_009225.1:p.Thr97Ile	RING/BRCT + low-Helix	1	0	1.50857	6.4968e-11	NA	NA	NA	NA	C15	0.229196	3.36132	0.1614	0.782	-1.04013	damaging	neutral
NM_007294.3:c.266T>C	NP_009225.1:p.Ile89Thr	RING/BRCT + low-Helix	1	0	1.84456	7.94376e-11	2	0	3.33754	1.43735e-10	C0	0.12105	1.62791	0.0456	0.613	0.530562	neutral	neutral
NM_007294.3:c.235T>C	NP_009225.1:p.Phe79Leu	RING/BRCT + low-Helix	0	1	0.173898	7.48908e-12	NA	NA	NA	NA	C0	0.221185	3.80865	0.2215	0.728	-0.300188	damaging	neutral
NM_007294.3:c.230C>T	NP_009225.1:p.Thr77Met	RING/BRCT + low-Helix	1	0	1.75294	7.54922e-11	NA	NA	NA	NA	C0	0.199952	3.88291	0.0649	0.625	NA	neutral	neutral
NM_007294.3:c.230C>T	NP_009225.1:p.Thr77Met	RING/BRCT + low-Helix	1	0	1.75294	7.54922e-11	NA	NA	NA	NA	C0	0.199952	3.88291	0.0649	0.625	NA	neutral	neutral
NM_007294.3:c.223G>A	NP_009225.1:p.Glu75Lys	RING/BRCT + low-Helix	0	1	0.281782	1.21352e-11	NA	NA	NA	NA	C0	0.0878946	4.05603	0.0836	0.617	-0.192425	neutral	neutral
NM_007294.3:c.216C>G	NP_009225.1:p.Ser72Arg	RING/BRCT + low-Helix	3	1	1.71762	7.39708e-11	NA	NA	NA	NA	C65	0.242836	3.11237	0.3778	0.57	-0.542614	damaging	neutral
NM_007294.3:c.199G>T	NP_009225.1:p.Asp67Tyr	RING/BRCT + low-Helix	6	5	0.0176226	7.58936e-13	9	5	0.053698	2.31256e-12	C0	0.173063	1.5165	0.0258	0.658	NA	neutral	neutral
NM_007294.3:c.199G>T	NP_009225.1:p.Asp67Tyr	RING/BRCT + low-Helix	6	5	0.0176226	7.58936e-13	9	5	0.053698	2.31256e-12	C0	0.173063	1.5165	0.0258	0.658	NA	neutral	neutral
NM_007294.3:c.191G>C	NP_009225.1:p.Cys64Ser	RING/BRCT + high-Helix	2	0	3.40239	0.898482	NA	NA	NA	NA	C65	0.55711	3.51497	0.907	0.922	-3.02221	damaging	damaging
NM_007294.3:c.181T>G	NP_009225.1:p.Cys61Gly	RING/BRCT + high-Helix	28	2	1.35516e+06	1	32	3	2.66098e+06	1	C65	0.565018	3.61876	0.9433	0.948	NA	damaging	damaging
NM_007294.3:c.181T>G	NP_009225.1:p.Cys61Gly	RING/BRCT + high-Helix	28	2	1.35516e+06	1	32	3	2.66098e+06	1	C65	0.565018	3.61876	0.9433	0.948	NA	damaging	damaging
NM_007294.3:c.181T>C	NP_009225.1:p.Cys61Arg	RING/BRCT + high-Helix	1	0	3.24756	0.894154	NA	NA	NA	NA	C65	0.565014	3.7596	0.9596	0.956	-1.32754	damaging	damaging
NM_007294.3:c.179A>G	NP_009225.1:p.Gln60Arg	RING/BRCT + low-Helix	1	1	0.289693	1.24759e-11	NA	NA	NA	NA	C0	0.19448	3.54198	0.0672	0.674	0.175007	neutral	neutral
NM_007294.3:c.176C>T	NP_009225.1:p.Ser59Leu	RING/BRCT + low-Helix	2	0	2.12856	9.16685e-11	NA	NA	NA	NA	C0	0.160404	3.0247	0.4607	0.66	NA	neutral	neutral
NM_007294.3:c.172C>T	NP_009225.1:p.Pro58Ser	RING/BRCT + low-Helix	1	0	1.75294	7.54922e-11	NA	NA	NA	NA	C0	0.138797	2.57499	0.0422	0.584	NA	neutral	neutral
NM_007294.3:c.172C>G	NP_009225.1:p.Pro58Ala	RING/BRCT + low-Helix	2	0	3.40239	1.46527e-10	NA	NA	NA	NA	C0	0.195515	2.82297	0.0316	0.696	-0.0643035	neutral	neutral
NM_007294.3:c.172C>A	NP_009225.1:p.Pro58Thr	RING/BRCT + low-Helix	1	1	0.361873	1.55844e-11	1	2	0.0777497	3.34837e-12	C0	0.16448	2.49446	0.0336	0.641	-0.274594	neutral	neutral
NM_007294.3:c.154C>T	NP_009225.1:p.Leu52Phe	RING/BRCT + low-Helix	0	1	0.174961	7.53486e-12	NA	NA	NA	NA	C15	0.137696	3.75561	0.1998	0.683	-0.164703	damaging	neutral
NM_007294.3:c.154C>A	NP_009225.1:p.Leu52Ile	RING/BRCT + low-Helix	0	1	0.17551	7.55851e-12	NA	NA	NA	NA	C0	0.0157907	3.67309	0.0626	0.629	-0.219703	neutral	neutral
NM_007294.3:c.134A>C	NP_009225.1:p.Lys45Thr	RING/BRCT + low-Helix	0	1	0.306168	1.31854e-11	NA	NA	NA	NA	C0	0.101091	2.40184	0.0351	0.631	-0.698344	neutral	neutral
NM_007294.3:c.133A>C	NP_009225.1:p.Lys45Gln	RING/BRCT + low-Helix	1	2	0.0370653	1.59625e-12	NA	NA	NA	NA	C0	0.0943477	4.21349	0.0183	0.573	NA	neutral	neutral
NM_007294.3:c.133A>C	NP_009225.1:p.Lys45Gln	RING/BRCT + low-Helix	1	2	0.0370653	1.59625e-12	NA	NA	NA	NA	C0	0.0943477	4.21349	0.0183	0.573	NA	neutral	neutral
NM_007294.3:c.130T>A	NP_009225.1:p.Cys44Ser	RING/BRCT + high-Helix	2	1	0.996095	0.721533	4	1	5.17347	0.930832	C65	0.573114	3.7375	0.8238	0.952	-2.38394	damaging	damaging
NM_007294.3:c.107C>A	NP_009225.1:p.Ser36Tyr	RING/BRCT + low-Helix	12	5	0.529442	2.2801e-11	NA	NA	NA	NA	C15	0.467658	3.7628	0.4994	0.922	NA	damaging	damaging
NM_007294.3:c.96G>C	NP_009225.1:p.Lys32Asn	RING/BRCT + low-Helix	0	1	0.174961	7.53486e-12	NA	NA	NA	NA	C0	-0.00951081	3.20478	0.0925	0.614	-0.0915135	neutral	neutral
NM_007294.3:c.93C>G	NP_009225.1:p.Ile31Met	RING/BRCT + low-Helix	1	0	3.24756	1.39859e-10	NA	NA	NA	NA	C0	0.117782	3.17171	0.0412	0.564	-0.631893	neutral	neutral
NM_007294.3:c.74C>T	NP_009225.1:p.Pro25Leu	RING/BRCT + high-Helix	1	0	1.51641	0.797757	NA	NA	NA	NA	C15	0.352363	3.49156	0.5727	0.844	-1.66084	damaging	damaging
NM_007294.3:c.58A>G	NP_009225.1:p.Lys20Glu	RING/BRCT + low-Helix	1	0	1.95919	8.43745e-11	NA	NA	NA	NA	C0	0.117988	3.46358	0.2604	0.692	-0.419305	neutral	neutral
NM_007294.3:c.53T>C	NP_009225.1:p.Met18Thr	RING/BRCT + low-Helix	3	0	3.10548	1.33741e-10	NA	NA	NA	NA	C45	0.30864	3.23145	0.4508	0.77	NA	neutral	damaging
NM_007294.3:c.53T>C	NP_009225.1:p.Met18Thr	RING/BRCT + low-Helix	3	0	3.10548	1.33741e-10	NA	NA	NA	NA	C45	0.30864	3.23145	0.4508	0.77	NA	neutral	damaging
NM_007294.3:c.53T>A	NP_009225.1:p.Met18Lys	RING/BRCT + high-Helix	1	0	1.75988	0.82072	NA	NA	NA	NA	C55	0.311958	3.43306	0.9117	0.774	-2.39048	neutral	damaging
NM_007294.3:c.43A>G	NP_009225.1:p.Ile15Val	RING/BRCT + low-Helix	0	1	0.137545	5.92351e-12	NA	NA	NA	NA	C15	-0.143278	1.76258	0.0975	0.436	NA	neutral	neutral
NM_007294.3:c.28G>C	NP_009225.1:p.Glu10Gln	RING/BRCT + low-Helix	1	0	2.28236	9.82919e-11	NA	NA	NA	NA	C0	0.0372774	3.26696	0.068	0.683	-0.403287	neutral	neutral
NM_007294.3:c.22G>A	NP_009225.1:p.Val8Ile	RING/BRCT + low-Helix	2	1	0.813112	3.50175e-11	NA	NA	NA	NA	C0	-0.217089	1.07161	0.0092	0.499	-0.560919	neutral	neutral
NM_007294.3:c.20G>A	NP_009225.1:p.Arg7His	RING/BRCT + low-Helix	0	1	0.206872	8.90914e-12	NA	NA	NA	NA	C0	-0.124234	0.424496	0.0099	0.532	-0.539421	neutral	neutral
NM_007294.3:c.19C>T	NP_009225.1:p.Arg7Cys	RING/BRCT + low-Helix	2	3	0.015041	6.47754e-13	NA	NA	NA	NA	C15	0.0211131	2.7883	0.075	0.558	-0.148867	neutral	neutral
NM_007294.3:c.19C>T	NP_009225.1:p.Arg7Cys	RING/BRCT + low-Helix	2	3	0.015041	6.47754e-13	NA	NA	NA	NA	C15	0.0211131	2.7883	0.075	0.558	-0.148867	neutral	neutral
NM_007294.3:c.17T>C	NP_009225.1:p.Leu6Pro	RING/BRCT + low-Helix	0	1	0.137545	5.92351e-12	NA	NA	NA	NA	C0	-0.0472167	1.49715	0.0696	0.513	NA	neutral	neutral
NM_007294.3:c.14C>T	NP_009225.1:p.Ala5Val	RING/BRCT + low-Helix	0	1	0.281782	1.21352e-11	NA	NA	NA	NA	C0	-0.0834779	0.95816	0.0117	0.535	0.31408	neutral	neutral
NM_007294.3:c.13G>A	NP_009225.1:p.Ala5Thr	RING/BRCT + low-Helix	0	1	0.306168	1.31854e-11	NA	NA	NA	NA	C0	-0.0839604	1.9723	0.0152	0.525	-0.0878382	neutral	neutral
NM_007294.3:c.10T>C	NP_009225.1:p.Ser4Pro	RING/BRCT + low-Helix	0	1	0.165915	7.14527e-12	NA	NA	NA	NA	C0	-0.0100755	2.01903	0.0335	0.526	-0.330096	neutral	neutral

## Sheet: Table S16
Table S16: likelihood ratios and posterior probabilities from the mixture models for training dataset and combined training and validation datasets and in silico scores for BRCA2 variants in population samples.
Variant	HGVSp	Risk_group	Training_cases	Training_controls	Training_likelihood_ratio	Training_posterior_probability	Final_cases	Final_controls	Final_likelihood_ratio	Final_posterior_probability	Align-GVGD	BayesDel_score	CADD_score	Helix_score	REVEL_score	Hart_RF_prediction	Hart_NVM_prediction	Richardson_HDR_assay_score	Richardson_prediction
NM_000059.3:c.3155C>T	NP_000050.2:p.Ala1052Val	Helix-low	0	1	0.294138	3.7818e-05	NA	NA	NA	NA	C0	-0.494116	-0.121878	0.0116	0.21	neutral	neutral	NA	NA
NM_000059.3:c.3208G>A	NP_000050.2:p.Ala1070Thr	Helix-low	0	1	0.339761	4.36837e-05	NA	NA	NA	NA	C0	-0.5618	-0.205708	0.0113	0.115	neutral	neutral	NA	NA
NM_000059.3:c.3209C>T	NP_000050.2:p.Ala1070Val	Helix-low	0	1	0.370374	4.76194e-05	NA	NA	NA	NA	C0	-0.526381	0.415012	0.012	0.14	neutral	neutral	NA	NA
NM_000059.3:c.3326C>T	NP_000050.2:p.Ala1109Val	Helix-high	0	2	0.138964	0.03937	NA	NA	NA	NA	C0	-0.0833726	3.98508	0.8047	0.346	neutral	neutral	NA	NA
NM_000059.3:c.3709G>C	NP_000050.2:p.Ala1237Pro	Helix-low	1	1	0.607168	7.8062e-05	NA	NA	NA	NA	C0	0.00402179	2.48678	0.3465	0.592	neutral	neutral	NA	NA
NM_000059.3:c.3977C>T	NP_000050.2:p.Ala1326Val	Helix-low	0	1	0.292179	3.75662e-05	NA	NA	NA	NA	C0	-0.556353	0.135418	0.0097	0.224	neutral	neutral	NA	NA
NM_000059.3:c.4178C>A	NP_000050.2:p.Ala1393Glu	Helix-low	1	0	1.63584	0.000210288	NA	NA	NA	NA	C0	-0.463373	2.19475	0.0424	0.229	neutral	neutral	NA	NA
NM_000059.3:c.4177G>A	NP_000050.2:p.Ala1393Thr	Helix-low	0	1	0.245975	3.16259e-05	1	1	0.419101	5.38841e-05	C0	-0.492772	1.71216	0.0227	0.183	neutral	neutral	NA	NA
NM_000059.3:c.4178C>T	NP_000050.2:p.Ala1393Val	Helix-low	0	1	0.331073	4.25667e-05	NA	NA	NA	NA	C0	-0.542397	1.21039	0.0093	0.198	neutral	neutral	NA	NA
NM_000059.3:c.4193C>A	NP_000050.2:p.Ala1398Glu	Helix-low	0	1	0.339761	4.36837e-05	NA	NA	NA	NA	C0	-0.488648	1.00264	0.0425	0.291	neutral	neutral	NA	NA
NM_000059.3:c.4193C>T	NP_000050.2:p.Ala1398Val	Helix-low	0	1	0.308702	3.96905e-05	NA	NA	NA	NA	C0	-0.504295	0.553466	0.031	0.213	neutral	neutral	NA	NA
NM_000059.3:c.4715C>G	NP_000050.2:p.Ala1572Gly	Helix-low	1	0	1.40417	0.000180513	NA	NA	NA	NA	C0	-0.53673	0.09419	0.0203	0.087	neutral	neutral	NA	NA
NM_000059.3:c.4759G>A	NP_000050.2:p.Ala1587Thr	Helix-low	0	1	0.239363	3.07758e-05	NA	NA	NA	NA	C0	-0.575263	0.098889	0.0087	0.124	neutral	neutral	NA	NA
NM_000059.3:c.5390C>G	NP_000050.2:p.Ala1797Gly	Helix-low	1	3	0.27563	3.54386e-05	1	4	0.0965146	1.24094e-05	C0	-0.506381	1.03635	0.0451	0.151	neutral	neutral	NA	NA
NM_000059.3:c.5474C>G	NP_000050.2:p.Ala1825Gly	Helix-low	0	1	0.350979	4.5126e-05	NA	NA	NA	NA	C0	-0.295347	1.06095	0.0979	0.18	neutral	neutral	NA	NA
NM_000059.3:c.556G>A	NP_000050.2:p.Ala186Thr	Helix-low	1	0	1.63681	0.000210412	NA	NA	NA	NA	C0	-0.273881	3.77162	0.0642	0.204	neutral	neutral	NA	NA
NM_000059.3:c.5687C>T	NP_000050.2:p.Ala1896Val	Helix-low	1	0	1.68088	0.000216077	NA	NA	NA	NA	C0	-0.305288	-0.055556	0.0111	0.308	neutral	neutral	NA	NA
NM_000059.3:c.5986G>C	NP_000050.2:p.Ala1996Pro	Helix-high	1	0	1.40417	0.292847	NA	NA	NA	NA	C25	0.269312	3.54573	0.7696	0.766	neutral	neutral	NA	NA
NM_000059.3:c.5986G>A	NP_000050.2:p.Ala1996Thr	Helix-low	8	10	0.00430653	5.53723e-07	NA	NA	NA	NA	C55	0.0350906	3.09901	0.0932	0.563	neutral	neutral	NA	NA
NM_000059.3:c.6553G>C	NP_000050.2:p.Ala2185Pro	Helix-low	0	1	0.292694	3.76324e-05	NA	NA	NA	NA	C0	-0.199358	0.648012	0.0735	0.549	neutral	neutral	NA	NA
NM_000059.3:c.6698C>A	NP_000050.2:p.Ala2233Asp	Helix-high	3	1	1.35982	0.286245	NA	NA	NA	NA	C15	0.149919	4.06058	0.7778	0.602	neutral	neutral	NA	NA
NM_000059.3:c.6916G>C	NP_000050.2:p.Ala2306Pro	Helix-low	0	1	0.239363	3.07758e-05	0	2	0.0695219	8.93886e-06	C0	-0.318683	0.090139	0.0128	0.314	neutral	neutral	NA	NA
NM_000059.3:c.6917C>T	NP_000050.2:p.Ala2306Val	Helix-low	2	1	0.982511	0.000126313	NA	NA	NA	NA	C25	-0.218691	1.71946	0.0102	0.359	neutral	neutral	NA	NA
NM_000059.3:c.7052C>G	NP_000050.2:p.Ala2351Gly	Helix-low	24	18	3.02992e-05	3.89579e-09	31	21	2.93495e-05	3.77368e-09	C0	-0.238402	1.78473	0.018	0.405	neutral	neutral	NA	NA
NM_000059.3:c.7051G>T	NP_000050.2:p.Ala2351Ser	Helix-low	0	1	0.465576	5.9859e-05	NA	NA	NA	NA	C0	-0.316225	1.7018	0.0102	0.24	neutral	neutral	NA	NA
NM_000059.3:c.7051G>A	NP_000050.2:p.Ala2351Thr	Helix-low	2	0	3.99883	0.000513895	2	1	1.22794	0.000157861	C0	-0.274519	2.32656	0.0098	0.353	neutral	neutral	NA	NA
NM_000059.3:c.742G>A	NP_000050.2:p.Ala248Thr	Helix-low	2	0	2.82536	0.000363145	2	1	0.816274	0.000104943	C0	-0.182055	-0.116895	0.013	0.283	neutral	neutral	NA	NA
NM_000059.3:c.7600G>A	NP_000050.2:p.Ala2534Thr	Helix-low	0	1	0.239363	3.07758e-05	NA	NA	NA	NA	C0	-0.0988136	1.4589	0.0115	0.496	neutral	neutral	NA	NA
NM_000059.3:c.7601C>T	NP_000050.2:p.Ala2534Val	Helix-low	3	9	0.000600647	7.72296e-08	3	13	8.35305e-06	1.07401e-09	C0	-0.0776019	1.66136	0.0721	0.52	neutral	neutral	NA	NA
NM_000059.3:c.7670C>T	NP_000050.2:p.Ala2557Val	Helix-low	2	1	0.72518	9.32332e-05	NA	NA	NA	NA	C0	0.237535	4.10347	0.2992	0.854	neutral	neutral	NA	NA
NM_000059.3:c.7783G>A	NP_000050.2:p.Ala2595Thr	Helix-low	1	0	1.44668	0.000185976	NA	NA	NA	NA	C0	0.0625966	2.63259	0.0148	0.627	neutral	neutral	NA	NA
NM_000059.3:c.781G>A	NP_000050.2:p.Ala261Thr	Helix-low	0	1	0.308702	3.96905e-05	NA	NA	NA	NA	C0	-0.438207	0.767889	0.0161	0.194	neutral	neutral	NA	NA
NM_000059.3:c.784G>A	NP_000050.2:p.Ala262Thr	Helix-low	0	1	0.43514	5.59461e-05	NA	NA	NA	NA	C0	-0.512009	-0.005162	0.0083	0.445	neutral	neutral	NA	NA
NM_000059.3:c.7894G>A	NP_000050.2:p.Ala2632Thr	Helix-high	0	1	0.339761	0.0910768	NA	NA	NA	NA	C55	0.19718	4.28828	0.5035	0.723	damaging	damaging	3.52	Not observed
NM_000059.3:c.8011G>T	NP_000050.2:p.Ala2671Ser	Helix-low	0	1	0.292179	3.75662e-05	NA	NA	NA	NA	C65	0.0477868	3.21684	0.2229	0.675	neutral	neutral	3.64	LB
NM_000059.3:c.8189C>T	NP_000050.2:p.Ala2730Val	Helix-low	0	1	0.43514	5.59461e-05	NA	NA	NA	NA	C0	0.200408	3.51315	0.0774	0.614	NA	NA	NA	NA
NM_000059.3:c.8356G>A	NP_000050.2:p.Ala2786Thr	Helix-low	5	5	0.0190278	2.44654e-06	7	11	3.17844e-05	4.08675e-09	C0	0.0903973	2.74642	0.2172	0.705	neutral	neutral	NA	NA
NM_000059.3:c.8551G>A	NP_000050.2:p.Ala2851Thr	Helix-low	0	1	0.239363	3.07758e-05	NA	NA	NA	NA	C55	0.139953	3.36029	0.1043	0.575	neutral	neutral	NA	NA
NM_000059.3:c.8591C>T	NP_000050.2:p.Ala2864Val	Helix-low	0	1	0.292179	3.75662e-05	NA	NA	NA	NA	C0	-0.282862	1.99819	0.0146	0.168	neutral	neutral	NA	NA
NM_000059.3:c.8732C>G	NP_000050.2:p.Ala2911Gly	Helix-low	0	1	0.999999	0.000128561	NA	NA	NA	NA	C0	-0.132153	2.89317	0.0995	0.201	neutral	neutral	NA	NA
NM_000059.3:c.8825C>G	NP_000050.2:p.Ala2942Gly	Helix-low	0	1	0.350979	4.5126e-05	NA	NA	NA	NA	C0	-0.0783003	3.85146	0.2117	0.186	neutral	neutral	NA	NA
NM_000059.3:c.9085G>A	NP_000050.2:p.Ala3029Thr	Helix-low	0	1	0.292694	3.76324e-05	0	2	0.0850115	1.09304e-05	C0	-0.0609786	2.68386	0.0624	0.255	neutral	neutral	NA	NA
NM_000059.3:c.9086C>T	NP_000050.2:p.Ala3029Val	Helix-low	1	0	1.65066	0.000212193	NA	NA	NA	NA	C0	-0.0307935	2.36609	0.0142	0.378	NA	NA	4.95	LB
NM_000059.3:c.9263C>T	NP_000050.2:p.Ala3088Val	Helix-low	1	0	1.71703	0.000220722	NA	NA	NA	NA	C0	0.00246543	2.38219	0.0177	0.569	NA	NA	6.14	LB
NM_000059.3:c.9365C>T	NP_000050.2:p.Ala3122Val	Helix-low	1	0	1.65066	0.000212193	NA	NA	NA	NA	C0	0.0411138	3.79791	0.0608	0.528	neutral	neutral	NA	NA
NM_000059.3:c.9737C>T	NP_000050.2:p.Ala3246Val	Helix-low	0	1	0.465576	5.9859e-05	NA	NA	NA	NA	C0	-0.399663	2.02371	0.0645	0.175	neutral	neutral	NA	NA
NM_000059.3:c.1012G>A	NP_000050.2:p.Ala338Thr	Helix-low	2	3	0.188214	2.41995e-05	2	5	0.0198475	2.55193e-06	C0	-0.427625	-0.097852	0.0094	0.342	neutral	neutral	NA	NA
NM_000059.3:c.116C>T	NP_000050.2:p.Ala39Val	Helix-low	3	2	0.57004	7.32889e-05	4	3	0.340094	4.37266e-05	C0	-0.323256	3.6185	0.1341	0.242	neutral	neutral	NA	NA
NM_000059.3:c.1216G>A	NP_000050.2:p.Ala406Thr	Helix-low	1	0	1.40417	0.000180513	NA	NA	NA	NA	C0	-0.362221	0.310782	0.0086	0.362	neutral	neutral	NA	NA
NM_000059.3:c.1460C>A	NP_000050.2:p.Ala487Glu	Helix-low	12	14	4.16314e-05	5.35286e-09	19	18	3.63721e-05	4.67663e-09	C0	-0.350333	1.51513	0.0647	0.193	neutral	neutral	NA	NA
NM_000059.3:c.1778C>G	NP_000050.2:p.Ala593Gly	Helix-low	1	0	1.40417	0.000180513	NA	NA	NA	NA	C0	-0.32585	2.72095	0.071	0.13	neutral	neutral	NA	NA
NM_000059.3:c.223G>C	NP_000050.2:p.Ala75Pro	Helix-low	28	33	1.1101e-10	1.42734e-14	34	39	1.3901e-12	1.78735e-16	C0	0.01377	3.75806	0.327	0.324	neutral	neutral	NA	NA
NM_000059.3:c.2468C>T	NP_000050.2:p.Ala823Val	Helix-low	0	1	0.308702	3.96905e-05	NA	NA	NA	NA	C0	-0.581936	0.051789	0.0128	0.105	neutral	neutral	NA	NA
NM_000059.3:c.2684C>A	NP_000050.2:p.Ala895Asp	Helix-low	0	1	0.279019	3.58743e-05	NA	NA	NA	NA	C0	-0.376089	1.58556	0.211	0.116	neutral	neutral	NA	NA
NM_000059.3:c.2683G>A	NP_000050.2:p.Ala895Thr	Helix-low	1	0	1.71703	0.000220722	NA	NA	NA	NA	C0	-0.562555	0.108559	0.0152	0.028	neutral	neutral	NA	NA
NM_000059.3:c.2705C>T	NP_000050.2:p.Ala902Val	Helix-low	0	1	0.281381	3.61779e-05	1	2	0.0936968	1.20471e-05	C0	-0.601111	-0.392243	0.0141	0.032	neutral	neutral	NA	NA
NM_000059.3:c.2855C>T	NP_000050.2:p.Ala952Val	Helix-low	1	0	1.40417	0.000180513	NA	NA	NA	NA	C0	-0.443731	0.330186	0.0255	0.089	neutral	neutral	NA	NA
NM_000059.3:c.2980G>T	NP_000050.2:p.Ala994Ser	Helix-low	0	1	0.339761	4.36837e-05	NA	NA	NA	NA	C0	-0.622818	-0.508787	0.0277	0.027	neutral	neutral	NA	NA
NM_000059.3:c.2981C>T	NP_000050.2:p.Ala994Val	Helix-low	0	1	0.281381	3.61779e-05	NA	NA	NA	NA	C0	-0.492608	0.505515	0.0302	0.102	neutral	neutral	NA	NA
NM_000059.3:c.353G>A	NP_000050.2:p.Arg118His	Helix-low	2	7	0.000381019	4.89905e-08	3	8	0.000240338	3.09021e-08	C0	-0.455989	-0.430131	0.0086	0.334	neutral	neutral	NA	NA
NM_000059.3:c.353G>T	NP_000050.2:p.Arg118Leu	Helix-low	1	0	1.99314	0.000256207	NA	NA	NA	NA	C0	-0.412694	-0.415532	0.0239	0.326	neutral	neutral	NA	NA
NM_000059.3:c.3569G>A	NP_000050.2:p.Arg1190Gln	Helix-low	1	0	1.63681	0.000210412	2	0	2.28768	0.000294057	C0	-0.492024	0.371336	0.0091	0.316	neutral	neutral	NA	NA
NM_000059.3:c.3568C>T	NP_000050.2:p.Arg1190Trp	Helix-low	6	3	1.40194	0.000180226	6	5	0.116958	1.5038e-05	C15	-0.341876	2.86453	0.0874	0.205	neutral	neutral	NA	NA
NM_000059.3:c.3943A>G	NP_000050.2:p.Arg1315Gly	Helix-low	0	1	0.281381	3.61779e-05	NA	NA	NA	NA	C0	-0.420598	1.52575	0.0247	0.169	neutral	neutral	NA	NA
NM_000059.3:c.3986G>A	NP_000050.2:p.Arg1329Lys	Helix-low	0	1	0.292694	3.76324e-05	NA	NA	NA	NA	C0	-0.375153	0.626721	0.1232	0.167	neutral	neutral	NA	NA
NM_000059.3:c.3987A>T	NP_000050.2:p.Arg1329Ser	Helix-low	0	1	0.239363	3.07758e-05	NA	NA	NA	NA	C0	-0.324005	0.863639	0.1187	0.176	neutral	neutral	NA	NA
NM_000059.3:c.4534C>T	NP_000050.2:p.Arg1512Cys	Helix-low	2	1	1.01238	0.000130153	NA	NA	NA	NA	C0	-0.610022	-0.533685	0.0134	0.088	neutral	neutral	NA	NA
NM_000059.3:c.4534C>G	NP_000050.2:p.Arg1512Gly	Helix-low	1	0	1.40417	0.000180513	NA	NA	NA	NA	C0	-0.618377	-0.948686	0.011	0.058	neutral	neutral	NA	NA
NM_000059.3:c.4535G>A	NP_000050.2:p.Arg1512His	Helix-low	1	3	0.0303691	3.90476e-06	1	4	0.00877392	1.12813e-06	C0	-0.61126	0.480673	0.01	0.074	neutral	neutral	NA	NA
NM_000059.3:c.464G>C	NP_000050.2:p.Arg155Thr	Helix-low	0	1	0.294892	3.79151e-05	NA	NA	NA	NA	C0	-0.237323	2.22818	0.0864	0.166	neutral	neutral	NA	NA
NM_000059.3:c.52C>T	NP_000050.2:p.Arg18Cys	Helix-low	1	1	0.502564	6.46142e-05	2	3	0.0710954	9.14118e-06	C15	-0.169814	2.52176	0.1265	0.11	neutral	neutral	NA	NA
NM_000059.3:c.6101G>A	NP_000050.2:p.Arg2034His	Helix-low	1	1	0.528726	6.79776e-05	NA	NA	NA	NA	C0	-0.57271	-0.079141	0.0087	0.084	neutral	neutral	NA	NA
NM_000059.3:c.6259A>G	NP_000050.2:p.Arg2087Gly	Helix-low	1	0	1.65977	0.000213363	NA	NA	NA	NA	C0	-0.485402	0.684864	0.0299	0.18	neutral	neutral	NA	NA
NM_000059.3:c.6323G>A	NP_000050.2:p.Arg2108His	Helix-low	44	66	9.40726e-24	1.20956e-27	61	78	3.54529e-27	4.55845e-31	C0	-0.16514	0.939763	0.0136	0.205	neutral	neutral	NA	NA
NM_000059.3:c.6323G>T	NP_000050.2:p.Arg2108Leu	Helix-low	0	1	0.465576	5.9859e-05	NA	NA	NA	NA	C0	-0.439797	0.694004	0.0345	0.324	neutral	neutral	NA	NA
NM_000059.3:c.6335G>A	NP_000050.2:p.Arg2112Lys	Helix-low	1	0	1.77	0.000227531	NA	NA	NA	NA	C0	-0.37885	0.829685	0.0231	0.149	neutral	neutral	NA	NA
NM_000059.3:c.634A>G	NP_000050.2:p.Arg212Gly	Helix-low	0	1	0.281381	3.61779e-05	NA	NA	NA	NA	C0	-0.247938	2.20171	0.0447	0.132	neutral	neutral	NA	NA
NM_000059.3:c.6817A>G	NP_000050.2:p.Arg2273Gly	Helix-low	0	1	0.308702	3.96905e-05	NA	NA	NA	NA	C0	-0.0569625	3.08873	0.1211	0.491	neutral	neutral	NA	NA
NM_000059.3:c.6883A>G	NP_000050.2:p.Arg2295Gly	Helix-low	1	0	1.65066	0.000212193	NA	NA	NA	NA	C45	0.0599032	3.44214	0.0486	0.539	neutral	neutral	NA	NA
NM_000059.3:c.6953G>A	NP_000050.2:p.Arg2318Gln	Helix-low	2	0	1.97171	0.000253453	4	0	3.85156	0.000494978	C0	0.308194	4.25629	0.4284	0.733	neutral	neutral	NA	NA
NM_000059.3:c.7006C>T	NP_000050.2:p.Arg2336Cys	Helix-low	1	0	1.71703	0.000220722	NA	NA	NA	NA	C0	-0.332708	0.04933	0.0099	0.241	neutral	neutral	NA	NA
NM_000059.3:c.7022G>A	NP_000050.2:p.Arg2341His	Helix-low	1	0	1.72993	0.00022238	NA	NA	NA	NA	C0	-0.0767244	1.49651	0.0104	0.492	neutral	neutral	NA	NA
NM_000059.3:c.7165A>G	NP_000050.2:p.Arg2389Gly	Helix-low	0	1	0.294892	3.79151e-05	NA	NA	NA	NA	C0	-0.136255	1.49787	0.0209	0.545	neutral	neutral	NA	NA
NM_000059.3:c.7271G>C	NP_000050.2:p.Arg2424Thr	Helix-low	0	1	0.465576	5.9859e-05	NA	NA	NA	NA	C0	-0.276442	0.73307	0.0327	0.22	neutral	neutral	NA	NA
NM_000059.3:c.733A>G	NP_000050.2:p.Arg245Gly	Helix-low	0	1	0.308702	3.96905e-05	NA	NA	NA	NA	C0	-0.300868	0.290097	0.0598	0.21	neutral	neutral	NA	NA
NM_000059.3:c.7462A>G	NP_000050.2:p.Arg2488Gly	Helix-low	1	0	2.55266	0.000328107	NA	NA	NA	NA	C45	0.21479	3.61029	0.2646	0.77	NA	NA	2.92	LB
NM_000059.3:c.7463G>A	NP_000050.2:p.Arg2488Lys	Helix-low	2	0	2.43112	0.00031249	3	0	3.39785	0.000436696	C0	0.270689	3.96184	0.0286	0.662	neutral	neutral	NA	NA
NM_000059.3:c.7481G>A	NP_000050.2:p.Arg2494Gln	Helix-low	1	0	1.40417	0.000180513	NA	NA	NA	NA	C35	0.0416641	3.77619	0.2887	0.604	NA	NA	2.79	LB
NM_000059.3:c.7504C>T	NP_000050.2:p.Arg2502Cys	Helix-low	0	3	0.0433905	5.57901e-06	2	6	0.00428973	5.51562e-07	C0	-0.0526819	0.90307	0.0125	0.519	NA	NA	5.04	Benign
NM_000059.3:c.7505G>A	NP_000050.2:p.Arg2502His	Helix-low	9	4	2.3794	0.000305844	10	7	0.0835508	1.07426e-05	C0	-0.356098	-0.200412	0.0105	0.282	neutral	neutral	NA	NA
NM_000059.3:c.775A>G	NP_000050.2:p.Arg259Gly	Helix-low	1	1	0.788012	0.00010131	NA	NA	NA	NA	C0	-0.358112	1.45553	0.0246	0.146	neutral	neutral	NA	NA
NM_000059.3:c.7874G>T	NP_000050.2:p.Arg2625Ile	Helix-high	2	0	3.27949	0.491662	2	1	1.00705	0.228991	C35	0.195907	3.86282	0.6727	0.8	damaging	damaging	1.17	Not observed
NM_000059.3:c.8002A>G	NP_000050.2:p.Arg2668Gly	Helix-low	0	1	0.31486	4.04823e-05	NA	NA	NA	NA	C0	0.0225168	2.95721	0.0933	0.587	neutral	neutral	NA	NA
NM_000059.3:c.8004A>C	NP_000050.2:p.Arg2668Ser	Helix-low	0	1	0.279019	3.58743e-05	NA	NA	NA	NA	C0	-0.135172	2.69622	0.0173	0.484	neutral	neutral	NA	NA
NM_000059.3:c.8033G>A	NP_000050.2:p.Arg2678Lys	Helix-low	0	1	0.279019	3.58743e-05	NA	NA	NA	NA	C0	-0.154282	2.2256	0.0272	0.422	neutral	neutral	NA	NA
NM_000059.3:c.8351G>A	NP_000050.2:p.Arg2784Gln	Helix-low	4	1	10.4388	0.00134039	5	2	4.48016	0.000575716	C35	0.401855	4.56646	0.3906	0.77	NA	NA	NA	NA
NM_000059.3:c.8351G>T	NP_000050.2:p.Arg2784Leu	Helix-low	1	0	1.71401	0.000220334	NA	NA	NA	NA	C65	0.402897	4.48891	0.1707	0.85	damaging	damaging	NA	NA
NM_000059.3:c.8350C>T	NP_000050.2:p.Arg2784Trp	Helix-high	1	1	0.55904	0.141537	1	2	0.171668	0.0481889	C65	0.256712	4.35599	0.7349	0.738	NA	NA	1.35	Pathogenic
NM_000059.3:c.8359C>T	NP_000050.2:p.Arg2787Cys	Helix-low	1	0	1.40417	0.000180513	NA	NA	NA	NA	C0	-0.249651	0.544415	0.0163	0.417	NA	NA	2.9	Benign
NM_000059.3:c.8360G>A	NP_000050.2:p.Arg2787His	Helix-low	0	1	0.370374	4.76194e-05	NA	NA	NA	NA	C0	0.0115381	3.60296	0.2271	0.511	NA	NA	3.97	LB
NM_000059.3:c.8471G>A	NP_000050.2:p.Arg2824Lys	Helix-high	0	1	0.305635	0.0826854	NA	NA	NA	NA	C25	0.12077	4.08419	0.6084	0.487	neutral	neutral	NA	NA
NM_000059.3:c.8524C>T	NP_000050.2:p.Arg2842Cys	Helix-low	2	2	0.247333	3.18004e-05	NA	NA	NA	NA	C65	0.371621	4.4588	0.4315	0.843	NA	NA	NA	NA
NM_000059.3:c.8525G>A	NP_000050.2:p.Arg2842His	Helix-low	3	7	0.00251648	3.23563e-07	6	11	5.83533e-05	7.50292e-09	C25	0.412962	4.25014	0.2106	0.856	NA	NA	2.4	Benign
NM_000059.3:c.8662C>T	NP_000050.2:p.Arg2888Cys	Helix-low	1	3	0.108438	1.39425e-05	NA	NA	NA	NA	C0	-0.0801133	2.74516	0.1114	0.317	NA	NA	4.57	Benign
NM_000059.3:c.8663G>A	NP_000050.2:p.Arg2888His	Helix-low	1	0	1.81094	0.000232791	3	0	6.70105	0.000860863	C0	-0.172577	1.36793	0.0179	0.287	neutral	neutral	NA	NA
NM_000059.3:c.8686C>T	NP_000050.2:p.Arg2896Cys	Helix-low	1	0	1.40417	0.000180513	2	0	1.96254	0.000252275	C0	-0.219815	2.14167	0.0169	0.248	neutral	neutral	NA	NA
NM_000059.3:c.8798G>A	NP_000050.2:p.Arg2933Lys	Helix-low	1	0	1.44296	0.000185498	NA	NA	NA	NA	C0	-0.241465	3.19327	0.0497	0.213	neutral	neutral	NA	NA
NM_000059.3:c.8798G>C	NP_000050.2:p.Arg2933Thr	Helix-low	0	1	0.465576	5.9859e-05	NA	NA	NA	NA	C25	-0.0768772	3.11905	0.1245	0.311	neutral	neutral	NA	NA
NM_000059.3:c.8917C>T	NP_000050.2:p.Arg2973Cys	Helix-low	4	7	0.00235228	3.02451e-07	8	8	0.00260701	3.35203e-07	C0	-0.1625	3.8158	0.1188	0.617	NA	NA	3.08	Benign
NM_000059.3:c.8917C>G	NP_000050.2:p.Arg2973Gly	Helix-low	0	2	0.0856697	1.10151e-05	NA	NA	NA	NA	C0	0.0110402	3.48995	0.4554	0.583	neutral	neutral	NA	NA
NM_000059.3:c.8918G>A	NP_000050.2:p.Arg2973His	Helix-low	1	8	0.000144771	1.86143e-08	2	8	0.000246667	3.17158e-08	C0	-0.127562	3.88704	0.1273	0.449	NA	NA	2.83	LB
NM_000059.3:c.8972G>A	NP_000050.2:p.Arg2991His	Helix-low	0	3	0.0286635	3.68546e-06	1	3	0.0400614	5.15097e-06	C25	-0.0287396	4.19357	0.1762	0.511	NA	NA	3.9	LB
NM_000059.3:c.9019A>G	NP_000050.2:p.Arg3007Gly	Helix-low	1	0	1.65066	0.000212193	NA	NA	NA	NA	C45	0.0482234	3.44801	0.2834	0.531	NA	NA	NA	NA
NM_000059.3:c.9155G>A	NP_000050.2:p.Arg3052Gln	Helix-high	4	2	3.11529	0.478833	5	2	5.61189	0.623362	C35	0.33008	4.34288	0.5993	0.697	neutral	damaging	NA	NA
NM_000059.3:c.9154C>T	NP_000050.2:p.Arg3052Trp	Helix-high	3	0	12.8082	0.790681	4	1	9.03489	0.727118	C65	0.349996	3.56343	0.7424	0.821	NA	NA	0.97	Pathogenic
NM_000059.3:c.9383G>A	NP_000050.2:p.Arg3128Gln	Helix-low	1	1	0.345392	4.44077e-05	2	1	0.482736	6.20651e-05	C0	-0.0653318	2.90746	0.0179	0.533	NA	NA	4.72	LB
NM_000059.3:c.947G>A	NP_000050.2:p.Arg316Lys	Helix-low	0	1	0.350979	4.5126e-05	NA	NA	NA	NA	C0	-0.496257	-0.388153	0.0089	0.373	neutral	neutral	NA	NA
NM_000059.3:c.971G>C	NP_000050.2:p.Arg324Thr	Helix-low	2	3	0.0670524	8.62135e-06	NA	NA	NA	NA	C0	-0.368499	1.14066	0.018	0.14	neutral	neutral	NA	NA
NM_000059.3:c.9826A>G	NP_000050.2:p.Arg3276Gly	Helix-low	0	1	0.350979	4.5126e-05	NA	NA	NA	NA	C0	-0.208755	3.20493	0.1453	0.212	neutral	neutral	NA	NA
NM_000059.3:c.9905G>A	NP_000050.2:p.Arg3302Lys	Helix-low	2	1	1.22635	0.000157656	3	1	2.20914	0.000283965	C0	-0.385597	3.27599	0.284	0.213	neutral	neutral	NA	NA
NM_000059.3:c.9906G>T	NP_000050.2:p.Arg3302Ser	Helix-high	0	1	0.292694	0.0794625	NA	NA	NA	NA	C0	-0.337547	3.50662	0.5761	0.158	neutral	neutral	NA	NA
NM_000059.3:c.10143A>T	NP_000050.2:p.Arg3381Ser	Helix-low	1	0	2.05895	0.000264664	NA	NA	NA	NA	C0	-0.625036	0.739847	0.0183	0.036	neutral	neutral	NA	NA
NM_000059.3:c.10151G>A	NP_000050.2:p.Arg3384Gln	Helix-low	0	1	0.239363	3.07758e-05	NA	NA	NA	NA	C0	-0.563001	1.7762	0.0317	0.064	neutral	neutral	NA	NA
NM_000059.3:c.10153C>T	NP_000050.2:p.Arg3385Cys	Helix-low	3	1	1.59817	0.000205446	3	2	0.490759	6.30965e-05	C0	-0.661908	1.15596	0.0111	0.037	neutral	neutral	NA	NA
NM_000059.3:c.10154G>A	NP_000050.2:p.Arg3385His	Helix-low	3	2	0.36821	4.73413e-05	5	2	0.719267	9.2473e-05	C0	-0.78913	-0.33549	0.0087	0.037	neutral	neutral	NA	NA
NM_000059.3:c.1342C>T	NP_000050.2:p.Arg448Cys	Helix-low	0	2	0.0778517	1.00099e-05	0	3	0.0224921	2.89197e-06	C0	-0.362134	0.43631	0.0106	0.367	neutral	neutral	NA	NA
NM_000059.3:c.2539A>G	NP_000050.2:p.Arg847Gly	Helix-low	1	0	2.60735	0.000335135	NA	NA	NA	NA	C0	-0.535959	-0.772284	0.1183	0.171	neutral	neutral	NA	NA
NM_000059.3:c.2540G>A	NP_000050.2:p.Arg847Lys	Helix-low	0	1	0.308702	3.96905e-05	NA	NA	NA	NA	C0	-0.50872	0.158873	0.015	0.071	neutral	neutral	NA	NA
NM_000059.3:c.22A>G	NP_000050.2:p.Arg8Gly	Helix-low	0	1	0.239363	3.07758e-05	NA	NA	NA	NA	C0	-0.172843	3.65542	0.1199	0.155	neutral	neutral	NA	NA
NM_000059.3:c.3042T>G	NP_000050.2:p.Asn1014Lys	Helix-high	0	1	0.308702	0.0834459	NA	NA	NA	NA	C0	-0.127661	3.29095	0.6561	0.566	neutral	neutral	NA	NA
NM_000059.3:c.3197A>G	NP_000050.2:p.Asn1066Ser	Helix-low	4	4	0.0456359	5.86771e-06	NA	NA	NA	NA	C0	-0.528429	0.438705	0.0118	0.131	neutral	neutral	NA	NA
NM_000059.3:c.323A>G	NP_000050.2:p.Asn108Ser	Helix-low	4	2	0.713601	9.17446e-05	5	2	1.20943	0.000155482	C0	-0.489346	0.879631	0.0095	0.167	neutral	neutral	NA	NA
NM_000059.3:c.3299A>T	NP_000050.2:p.Asn1100Ile	Helix-low	1	3	0.0444037	5.70928e-06	1	4	0.0155484	1.99917e-06	C15	-0.268465	2.64916	0.1545	0.079	neutral	neutral	NA	NA
NM_000059.3:c.3304A>T	NP_000050.2:p.Asn1102Tyr	Helix-low	0	1	0.282933	3.63775e-05	NA	NA	NA	NA	C0	-0.231038	2.93969	0.1376	0.128	neutral	neutral	NA	NA
NM_000059.3:c.3636T>A	NP_000050.2:p.Asn1212Lys	Helix-low	0	1	0.281381	3.61779e-05	NA	NA	NA	NA	C0	-0.269184	1.46453	0.0463	0.226	neutral	neutral	NA	NA
NM_000059.3:c.3682A>G	NP_000050.2:p.Asn1228Asp	Helix-low	7	9	0.00849478	1.09224e-06	8	11	0.00127662	1.64145e-07	C0	-0.230654	1.50992	0.0471	0.44	neutral	neutral	NA	NA
NM_000059.3:c.3946A>G	NP_000050.2:p.Asn1316Asp	Helix-low	1	0	1.71703	0.000220722	NA	NA	NA	NA	C0	-0.463916	1.65656	0.0813	0.136	neutral	neutral	NA	NA
NM_000059.3:c.3965A>C	NP_000050.2:p.Asn1322Thr	Helix-low	0	1	0.465576	5.9859e-05	1	1	0.650711	8.36597e-05	C0	-0.409602	1.18995	0.056	0.198	neutral	neutral	NA	NA
NM_000059.3:c.3997A>G	NP_000050.2:p.Asn1333Asp	Helix-low	0	1	0.350979	4.5126e-05	NA	NA	NA	NA	C0	-0.445026	0.859048	0.0259	0.148	neutral	neutral	NA	NA
NM_000059.3:c.4087A>G	NP_000050.2:p.Asn1363Asp	Helix-low	1	0	2.73121	0.000351048	NA	NA	NA	NA	C0	-0.473496	1.29073	0.0266	0.151	neutral	neutral	NA	NA
NM_000059.3:c.4088A>G	NP_000050.2:p.Asn1363Ser	Helix-low	0	1	0.239363	3.07758e-05	NA	NA	NA	NA	C0	-0.512413	0.682866	0.015	0.098	neutral	neutral	NA	NA
NM_000059.3:c.4129A>G	NP_000050.2:p.Asn1377Asp	Helix-low	1	0	1.65066	0.000212193	NA	NA	NA	NA	C0	-0.396915	2.36584	0.062	0.148	neutral	neutral	NA	NA
NM_000059.3:c.4204A>G	NP_000050.2:p.Asn1402Asp	Helix-low	0	1	0.465576	5.9859e-05	NA	NA	NA	NA	C0	-0.498741	0.455089	0.0202	0.12	neutral	neutral	NA	NA
NM_000059.3:c.4376A>G	NP_000050.2:p.Asn1459Ser	Helix-low	6	4	0.132823	1.70778e-05	7	8	0.00156837	2.01657e-07	C0	-0.52433	0.247658	0.0188	0.146	neutral	neutral	NA	NA
NM_000059.3:c.4387A>G	NP_000050.2:p.Asn1463Asp	Helix-low	0	1	0.239363	3.07758e-05	NA	NA	NA	NA	C0	-0.425809	2.07356	0.077	0.126	neutral	neutral	NA	NA
NM_000059.3:c.4795A>G	NP_000050.2:p.Asn1599Asp	Helix-low	1	0	1.65066	0.000212193	NA	NA	NA	NA	C0	-0.643215	-0.25964	0.0517	0.038	neutral	neutral	NA	NA
NM_000059.3:c.4877A>G	NP_000050.2:p.Asn1626Ser	Helix-low	1	0	1.40417	0.000180513	NA	NA	NA	NA	C0	-0.533533	-0.072896	0.0153	0.069	neutral	neutral	NA	NA
NM_000059.3:c.4926T>G	NP_000050.2:p.Asn1642Lys	Helix-low	1	0	2.73121	0.000351048	NA	NA	NA	NA	C0	-0.455946	2.02262	0.0677	0.123	neutral	neutral	NA	NA
NM_000059.3:c.4925A>G	NP_000050.2:p.Asn1642Ser	Helix-low	1	0	1.71703	0.000220722	NA	NA	NA	NA	C0	-0.436106	1.4057	0.0446	0.103	neutral	neutral	NA	NA
NM_000059.3:c.4969A>G	NP_000050.2:p.Asn1657Asp	Helix-low	0	1	0.308702	3.96905e-05	NA	NA	NA	NA	C0	-0.571684	0.357537	0.0389	0.04	neutral	neutral	NA	NA
NM_000059.3:c.5117A>C	NP_000050.2:p.Asn1706Thr	Helix-low	0	2	0.216761	2.78698e-05	NA	NA	NA	NA	C0	-0.386231	1.42937	0.1084	0.131	neutral	neutral	NA	NA
NM_000059.3:c.5152A>G	NP_000050.2:p.Asn1718Asp	Helix-low	0	1	0.239363	3.07758e-05	NA	NA	NA	NA	C0	-0.502945	0.604082	0.0234	0.123	neutral	neutral	NA	NA
NM_000059.3:c.5225A>T	NP_000050.2:p.Asn1742Ile	Helix-low	1	2	0.202374	2.602e-05	NA	NA	NA	NA	C0	-0.39083	1.68975	0.0906	0.174	neutral	neutral	NA	NA
NM_000059.3:c.5272A>G	NP_000050.2:p.Asn1758Asp	Helix-low	1	0	1.40417	0.000180513	NA	NA	NA	NA	C0	-0.518429	0.446238	0.0116	0.128	neutral	neutral	NA	NA
NM_000059.3:c.5273A>G	NP_000050.2:p.Asn1758Ser	Helix-low	0	1	0.350979	4.5126e-05	NA	NA	NA	NA	C0	-0.554384	-0.075782	0.0102	0.093	neutral	neutral	NA	NA
NM_000059.3:c.5333A>G	NP_000050.2:p.Asn1778Ser	Helix-low	1	0	1.99314	0.000256207	NA	NA	NA	NA	C0	-0.432496	1.5434	0.0159	0.134	neutral	neutral	NA	NA
NM_000059.3:c.5350A>C	NP_000050.2:p.Asn1784His	Helix-low	1	1	0.499972	6.42809e-05	NA	NA	NA	NA	C0	-0.43222	1.10994	0.1301	0.162	neutral	neutral	NA	NA
NM_000059.3:c.5378A>G	NP_000050.2:p.Asn1793Ser	Helix-low	0	2	0.104885	1.34856e-05	0	3	0.0322076	4.14116e-06	C0	-0.664596	-1.17086	0.0088	0.029	neutral	neutral	NA	NA
NM_000059.3:c.5634C>G	NP_000050.2:p.Asn1878Lys	Helix-low	1	2	0.180817	2.32484e-05	2	5	0.00537006	6.90468e-07	C0	-0.370331	0.197549	0.0415	0.165	neutral	neutral	NA	NA
NM_000059.3:c.5640T>G	NP_000050.2:p.Asn1880Lys	Helix-low	3	3	0.193043	2.48203e-05	4	3	0.396537	5.09831e-05	C0	-0.29393	1.24284	0.0669	0.116	neutral	neutral	NA	NA
NM_000059.3:c.5639A>G	NP_000050.2:p.Asn1880Ser	Helix-low	1	0	1.81094	0.000232791	NA	NA	NA	NA	C0	-0.488328	-0.771841	0.0107	0.113	neutral	neutral	NA	NA
NM_000059.3:c.6055A>G	NP_000050.2:p.Asn2019Asp	Helix-low	1	0	1.71703	0.000220722	NA	NA	NA	NA	C0	-0.435976	1.40826	0.0503	0.141	neutral	neutral	NA	NA
NM_000059.3:c.6142A>G	NP_000050.2:p.Asn2048Asp	Helix-low	0	1	0.292694	3.76324e-05	NA	NA	NA	NA	C0	-0.431084	1.77052	0.0408	0.135	neutral	neutral	NA	NA
NM_000059.3:c.6143A>T	NP_000050.2:p.Asn2048Ile	Helix-low	4	2	1.12638	0.000144806	NA	NA	NA	NA	C0	-0.308552	2.16145	0.1112	0.114	neutral	neutral	NA	NA
NM_000059.3:c.6144T>G	NP_000050.2:p.Asn2048Lys	Helix-low	1	0	1.81094	0.000232791	NA	NA	NA	NA	C0	-0.449475	1.5612	0.0684	0.11	neutral	neutral	NA	NA
NM_000059.3:c.6338A>G	NP_000050.2:p.Asn2113Ser	Helix-low	0	2	0.22867	2.94009e-05	NA	NA	NA	NA	C0	-0.564274	-0.316137	0.0139	0.099	neutral	neutral	NA	NA
NM_000059.3:c.6405C>G	NP_000050.2:p.Asn2135Lys	Helix-low	0	1	0.292694	3.76324e-05	NA	NA	NA	NA	C0	-0.505891	1.45687	0.0208	0.151	neutral	neutral	NA	NA
NM_000059.3:c.637A>G	NP_000050.2:p.Asn213Asp	Helix-low	1	0	1.65066	0.000212193	NA	NA	NA	NA	C0	-0.482757	0.853434	0.0096	0.355	neutral	neutral	NA	NA
NM_000059.3:c.639T>A	NP_000050.2:p.Asn213Lys	Helix-low	0	1	0.999999	0.000128561	NA	NA	NA	NA	C0	-0.410023	2.06434	0.0347	0.175	neutral	neutral	NA	NA
NM_000059.3:c.6433A>C	NP_000050.2:p.Asn2145His	Helix-low	1	0	1.63681	0.000210412	NA	NA	NA	NA	C0	-0.266636	0.473344	0.0124	0.307	neutral	neutral	NA	NA
NM_000059.3:c.6434A>G	NP_000050.2:p.Asn2145Ser	Helix-low	1	0	1.40417	0.000180513	2	0	2.82873	0.000363579	C0	-0.222777	0.246207	0.0117	0.255	neutral	neutral	NA	NA
NM_000059.3:c.6565A>G	NP_000050.2:p.Asn2189Asp	Helix-low	0	1	0.295136	3.79464e-05	NA	NA	NA	NA	C0	-0.213447	1.22092	0.0385	0.333	neutral	neutral	NA	NA
NM_000059.3:c.6623A>G	NP_000050.2:p.Asn2208Ser	Helix-low	1	0	2.60735	0.000335135	NA	NA	NA	NA	C0	-0.234321	0.779109	0.021	0.256	neutral	neutral	NA	NA
NM_000059.3:c.6863A>G	NP_000050.2:p.Asn2288Ser	Helix-low	0	1	0.350979	4.5126e-05	NA	NA	NA	NA	C0	-0.302111	1.05053	0.0376	0.262	neutral	neutral	NA	NA
NM_000059.3:c.6871A>G	NP_000050.2:p.Asn2291Asp	Helix-low	2	0	2.54287	0.000326849	3	0	3.55403	0.00045676	C0	-0.170171	2.94223	0.0632	0.373	neutral	neutral	NA	NA
NM_000059.3:c.6895A>G	NP_000050.2:p.Asn2299Asp	Helix-low	1	0	1.84706	0.000237434	NA	NA	NA	NA	C0	-0.149317	3.59075	0.0171	0.393	neutral	neutral	NA	NA
NM_000059.3:c.704A>G	NP_000050.2:p.Asn235Ser	Helix-low	0	2	0.129905	1.67025e-05	NA	NA	NA	NA	C0	-0.460789	1.06831	0.0119	0.116	neutral	neutral	NA	NA
NM_000059.3:c.7121A>G	NP_000050.2:p.Asn2374Ser	Helix-low	1	1	0.359914	4.62747e-05	NA	NA	NA	NA	C0	-0.475052	-0.57067	0.0091	0.206	neutral	neutral	NA	NA
NM_000059.3:c.7279A>C	NP_000050.2:p.Asn2427His	Helix-low	1	1	0.547987	7.04538e-05	NA	NA	NA	NA	C0	-0.293258	0.40258	0.0109	0.349	neutral	neutral	NA	NA
NM_000059.3:c.7340A>G	NP_000050.2:p.Asn2447Ser	Helix-low	1	0	1.81094	0.000232791	NA	NA	NA	NA	C0	-0.498251	0.836378	0.0126	0.087	neutral	neutral	NA	NA
NM_000059.3:c.7658A>G	NP_000050.2:p.Asn2553Ser	Helix-low	0	1	0.239363	3.07758e-05	NA	NA	NA	NA	C0	-0.196982	2.42034	0.0085	0.383	neutral	neutral	NA	NA
NM_000059.3:c.7772A>G	NP_000050.2:p.Asn2591Ser	Helix-low	0	1	0.286532	3.68402e-05	0	2	0.0682663	8.77743e-06	C0	-0.10824	2.27202	0.0104	0.406	neutral	neutral	NA	NA
NM_000059.3:c.8116A>G	NP_000050.2:p.Asn2706Asp	Helix-low	1	1	0.834753	0.000107319	1	3	0.100376	1.29059e-05	C0	-0.324497	0.656347	0.0113	0.075	neutral	neutral	NA	NA
NM_000059.3:c.8117A>G	NP_000050.2:p.Asn2706Ser	Helix-low	6	3	3.8334	0.000492646	NA	NA	NA	NA	C0	-0.357356	-0.207353	0.0101	0.159	neutral	neutral	NA	NA
NM_000059.3:c.831T>G	NP_000050.2:p.Asn277Lys	Helix-low	5	10	0.000396683	5.10045e-08	8	12	7.92347e-05	1.01878e-08	C0	-0.444696	2.09821	0.0481	0.089	neutral	neutral	NA	NA
NM_000059.3:c.8789A>G	NP_000050.2:p.Asn2930Ser	Helix-low	0	1	0.308702	3.96905e-05	NA	NA	NA	NA	C0	-0.328167	1.34102	0.0141	0.118	neutral	neutral	NA	NA
NM_000059.3:c.9296A>G	NP_000050.2:p.Asn3099Ser	Helix-low	0	1	0.281381	3.61779e-05	NA	NA	NA	NA	C0	-0.0631726	2.13077	0.0628	0.509	neutral	neutral	NA	NA
NM_000059.3:c.9370A>C	NP_000050.2:p.Asn3124His	Helix-low	0	1	0.281381	3.61779e-05	NA	NA	NA	NA	C65	0.0336445	3.85144	0.4753	0.734	damaging	neutral	3.95	VUS
NM_000059.3:c.9371A>T	NP_000050.2:p.Asn3124Ile	Helix-high	7	0	35.5878	0.91301	10	0	196.765	0.98306	C65	0.206098	4.04614	0.706	0.828	NA	NA	0.99	Pathogenic
NM_000059.3:c.9504T>A	NP_000050.2:p.Asn3168Lys	Helix-low	0	1	0.292694	3.76324e-05	NA	NA	NA	NA	C0	-0.0853797	2.3883	0.0891	0.582	neutral	neutral	NA	NA
NM_000059.3:c.956A>G	NP_000050.2:p.Asn319Ser	Helix-low	3	0	3.37952	0.000434341	3	1	0.981565	0.000126191	C0	-0.46815	0.142309	0.0123	0.114	neutral	neutral	NA	NA
NM_000059.3:c.956A>C	NP_000050.2:p.Asn319Thr	Helix-low	1	1	0.346283	4.45222e-05	1	3	0.0308845	3.97104e-06	C0	-0.421661	1.3315	0.0227	0.194	neutral	neutral	NA	NA
NM_000059.3:c.955A>T	NP_000050.2:p.Asn319Tyr	Helix-low	1	0	1.45305	0.000186795	NA	NA	NA	NA	C0	-0.276652	2.16176	0.0486	0.153	neutral	neutral	NA	NA
NM_000059.3:c.9638A>G	NP_000050.2:p.Asn3213Ser	Helix-low	1	0	1.73135	0.000222564	NA	NA	NA	NA	C0	-0.512643	0.940264	0.011	0.103	neutral	neutral	NA	NA
NM_000059.3:c.9661A>G	NP_000050.2:p.Asn3221Asp	Helix-low	0	1	0.286532	3.68402e-05	NA	NA	NA	NA	C0	-0.445276	1.13222	0.0328	0.109	neutral	neutral	NA	NA
NM_000059.3:c.9986A>G	NP_000050.2:p.Asn3329Ser	Helix-low	0	1	0.281381	3.61779e-05	NA	NA	NA	NA	C0	-0.808388	0.680499	0.0105	0.064	neutral	neutral	NA	NA
NM_000059.3:c.10220A>G	NP_000050.2:p.Asn3407Ser	Helix-low	0	1	0.294138	3.7818e-05	NA	NA	NA	NA	C0	-0.833563	-0.328992	0.0093	0.046	neutral	neutral	NA	NA
NM_000059.3:c.1037A>G	NP_000050.2:p.Asn346Ser	Helix-low	0	1	0.239363	3.07758e-05	NA	NA	NA	NA	C0	-0.574117	-0.212081	0.009	0.161	neutral	neutral	NA	NA
NM_000059.3:c.1107T>G	NP_000050.2:p.Asn369Lys	Helix-low	1	0	1.65977	0.000213363	NA	NA	NA	NA	C0	-0.488575	0.336419	0.0132	0.205	neutral	neutral	NA	NA
NM_000059.3:c.127A>G	NP_000050.2:p.Asn43Asp	Helix-low	1	0	1.77	0.000227531	NA	NA	NA	NA	C0	-0.536056	2.23419	0.1405	0.077	neutral	neutral	NA	NA
NM_000059.3:c.1330A>T	NP_000050.2:p.Asn444Tyr	Helix-low	1	0	1.40417	0.000180513	NA	NA	NA	NA	C0	-0.26771	2.8783	0.0697	0.149	neutral	neutral	NA	NA
NM_000059.3:c.1378A>C	NP_000050.2:p.Asn460His	Helix-low	0	1	0.286532	3.68402e-05	NA	NA	NA	NA	C0	-0.418376	1.51439	0.0209	0.141	neutral	neutral	NA	NA
NM_000059.3:c.1550A>T	NP_000050.2:p.Asn517Ile	Helix-low	1	0	1.73135	0.000222564	NA	NA	NA	NA	C0	-0.41276	0.42831	0.0233	0.238	neutral	neutral	NA	NA
NM_000059.3:c.1550A>G	NP_000050.2:p.Asn517Ser	Helix-low	2	2	0.298791	3.84164e-05	NA	NA	NA	NA	C0	-0.610333	-0.906221	0.0287	0.158	neutral	neutral	NA	NA
NM_000059.3:c.1583A>G	NP_000050.2:p.Asn528Ser	Helix-low	2	0	3.45083	0.000443502	NA	NA	NA	NA	C0	-0.499836	0.539257	0.0138	0.139	neutral	neutral	NA	NA
NM_000059.3:c.1666A>G	NP_000050.2:p.Asn556Asp	Helix-low	1	1	0.402614	5.17644e-05	2	2	0.162573	2.09028e-05	C0	-0.535037	-0.053082	0.009	0.365	neutral	neutral	NA	NA
NM_000059.3:c.1679A>T	NP_000050.2:p.Asn560Ile	Helix-low	1	0	2.60735	0.000335135	NA	NA	NA	NA	C0	-0.332183	1.81045	0.0368	0.148	neutral	neutral	NA	NA
NM_000059.3:c.167A>C	NP_000050.2:p.Asn56Thr	Helix-low	2	1	0.876352	0.000112666	2	4	0.0256003	3.2916e-06	C0	-0.66185	-0.050405	0.0096	0.043	neutral	neutral	NA	NA
NM_000059.3:c.1762A>G	NP_000050.2:p.Asn588Asp	Helix-low	2	1	0.576091	7.40668e-05	NA	NA	NA	NA	C0	-0.378288	2.84395	0.0279	0.136	neutral	neutral	NA	NA
NM_000059.3:c.179A>G	NP_000050.2:p.Asn60Ser	Helix-low	6	4	0.0324517	4.17254e-06	9	5	0.043854	5.6386e-06	C0	-0.455833	0.590669	0.0163	0.112	neutral	neutral	NA	NA
NM_000059.3:c.2405A>G	NP_000050.2:p.Asn802Ser	Helix-low	1	0	1.68088	0.000216077	NA	NA	NA	NA	C0	-0.423569	-0.074158	0.0447	0.092	neutral	neutral	NA	NA
NM_000059.3:c.2473A>G	NP_000050.2:p.Asn825Asp	Helix-low	0	1	0.491154	6.31474e-05	0	2	0.171982	2.21126e-05	C0	-0.327699	1.44683	0.0158	0.149	neutral	neutral	NA	NA
NM_000059.3:c.2488A>G	NP_000050.2:p.Asn830Asp	Helix-low	3	3	0.434152	5.58191e-05	NA	NA	NA	NA	C0	-0.402427	-0.471139	0.016	0.123	neutral	neutral	NA	NA
NM_000059.3:c.2627A>G	NP_000050.2:p.Asn876Ser	Helix-low	0	1	0.363864	4.67826e-05	NA	NA	NA	NA	C0	-0.441386	-0.300911	0.0114	0.059	neutral	neutral	NA	NA
NM_000059.3:c.2698A>G	NP_000050.2:p.Asn900Asp	Helix-low	0	1	0.292179	3.75662e-05	NA	NA	NA	NA	C0	-0.499773	0.591826	0.0613	0.059	neutral	neutral	NA	NA
NM_000059.3:c.2714A>G	NP_000050.2:p.Asn905Ser	Helix-low	1	0	1.81094	0.000232791	NA	NA	NA	NA	C0	-0.540006	-0.344427	0.0137	0.029	neutral	neutral	NA	NA
NM_000059.3:c.2771A>T	NP_000050.2:p.Asn924Ile	Helix-low	0	1	0.239363	3.07758e-05	NA	NA	NA	NA	C0	-0.140886	1.93508	0.2138	0.237	neutral	neutral	NA	NA
NM_000059.3:c.2864A>G	NP_000050.2:p.Asn955Ser	Helix-low	1	0	1.71401	0.000220334	NA	NA	NA	NA	C0	-0.511635	0.524041	0.0133	0.05	neutral	neutral	NA	NA
NM_000059.3:c.2933A>G	NP_000050.2:p.Asn978Ser	Helix-low	1	0	1.65977	0.000213363	1	1	0.509675	6.55285e-05	C0	-0.456303	-0.052805	0.0144	0.043	neutral	neutral	NA	NA
NM_000059.3:c.2957A>G	NP_000050.2:p.Asn986Ser	Helix-low	0	4	0.0115647	1.48696e-06	1	4	0.0161634	2.07825e-06	C0	-0.425515	0.277975	0.0361	0.052	neutral	neutral	NA	NA
NM_000059.3:c.3483T>G	NP_000050.2:p.Asp1161Glu	Helix-low	0	1	0.239363	3.07758e-05	NA	NA	NA	NA	C0	-0.348248	0.677709	0.0188	0.155	neutral	neutral	NA	NA
NM_000059.3:c.3839A>T	NP_000050.2:p.Asp1280Val	Helix-low	3	3	0.402207	5.17121e-05	3	4	0.116819	1.50201e-05	C0	-0.255637	1.23311	0.0248	0.164	neutral	neutral	NA	NA
NM_000059.3:c.3961G>A	NP_000050.2:p.Asp1321Asn	Helix-low	0	1	0.31486	4.04823e-05	NA	NA	NA	NA	C0	-0.526124	1.04481	0.0212	0.082	neutral	neutral	NA	NA
NM_000059.3:c.3962A>G	NP_000050.2:p.Asp1321Gly	Helix-low	5	3	0.928959	0.000119429	6	5	0.225029	2.89329e-05	C0	-0.363209	1.43087	0.0338	0.222	neutral	neutral	NA	NA
NM_000059.3:c.4011T>G	NP_000050.2:p.Asp1337Glu	Helix-low	0	1	0.282933	3.63775e-05	NA	NA	NA	NA	C0	-0.451446	0.576024	0.0113	0.21	neutral	neutral	NA	NA
NM_000059.3:c.4034A>G	NP_000050.2:p.Asp1345Gly	Helix-low	2	0	3.13279	0.000402643	NA	NA	NA	NA	C0	-0.477621	0.520541	0.0387	0.288	neutral	neutral	NA	NA
NM_000059.3:c.4054G>T	NP_000050.2:p.Asp1352Tyr	Helix-low	0	1	0.308702	3.96905e-05	NA	NA	NA	NA	C0	-0.227863	2.22809	0.158	0.152	neutral	neutral	NA	NA
NM_000059.3:c.4079A>T	NP_000050.2:p.Asp1360Val	Helix-low	1	0	1.40417	0.000180513	NA	NA	NA	NA	C0	-0.219363	2.29982	0.1783	0.172	neutral	neutral	NA	NA
NM_000059.3:c.4156G>A	NP_000050.2:p.Asp1386Asn	Helix-low	1	0	1.63584	0.000210288	NA	NA	NA	NA	C0	-0.3759	3.71978	0.356	0.151	neutral	neutral	NA	NA
NM_000059.3:c.4274A>G	NP_000050.2:p.Asp1425Gly	Helix-low	1	1	0.546404	7.02503e-05	NA	NA	NA	NA	C0	-0.283429	0.821595	0.0183	0.252	neutral	neutral	NA	NA
NM_000059.3:c.4451A>G	NP_000050.2:p.Asp1484Gly	Helix-low	0	1	0.239363	3.07758e-05	NA	NA	NA	NA	C0	-0.30987	1.22831	0.0624	0.242	neutral	neutral	NA	NA
NM_000059.3:c.467A>C	NP_000050.2:p.Asp156Ala	Helix-low	0	2	0.131727	1.69368e-05	NA	NA	NA	NA	C0	-0.320319	1.63575	0.0791	0.281	neutral	neutral	NA	NA
NM_000059.3:c.4854T>A	NP_000050.2:p.Asp1618Glu	Helix-low	1	0	1.44296	0.000185498	NA	NA	NA	NA	C0	-0.335628	0.855781	0.0483	0.181	neutral	neutral	NA	NA
NM_000059.3:c.5095G>A	NP_000050.2:p.Asp1699Asn	Helix-low	1	3	0.086475	1.11186e-05	NA	NA	NA	NA	C0	-0.519859	1.05834	0.0136	0.094	neutral	neutral	NA	NA
NM_000059.3:c.5125G>T	NP_000050.2:p.Asp1709Tyr	Helix-low	0	1	0.292694	3.76324e-05	NA	NA	NA	NA	C0	-0.469653	0.535847	0.0585	0.166	neutral	neutral	NA	NA
NM_000059.3:c.5693A>G	NP_000050.2:p.Asp1898Gly	Helix-low	0	2	0.0856697	1.10151e-05	1	2	0.145196	1.86685e-05	C0	-0.288982	0.24209	0.0178	0.38	neutral	neutral	NA	NA
NM_000059.3:c.5692G>T	NP_000050.2:p.Asp1898Tyr	Helix-low	0	2	0.0856697	1.10151e-05	NA	NA	NA	NA	C0	-0.134027	1.53226	0.1023	0.353	neutral	neutral	NA	NA
NM_000059.3:c.565G>T	NP_000050.2:p.Asp189Tyr	Helix-low	3	0	5.43066	0.000697773	NA	NA	NA	NA	C15	-0.114316	3.90749	0.3257	0.253	neutral	neutral	NA	NA
NM_000059.3:c.5704G>A	NP_000050.2:p.Asp1902Asn	Helix-low	1	0	1.71401	0.000220334	NA	NA	NA	NA	C0	-0.350513	1.07695	0.0212	0.095	neutral	neutral	NA	NA
NM_000059.3:c.571G>A	NP_000050.2:p.Asp191Asn	Helix-low	0	1	0.294892	3.79151e-05	NA	NA	NA	NA	C0	-0.36005	3.9553	0.1328	0.186	neutral	neutral	NA	NA
NM_000059.3:c.5769C>A	NP_000050.2:p.Asp1923Glu	Helix-low	0	1	0.279019	3.58743e-05	NA	NA	NA	NA	C0	-0.130393	1.35423	0.0193	0.403	neutral	neutral	NA	NA
NM_000059.3:c.5969A>G	NP_000050.2:p.Asp1990Gly	Helix-low	1	0	1.72993	0.00022238	NA	NA	NA	NA	C0	-0.048293	3.20156	0.0823	0.421	neutral	neutral	NA	NA
NM_000059.3:c.6067G>A	NP_000050.2:p.Asp2023Asn	Helix-low	0	1	0.363864	4.67826e-05	NA	NA	NA	NA	C0	-0.491471	0.745121	0.021	0.126	neutral	neutral	NA	NA
NM_000059.3:c.6329A>C	NP_000050.2:p.Asp2110Ala	Helix-low	1	0	1.40417	0.000180513	NA	NA	NA	NA	C0	-0.464125	0.202835	0.042	0.282	neutral	neutral	NA	NA
NM_000059.3:c.6710A>G	NP_000050.2:p.Asp2237Gly	Helix-high	1	0	1.71703	0.336161	NA	NA	NA	NA	C0	0.118298	4.02582	0.6883	0.662	neutral	neutral	NA	NA
NM_000059.3:c.6714T>G	NP_000050.2:p.Asp2238Glu	Helix-low	1	0	1.71401	0.000220334	NA	NA	NA	NA	C0	-0.199635	1.70813	0.0112	0.437	neutral	neutral	NA	NA
NM_000059.3:c.670G>A	NP_000050.2:p.Asp224Asn	Helix-low	0	1	0.350979	4.5126e-05	NA	NA	NA	NA	C0	-0.445991	2.40599	0.0591	0.077	neutral	neutral	NA	NA
NM_000059.3:c.710A>G	NP_000050.2:p.Asp237Gly	Helix-low	0	1	0.239363	3.07758e-05	0	2	0.0735027	9.45071e-06	C0	-0.289754	2.11806	0.0353	0.204	neutral	neutral	NA	NA
NM_000059.3:c.7313A>G	NP_000050.2:p.Asp2438Gly	Helix-low	0	1	0.282933	3.63775e-05	NA	NA	NA	NA	C0	-0.267838	1.14017	0.0132	0.362	neutral	neutral	NA	NA
NM_000059.3:c.754G>A	NP_000050.2:p.Asp252Asn	Helix-low	0	2	0.079175	1.018e-05	NA	NA	NA	NA	C0	-0.486585	0.712862	0.0111	0.122	neutral	neutral	NA	NA
NM_000059.3:c.7994A>G	NP_000050.2:p.Asp2665Gly	Helix-high	12	22	3.53855e-09	1.0436e-09	15	24	8.61644e-10	2.54118e-10	C65	0.339314	4.22638	0.6935	0.801	NA	NA	4.74	Benign
NM_000059.3:c.7993G>T	NP_000050.2:p.Asp2665Tyr	Helix-high	0	1	0.294892	0.0800117	NA	NA	NA	NA	C65	0.400859	4.29655	0.7427	0.801	damaging	damaging	4.08	LB
NM_000059.3:c.8035G>A	NP_000050.2:p.Asp2679Asn	Helix-high	0	1	0.281381	0.0766265	NA	NA	NA	NA	C15	0.00856498	4.18336	0.7044	0.736	damaging	neutral	NA	NA
NM_000059.3:c.8036A>G	NP_000050.2:p.Asp2679Gly	Helix-high	1	1	0.546489	0.138801	NA	NA	NA	NA	C65	0.447987	4.1024	0.8169	0.946	NA	NA	4.12	VUS
NM_000059.3:c.8039A>G	NP_000050.2:p.Asp2680Gly	Helix-high	0	1	0.239363	0.0659386	NA	NA	NA	NA	C15	0.285282	4.10691	0.5806	0.849	NA	NA	3.53	Not observed
NM_000059.3:c.8134G>A	NP_000050.2:p.Asp2712Asn	Helix-low	0	1	0.465576	5.9859e-05	NA	NA	NA	NA	C0	-0.203302	1.6127	0.0139	0.402	NA	NA	5.19	LB
NM_000059.3:c.8135A>T	NP_000050.2:p.Asp2712Val	Helix-low	1	0	1.81094	0.000232791	2	0	2.53105	0.00032533	C0	0.0350841	2.1986	0.0229	0.526	neutral	neutral	NA	NA
NM_000059.3:c.8169T>A	NP_000050.2:p.Asp2723Glu	Helix-high	1	1	0.482398	0.12455	NA	NA	NA	NA	C35	0.422084	2.69755	0.8576	0.753	damaging	damaging	NA	NA
NM_000059.3:c.8167G>C	NP_000050.2:p.Asp2723His	Helix-high	9	0	84.5122	0.961426	12	0	230.734	0.985517	C65	0.579612	3.73077	0.9157	0.932	NA	NA	1	Pathogenic
NM_000059.3:c.842A>G	NP_000050.2:p.Asp281Gly	Helix-low	0	1	0.247695	3.1847e-05	NA	NA	NA	NA	C0	-0.269383	2.42508	0.0709	0.12	neutral	neutral	NA	NA
NM_000059.3:c.8699A>T	NP_000050.2:p.Asp2900Val	Helix-low	1	0	1.65066	0.000212193	NA	NA	NA	NA	C25	0.157556	3.99251	0.2446	0.551	neutral	neutral	NA	NA
NM_000059.3:c.8739C>G	NP_000050.2:p.Asp2913Glu	Helix-low	3	3	2.05606	0.000264293	NA	NA	NA	NA	C35	-0.183949	2.19271	0.0535	0.288	NA	NA	4.92	LB
NM_000059.3:c.8813A>G	NP_000050.2:p.Asp2938Gly	Helix-low	0	1	0.239363	3.07758e-05	1	1	0.4822	6.19963e-05	C15	-0.0417749	3.69676	0.1127	0.267	neutral	neutral	NA	NA
NM_000059.3:c.8893G>C	NP_000050.2:p.Asp2965His	Helix-low	0	1	0.246609	3.17074e-05	NA	NA	NA	NA	C0	-0.0136449	2.9926	0.1099	0.442	NA	NA	5.33	LB
NM_000059.3:c.8894A>T	NP_000050.2:p.Asp2965Val	Helix-low	1	0	1.40417	0.000180513	NA	NA	NA	NA	C15	0.0865118	3.15626	0.0913	0.545	neutral	neutral	NA	NA
NM_000059.3:c.9190G>A	NP_000050.2:p.Asp3064Asn	Helix-low	3	1	1.74623	0.000224475	4	2	0.838117	0.000107751	C0	-0.182537	3.14647	0.0313	0.311	neutral	neutral	NA	NA
NM_000059.3:c.9284A>G	NP_000050.2:p.Asp3095Gly	Helix-high	1	0	1.44668	0.299062	NA	NA	NA	NA	C65	0.201105	3.50735	0.5197	0.789	damaging	damaging	1.04	Pathogenic
NM_000059.3:c.9425A>G	NP_000050.2:p.Asp3142Gly	Helix-low	0	1	0.292179	3.75662e-05	0	2	0.0848619	1.09112e-05	C15	0.269282	4.11363	0.0793	0.697	neutral	neutral	NA	NA
NM_000059.3:c.9509A>G	NP_000050.2:p.Asp3170Gly	Helix-low	1	4	0.0499223	6.41884e-06	2	4	0.0697737	8.97124e-06	C0	0.00144961	1.87125	0.0161	0.552	NA	NA	4.73	Benign
NM_000059.3:c.1143C>G	NP_000050.2:p.Asp381Glu	Helix-low	2	0	2.82536	0.000363145	NA	NA	NA	NA	C0	-0.389635	1.21927	0.0097	0.291	neutral	neutral	NA	NA
NM_000059.3:c.1258G>A	NP_000050.2:p.Asp420Asn	Helix-low	0	1	0.245975	3.16259e-05	NA	NA	NA	NA	C0	-0.501799	1.30991	0.0119	0.128	neutral	neutral	NA	NA
NM_000059.3:c.1436A>C	NP_000050.2:p.Asp479Ala	Helix-low	0	1	0.465576	5.9859e-05	NA	NA	NA	NA	C0	-0.219772	1.35088	0.0604	0.219	neutral	neutral	NA	NA
NM_000059.3:c.1576G>A	NP_000050.2:p.Asp526Asn	Helix-low	0	1	0.444464	5.71448e-05	NA	NA	NA	NA	C0	-0.527946	-0.239416	0.0111	0.128	neutral	neutral	NA	NA
NM_000059.3:c.1675G>C	NP_000050.2:p.Asp559His	Helix-low	1	0	1.44668	0.000185976	NA	NA	NA	NA	C0	-0.248662	2.31992	0.074	0.168	neutral	neutral	NA	NA
NM_000059.3:c.1787A>G	NP_000050.2:p.Asp596Gly	Helix-low	0	1	0.279019	3.58743e-05	NA	NA	NA	NA	C0	-0.270702	2.75295	0.0766	0.198	neutral	neutral	NA	NA
NM_000059.3:c.1786G>C	NP_000050.2:p.Asp596His	Helix-low	34	26	0.000881442	1.13334e-07	43	39	6.05907e-09	7.7906e-13	C0	-0.0461544	2.93669	0.0755	0.217	neutral	neutral	NA	NA
NM_000059.3:c.1822G>A	NP_000050.2:p.Asp608Asn	Helix-low	1	1	0.481626	6.19224e-05	NA	NA	NA	NA	C0	-0.485411	0.942182	0.0153	0.158	neutral	neutral	NA	NA
NM_000059.3:c.1905T>G	NP_000050.2:p.Asp635Glu	Helix-low	1	0	1.72993	0.00022238	NA	NA	NA	NA	C0	-0.291177	1.07653	0.0195	0.145	neutral	neutral	NA	NA
NM_000059.3:c.2285A>G	NP_000050.2:p.Asp762Gly	Helix-low	0	1	0.308702	3.96905e-05	NA	NA	NA	NA	C0	-0.464054	0.304967	0.0451	0.073	neutral	neutral	NA	NA
NM_000059.3:c.2416G>C	NP_000050.2:p.Asp806His	Helix-low	2	3	0.0893256	1.14851e-05	3	3	0.124846	1.60521e-05	C0	-0.294593	1.2443	0.0506	0.289	neutral	neutral	NA	NA
NM_000059.3:c.2459A>G	NP_000050.2:p.Asp820Gly	Helix-low	1	2	0.359773	4.62566e-05	NA	NA	NA	NA	C0	-0.290026	1.37653	0.0234	0.262	neutral	neutral	NA	NA
NM_000059.3:c.2633A>T	NP_000050.2:p.Asp878Val	Helix-low	0	1	0.279019	3.58743e-05	NA	NA	NA	NA	C0	-0.371706	1.95369	0.0885	0.172	neutral	neutral	NA	NA
NM_000059.3:c.2803G>A	NP_000050.2:p.Asp935Asn	Helix-low	74	66	3.56081e-15	4.5784e-19	94	82	3.3667e-20	4.32882e-24	C0	-0.329362	1.13251	0.0353	0.092	neutral	neutral	NA	NA
NM_000059.3:c.2803G>C	NP_000050.2:p.Asp935His	Helix-low	4	4	0.0522037	6.71217e-06	6	5	0.0242957	3.12387e-06	C0	-0.170567	1.20022	0.0634	0.235	neutral	neutral	NA	NA
NM_000059.3:c.2838T>A	NP_000050.2:p.Asp946Glu	Helix-low	1	0	1.71703	0.000220722	NA	NA	NA	NA	C0	-0.362091	0.236257	0.0369	0.08	neutral	neutral	NA	NA
NM_000059.3:c.2838T>G	NP_000050.2:p.Asp946Glu	Helix-low	1	0	1.71703	0.000220722	NA	NA	NA	NA	C0	-0.36209	0.229388	0.0369	0.081	neutral	neutral	NA	NA
NM_000059.3:c.2837A>G	NP_000050.2:p.Asp946Gly	Helix-low	1	1	0.643	8.26684e-05	1	2	0.185769	2.38851e-05	C0	-0.265946	0.459806	0.0635	0.225	neutral	neutral	NA	NA
NM_000059.3:c.2920G>A	NP_000050.2:p.Asp974Asn	Helix-low	4	1	2.31187	0.000297166	6	2	1.91857	0.000246624	C0	-0.498271	0.185664	0.1001	0.038	neutral	neutral	NA	NA
NM_000059.3:c.2963A>T	NP_000050.2:p.Asp988Val	Helix-low	2	0	2.81045	0.000361229	NA	NA	NA	NA	C0	-0.110893	1.69085	0.1655	0.182	neutral	neutral	NA	NA
NM_000059.3:c.3242G>A	NP_000050.2:p.Cys1081Tyr	Helix-low	1	1	0.395107	5.07993e-05	NA	NA	NA	NA	C0	-0.416451	-0.268567	0.0381	0.172	neutral	neutral	NA	NA
NM_000059.3:c.3869G>A	NP_000050.2:p.Cys1290Tyr	Helix-low	3	3	0.0911286	1.17169e-05	4	4	0.0303449	3.90165e-06	C0	-0.314903	1.19158	0.0474	0.209	neutral	neutral	NA	NA
NM_000059.3:c.394T>G	NP_000050.2:p.Cys132Gly	Helix-low	1	2	0.175247	2.25322e-05	NA	NA	NA	NA	C0	-0.333537	1.38358	0.0144	0.332	neutral	neutral	NA	NA
NM_000059.3:c.4094G>A	NP_000050.2:p.Cys1365Tyr	Helix-low	5	4	0.0850306	1.09329e-05	NA	NA	NA	NA	C0	-0.640177	-0.766447	0.0203	0.059	neutral	neutral	NA	NA
NM_000059.3:c.413G>T	NP_000050.2:p.Cys138Phe	Helix-low	1	0	1.65066	0.000212193	NA	NA	NA	NA	C0	-0.326687	2.38217	0.0367	0.219	neutral	neutral	NA	NA
NM_000059.3:c.4195T>C	NP_000050.2:p.Cys1399Arg	Helix-low	1	0	2.60735	0.000335135	NA	NA	NA	NA	C0	-0.484256	1.45186	0.0697	0.256	neutral	neutral	NA	NA
NM_000059.3:c.442T>C	NP_000050.2:p.Cys148Arg	Helix-low	0	2	0.137207	1.76414e-05	NA	NA	NA	NA	C0	-0.355216	0.893363	0.0533	0.223	neutral	neutral	NA	NA
NM_000059.3:c.443G>A	NP_000050.2:p.Cys148Tyr	Helix-low	0	1	0.239363	3.07758e-05	NA	NA	NA	NA	C0	-0.396003	-0.575406	0.0262	0.215	neutral	neutral	NA	NA
NM_000059.3:c.4772G>A	NP_000050.2:p.Cys1591Tyr	Helix-low	1	0	2.73121	0.000351048	NA	NA	NA	NA	C0	-0.496563	-0.314377	0.0331	0.292	neutral	neutral	NA	NA
NM_000059.3:c.483T>G	NP_000050.2:p.Cys161Trp	Helix-low	0	1	0.292694	3.76324e-05	NA	NA	NA	NA	C0	-0.0164484	3.35516	0.0773	0.341	neutral	neutral	NA	NA
NM_000059.3:c.4861T>C	NP_000050.2:p.Cys1621Arg	Helix-low	1	0	1.68088	0.000216077	NA	NA	NA	NA	C0	-0.593148	-0.224303	0.0388	0.089	neutral	neutral	NA	NA
NM_000059.3:c.4960T>C	NP_000050.2:p.Cys1654Arg	Helix-low	0	1	0.292694	3.76324e-05	NA	NA	NA	NA	C0	-0.2802	2.6	0.3119	0.189	neutral	neutral	NA	NA
NM_000059.3:c.5023T>C	NP_000050.2:p.Cys1675Arg	Helix-low	0	1	0.370374	4.76194e-05	NA	NA	NA	NA	C0	-0.33966	0.746752	0.05	0.131	neutral	neutral	NA	NA
NM_000059.3:c.5558G>A	NP_000050.2:p.Cys1853Tyr	Helix-low	1	0	2.60735	0.000335135	NA	NA	NA	NA	C0	-0.217591	-0.351975	0.189	0.434	neutral	neutral	NA	NA
NM_000059.3:c.5737T>C	NP_000050.2:p.Cys1913Arg	Helix-low	2	1	1.78553	0.000229526	2	4	0.0311229	4.00168e-06	C0	-0.349852	-0.716976	0.0566	0.287	neutral	neutral	NA	NA
NM_000059.3:c.5737T>G	NP_000050.2:p.Cys1913Gly	Helix-low	0	1	0.444464	5.71448e-05	NA	NA	NA	NA	C0	-0.379427	-0.829631	0.033	0.314	neutral	neutral	NA	NA
NM_000059.3:c.5924G>A	NP_000050.2:p.Cys1975Tyr	Helix-low	1	0	1.99314	0.000256207	1	2	0.244382	3.14211e-05	C0	-0.306077	1.32488	0.0473	0.226	neutral	neutral	NA	NA
NM_000059.3:c.6994T>C	NP_000050.2:p.Cys2332Arg	Helix-low	0	1	0.31486	4.04823e-05	NA	NA	NA	NA	C0	0.0937506	3.84326	0.2949	0.794	neutral	neutral	NA	NA
NM_000059.3:c.6995G>C	NP_000050.2:p.Cys2332Ser	Helix-low	0	1	0.278855	3.58532e-05	NA	NA	NA	NA	C0	0.0796486	3.65107	0.0559	0.683	neutral	neutral	NA	NA
NM_000059.3:c.7906T>G	NP_000050.2:p.Cys2636Gly	Helix-low	1	0	1.72993	0.00022238	NA	NA	NA	NA	C0	-0.148011	2.64885	0.0879	0.368	neutral	neutral	NA	NA
NM_000059.3:c.8450G>C	NP_000050.2:p.Cys2817Ser	Helix-high	0	1	0.281381	0.0766265	NA	NA	NA	NA	C65	0.11446	3.796	0.6479	0.595	neutral	neutral	NA	NA
NM_000059.3:c.9205T>C	NP_000050.2:p.Cys3069Arg	Helix-low	2	0	1.97171	0.000253453	2	1	0.677094	8.70514e-05	C0	0.0862536	4.11428	0.4632	0.708	NA	NA	3.52	LB
NM_000059.3:c.933T>G	NP_000050.2:p.Cys311Trp	Helix-low	1	0	1.40417	0.000180513	NA	NA	NA	NA	C0	-0.248939	2.83853	0.0897	0.187	neutral	neutral	NA	NA
NM_000059.3:c.943T>A	NP_000050.2:p.Cys315Ser	Helix-low	38	26	1.27599e-06	1.64063e-10	52	41	1.67898e-11	2.15878e-15	C0	-0.414982	0.37011	0.03	0.182	neutral	neutral	NA	NA
NM_000059.3:c.9517T>C	NP_000050.2:p.Cys3173Arg	Helix-low	0	1	0.278855	3.58532e-05	NA	NA	NA	NA	C0	0.0947169	3.89992	0.185	0.665	neutral	neutral	NA	NA
NM_000059.3:c.9592T>C	NP_000050.2:p.Cys3198Arg	Helix-low	4	3	0.119137	1.53181e-05	7	4	0.113895	1.46441e-05	C0	-0.455172	0.901055	0.0762	0.167	neutral	neutral	NA	NA
NM_000059.3:c.9593G>A	NP_000050.2:p.Cys3198Tyr	Helix-low	0	1	0.239363	3.07758e-05	NA	NA	NA	NA	C0	-0.58625	-0.332682	0.0139	0.061	neutral	neutral	NA	NA
NM_000059.3:c.10211G>A	NP_000050.2:p.Cys3404Tyr	Helix-low	0	1	0.350979	4.5126e-05	NA	NA	NA	NA	C0	-0.615982	0.363197	0.104	0.115	neutral	neutral	NA	NA
NM_000059.3:c.1255T>C	NP_000050.2:p.Cys419Arg	Helix-low	1	1	0.336108	4.3214e-05	NA	NA	NA	NA	C0	-0.330759	2.46289	0.1089	0.187	neutral	neutral	NA	NA
NM_000059.3:c.1438T>C	NP_000050.2:p.Cys480Arg	Helix-low	0	1	0.282933	3.63775e-05	NA	NA	NA	NA	C0	-0.354669	0.341658	0.121	0.257	neutral	neutral	NA	NA
NM_000059.3:c.1662T>G	NP_000050.2:p.Cys554Trp	Helix-low	1	3	0.0288854	3.71399e-06	NA	NA	NA	NA	C0	-0.0382605	2.40462	0.0764	0.212	neutral	neutral	NA	NA
NM_000059.3:c.1661G>A	NP_000050.2:p.Cys554Tyr	Helix-low	1	0	1.99314	0.000256207	2	0	3.59044	0.000461436	C0	-0.273606	1.41067	0.0466	0.167	neutral	neutral	NA	NA
NM_000059.3:c.1847G>C	NP_000050.2:p.Cys616Ser	Helix-low	0	1	0.308702	3.96905e-05	NA	NA	NA	NA	C0	-0.689308	-1.60101	0.0106	0.034	neutral	neutral	NA	NA
NM_000059.3:c.1940G>C	NP_000050.2:p.Cys647Ser	Helix-low	1	0	2.13454	0.000274378	NA	NA	NA	NA	C0	-0.483011	0.580872	0.136	0.087	neutral	neutral	NA	NA
NM_000059.3:c.2133C>G	NP_000050.2:p.Cys711Trp	Helix-low	1	0	1.65977	0.000213363	NA	NA	NA	NA	C0	-0.155144	1.37468	0.0888	0.343	neutral	neutral	NA	NA
NM_000059.3:c.2149T>G	NP_000050.2:p.Cys717Gly	Helix-low	1	0	1.65977	0.000213363	NA	NA	NA	NA	C0	-0.328225	0.526984	0.0378	0.243	neutral	neutral	NA	NA
NM_000059.3:c.3188A>G	NP_000050.2:p.Gln1063Arg	Helix-low	0	3	0.0247119	3.17739e-06	NA	NA	NA	NA	C0	-0.272039	2.23087	0.0629	0.128	neutral	neutral	NA	NA
NM_000059.3:c.3218A>G	NP_000050.2:p.Gln1073Arg	Helix-low	0	3	0.0355798	4.57474e-06	3	3	0.11842	1.52259e-05	C0	-0.366245	0.76622	0.0413	0.174	neutral	neutral	NA	NA
NM_000059.3:c.3413A>T	NP_000050.2:p.Gln1138Leu	Helix-low	0	1	0.308702	3.96905e-05	NA	NA	NA	NA	C0	-0.391981	1.11608	0.1212	0.158	neutral	neutral	NA	NA
NM_000059.3:c.3443A>G	NP_000050.2:p.Gln1148Arg	Helix-low	2	1	0.863968	0.000111074	NA	NA	NA	NA	C0	-0.207622	2.51386	0.0865	0.171	neutral	neutral	NA	NA
NM_000059.3:c.3885A>C	NP_000050.2:p.Gln1295His	Helix-low	1	0	1.40417	0.000180513	NA	NA	NA	NA	C0	-0.223437	2.88404	0.1409	0.122	neutral	neutral	NA	NA
NM_000059.3:c.4112A>G	NP_000050.2:p.Gln1371Arg	Helix-low	1	0	1.45305	0.000186795	NA	NA	NA	NA	C0	-0.235143	2.40317	0.1506	0.139	neutral	neutral	NA	NA
NM_000059.3:c.4187A>G	NP_000050.2:p.Gln1396Arg	Helix-low	0	1	0.444464	5.71448e-05	NA	NA	NA	NA	C0	-0.416285	1.60931	0.0834	0.184	neutral	neutral	NA	NA
NM_000059.3:c.4287G>T	NP_000050.2:p.Gln1429His	Helix-low	1	0	1.81094	0.000232791	NA	NA	NA	NA	C0	-0.167439	1.52079	0.0409	0.492	neutral	neutral	NA	NA
NM_000059.3:c.4355A>G	NP_000050.2:p.Gln1452Arg	Helix-low	1	1	0.512374	6.58754e-05	NA	NA	NA	NA	C0	-0.284765	0.039409	0.011	0.314	neutral	neutral	NA	NA
NM_000059.3:c.440A>G	NP_000050.2:p.Gln147Arg	Helix-low	35	36	1.43561e-11	1.84587e-15	41	43	5.71649e-14	7.35011e-18	C0	-0.199337	-0.262174	0.0103	0.338	neutral	neutral	NA	NA
NM_000059.3:c.440A>C	NP_000050.2:p.Gln147Pro	Helix-low	0	1	0.294892	3.79151e-05	NA	NA	NA	NA	C0	-0.258057	1.48926	0.0737	0.188	neutral	neutral	NA	NA
NM_000059.3:c.461A>G	NP_000050.2:p.Gln154Arg	Helix-low	0	1	0.339761	4.36837e-05	NA	NA	NA	NA	C0	-0.271148	2.16185	0.1428	0.149	neutral	neutral	NA	NA
NM_000059.3:c.4785G>T	NP_000050.2:p.Gln1595His	Helix-low	0	1	0.305635	3.92962e-05	NA	NA	NA	NA	C0	-0.348351	1.99348	0.0213	0.179	neutral	neutral	NA	NA
NM_000059.3:c.4784A>C	NP_000050.2:p.Gln1595Pro	Helix-low	1	1	0.512374	6.58754e-05	2	1	0.716117	9.2068e-05	C0	-0.256535	2.28177	0.1881	0.172	neutral	neutral	NA	NA
NM_000059.3:c.5049G>C	NP_000050.2:p.Gln1683His	Helix-low	1	0	2.17272	0.000279285	NA	NA	NA	NA	C0	-0.186356	0.758218	0.0232	0.332	neutral	neutral	NA	NA
NM_000059.3:c.5207A>G	NP_000050.2:p.Gln1736Arg	Helix-low	0	1	0.281381	3.61779e-05	NA	NA	NA	NA	C0	-0.283482	1.38509	0.0507	0.156	neutral	neutral	NA	NA
NM_000059.3:c.5406A>C	NP_000050.2:p.Gln1802His	Helix-low	1	0	1.40417	0.000180513	NA	NA	NA	NA	C0	-0.318977	1.91463	0.0536	0.168	neutral	neutral	NA	NA
NM_000059.3:c.5981A>G	NP_000050.2:p.Gln1994Arg	Helix-low	1	0	1.73135	0.000222564	NA	NA	NA	NA	C0	-0.0477235	3.38909	0.0385	0.36	neutral	neutral	NA	NA
NM_000059.3:c.5982A>T	NP_000050.2:p.Gln1994His	Helix-low	0	1	0.286532	3.68402e-05	NA	NA	NA	NA	C0	0.00290257	3.41823	0.1403	0.429	neutral	neutral	NA	NA
NM_000059.3:c.5993A>G	NP_000050.2:p.Gln1998Arg	Helix-low	0	1	0.308702	3.96905e-05	NA	NA	NA	NA	C0	-0.0830237	1.58234	0.0463	0.398	neutral	neutral	NA	NA
NM_000059.3:c.6469C>G	NP_000050.2:p.Gln2157Glu	Helix-low	1	0	1.65977	0.000213363	NA	NA	NA	NA	C0	-0.243941	0.145636	0.0125	0.43	neutral	neutral	NA	NA
NM_000059.3:c.6488A>G	NP_000050.2:p.Gln2163Arg	Helix-low	1	0	1.65977	0.000213363	NA	NA	NA	NA	C0	-0.165146	0.79986	0.0164	0.469	neutral	neutral	NA	NA
NM_000059.3:c.6551A>G	NP_000050.2:p.Gln2184Arg	Helix-low	1	1	0.60767	7.81265e-05	NA	NA	NA	NA	C0	-0.0545266	2.19386	0.0245	0.404	neutral	neutral	NA	NA
NM_000059.3:c.6900A>T	NP_000050.2:p.Gln2300His	Helix-low	0	1	0.239363	3.07758e-05	NA	NA	NA	NA	C0	-0.0827586	3.24759	0.0227	0.392	neutral	neutral	NA	NA
NM_000059.3:c.7033C>G	NP_000050.2:p.Gln2345Glu	Helix-low	0	1	0.292694	3.76324e-05	NA	NA	NA	NA	C0	-0.076556	2.18099	0.0247	0.439	neutral	neutral	NA	NA
NM_000059.3:c.7262A>C	NP_000050.2:p.Gln2421Pro	Helix-low	1	0	1.40417	0.000180513	NA	NA	NA	NA	C0	-0.111474	1.97149	0.0737	0.505	neutral	neutral	NA	NA
NM_000059.3:c.7367A>G	NP_000050.2:p.Gln2456Arg	Helix-low	2	0	2.83156	0.000363942	NA	NA	NA	NA	C0	-0.481844	0.962778	0.0207	0.093	neutral	neutral	NA	NA
NM_000059.3:c.7366C>G	NP_000050.2:p.Gln2456Glu	Helix-low	4	0	10.334	0.00132696	NA	NA	NA	NA	C0	-0.501787	1.45373	0.011	0.111	neutral	neutral	NA	NA
NM_000059.3:c.7517A>C	NP_000050.2:p.Gln2506Pro	Helix-low	0	1	0.465576	5.9859e-05	NA	NA	NA	NA	C0	0.0651863	2.99733	0.0528	0.634	neutral	neutral	NA	NA
NM_000059.3:c.7616A>G	NP_000050.2:p.Gln2539Arg	Helix-low	0	7	0.00126223	1.62295e-07	0	8	0.000433457	5.57328e-08	C0	0.0568373	4.51868	0.0186	0.637	neutral	neutral	NA	NA
NM_000059.3:c.8140C>G	NP_000050.2:p.Gln2714Glu	Helix-low	0	1	0.339761	4.36837e-05	NA	NA	NA	NA	C0	-0.215362	0.72742	0.0112	0.235	neutral	neutral	NA	NA
NM_000059.3:c.8192A>G	NP_000050.2:p.Gln2731Arg	Helix-low	0	1	0.239363	3.07758e-05	1	2	0.0797054	1.02482e-05	C0	-0.0272237	1.7511	0.0544	0.567	neutral	neutral	NA	NA
NM_000059.3:c.8573A>G	NP_000050.2:p.Gln2858Arg	Helix-low	1	0	1.65977	0.000213363	NA	NA	NA	NA	C0	-0.0626761	3.17124	0.0248	0.261	NA	NA	4.81	LB
NM_000059.3:c.8775G>C	NP_000050.2:p.Gln2925His	Helix-low	0	1	0.308702	3.96905e-05	NA	NA	NA	NA	C15	-0.038576	3.28721	0.3323	0.468	NA	NA	NA	NA
NM_000059.3:c.8822A>C	NP_000050.2:p.Gln2941Pro	Helix-low	1	0	1.63681	0.000210412	NA	NA	NA	NA	C65	0.0559388	3.80684	0.196	0.374	neutral	neutral	NA	NA
NM_000059.3:c.8828A>T	NP_000050.2:p.Gln2943Leu	Helix-low	1	0	1.71703	0.000220722	NA	NA	NA	NA	C0	-0.154078	3.54599	0.1385	0.197	neutral	neutral	NA	NA
NM_000059.3:c.9076C>G	NP_000050.2:p.Gln3026Glu	Helix-low	1	0	1.40417	0.000180513	NA	NA	NA	NA	C0	0.00500399	3.77004	0.0735	0.389	NA	NA	3.06	LB
NM_000059.3:c.9106C>G	NP_000050.2:p.Gln3036Glu	Helix-low	3	1	1.31809	0.000169448	3	3	0.11002	1.41458e-05	C0	-0.12896	3.74172	0.0286	0.201	neutral	neutral	NA	NA
NM_000059.3:c.9616C>G	NP_000050.2:p.Gln3206Glu	Helix-low	1	1	0.411117	5.28575e-05	NA	NA	NA	NA	C0	-0.337731	0.888881	0.0781	0.201	neutral	neutral	NA	NA
NM_000059.3:c.9785A>C	NP_000050.2:p.Gln3262Pro	Helix-low	2	3	0.0917792	1.18006e-05	NA	NA	NA	NA	C0	-0.568743	1.24567	0.0156	0.087	neutral	neutral	NA	NA
NM_000059.3:c.10083A>C	NP_000050.2:p.Gln3361His	Helix-low	0	1	0.308702	3.96905e-05	NA	NA	NA	NA	C0	-0.564787	0.553515	0.0247	0.117	neutral	neutral	NA	NA
NM_000059.3:c.10082A>C	NP_000050.2:p.Gln3361Pro	Helix-low	1	0	1.84706	0.000237434	NA	NA	NA	NA	C0	-0.438309	0.898652	0.0787	0.135	neutral	neutral	NA	NA
NM_000059.3:c.1040A>G	NP_000050.2:p.Gln347Arg	Helix-low	1	0	1.40417	0.000180513	NA	NA	NA	NA	C0	-0.370975	0.768277	0.0311	0.217	neutral	neutral	NA	NA
NM_000059.3:c.1457A>G	NP_000050.2:p.Gln486Arg	Helix-low	1	1	0.336108	4.3214e-05	NA	NA	NA	NA	C0	-0.366533	-0.565159	0.0124	0.228	neutral	neutral	NA	NA
NM_000059.3:c.1825C>G	NP_000050.2:p.Gln609Glu	Helix-low	7	4	0.291783	3.75153e-05	NA	NA	NA	NA	C0	-0.356127	1.66022	0.0385	0.197	neutral	neutral	NA	NA
NM_000059.3:c.2224C>A	NP_000050.2:p.Gln742Lys	Helix-low	1	0	1.94217	0.000249657	NA	NA	NA	NA	C0	-0.36648	-0.097233	0.0211	0.331	neutral	neutral	NA	NA
NM_000059.3:c.2548C>G	NP_000050.2:p.Gln850Glu	Helix-low	1	0	1.72993	0.00022238	NA	NA	NA	NA	C0	-0.328571	0.568277	0.0607	0.167	neutral	neutral	NA	NA
NM_000059.3:c.2678A>G	NP_000050.2:p.Gln893Arg	Helix-low	0	1	0.363864	4.67826e-05	NA	NA	NA	NA	C0	-0.187546	2.72793	0.0377	0.152	neutral	neutral	NA	NA
NM_000059.3:c.2810A>C	NP_000050.2:p.Gln937Pro	Helix-low	0	2	0.0572947	7.36675e-06	NA	NA	NA	NA	C0	-0.0761693	2.29984	0.1672	0.319	neutral	neutral	NA	NA
NM_000059.3:c.3330A>C	NP_000050.2:p.Glu1110Asp	Helix-low	3	4	0.0513496	6.60236e-06	NA	NA	NA	NA	C0	-0.189809	3.2747	0.3033	0.171	neutral	neutral	NA	NA
NM_000059.3:c.3329A>G	NP_000050.2:p.Glu1110Gly	Helix-high	1	0	1.79295	0.345883	NA	NA	NA	NA	C15	0.0590476	4.06173	0.871	0.407	neutral	neutral	NA	NA
NM_000059.3:c.3547G>A	NP_000050.2:p.Glu1183Lys	Helix-low	1	0	1.72993	0.00022238	NA	NA	NA	NA	C0	-0.314294	1.30678	0.0859	0.151	neutral	neutral	NA	NA
NM_000059.3:c.3749A>G	NP_000050.2:p.Glu1250Gly	Helix-low	1	2	0.151953	1.95374e-05	NA	NA	NA	NA	C0	-0.380713	1.8898	0.0978	0.14	neutral	neutral	NA	NA
NM_000059.3:c.3762G>T	NP_000050.2:p.Glu1254Asp	Helix-low	3	5	0.0189958	2.44243e-06	3	6	0.00665157	8.55241e-07	C0	-0.416742	0.687326	0.0542	0.198	neutral	neutral	NA	NA
NM_000059.3:c.3896A>G	NP_000050.2:p.Glu1299Gly	Helix-low	1	0	2.05895	0.000264664	NA	NA	NA	NA	C0	-0.254441	2.57163	0.1731	0.156	neutral	neutral	NA	NA
NM_000059.3:c.3919G>A	NP_000050.2:p.Glu1307Lys	Helix-low	1	0	1.81094	0.000232791	NA	NA	NA	NA	C0	-0.475624	0.630205	0.0439	0.178	neutral	neutral	NA	NA
NM_000059.3:c.4145A>G	NP_000050.2:p.Glu1382Gly	Helix-low	0	1	0.339761	4.36837e-05	NA	NA	NA	NA	C0	-0.317356	3.34698	0.1437	0.113	neutral	neutral	NA	NA
NM_000059.3:c.4172A>G	NP_000050.2:p.Glu1391Gly	Helix-low	0	1	0.282933	3.63775e-05	NA	NA	NA	NA	C0	-0.148535	3.40616	0.2059	0.256	neutral	neutral	NA	NA
NM_000059.3:c.4367A>G	NP_000050.2:p.Glu1456Gly	Helix-low	1	0	2.73121	0.000351048	NA	NA	NA	NA	C0	-0.266668	3.68133	0.1542	0.18	neutral	neutral	NA	NA
NM_000059.3:c.4445A>G	NP_000050.2:p.Glu1482Gly	Helix-low	1	0	1.71703	0.000220722	2	0	2.91007	0.000374029	C0	-0.348229	2.016	0.0689	0.154	neutral	neutral	NA	NA
NM_000059.3:c.4531G>A	NP_000050.2:p.Glu1511Lys	Helix-low	0	2	0.151011	1.94163e-05	NA	NA	NA	NA	C0	-0.531111	-0.637736	0.0141	0.307	neutral	neutral	NA	NA
NM_000059.3:c.4711G>A	NP_000050.2:p.Glu1571Lys	Helix-low	1	0	1.40417	0.000180513	NA	NA	NA	NA	C0	-0.461682	0.416857	0.1126	0.139	neutral	neutral	NA	NA
NM_000059.3:c.4751A>G	NP_000050.2:p.Glu1584Gly	Helix-low	0	2	0.0673521	8.65989e-06	NA	NA	NA	NA	C0	-0.400626	0.798211	0.0663	0.17	neutral	neutral	NA	NA
NM_000059.3:c.4779A>C	NP_000050.2:p.Glu1593Asp	Helix-low	3	8	0.00117584	1.51186e-07	NA	NA	NA	NA	C0	-0.334942	1.15516	0.0639	0.185	neutral	neutral	NA	NA
NM_000059.3:c.4930G>C	NP_000050.2:p.Glu1644Gln	Helix-low	0	1	0.281381	3.61779e-05	NA	NA	NA	NA	C0	-0.298043	3.00386	0.0658	0.179	neutral	neutral	NA	NA
NM_000059.3:c.5063A>G	NP_000050.2:p.Glu1688Gly	Helix-low	0	1	0.308702	3.96905e-05	NA	NA	NA	NA	C0	-0.137559	3.02258	0.3081	0.456	neutral	neutral	NA	NA
NM_000059.3:c.5084A>G	NP_000050.2:p.Glu1695Gly	Helix-low	1	0	1.40417	0.000180513	NA	NA	NA	NA	C0	-0.122754	2.9338	0.0889	0.481	neutral	neutral	NA	NA
NM_000059.3:c.5083G>A	NP_000050.2:p.Glu1695Lys	Helix-low	0	1	0.999999	0.000128561	NA	NA	NA	NA	C0	-0.116322	2.2826	0.1678	0.523	neutral	neutral	NA	NA
NM_000059.3:c.5149G>A	NP_000050.2:p.Glu1717Lys	Helix-low	0	2	0.132397	1.7023e-05	NA	NA	NA	NA	C0	-0.461884	0.347349	0.0247	0.289	neutral	neutral	NA	NA
NM_000059.3:c.5177A>T	NP_000050.2:p.Glu1726Val	Helix-low	0	1	0.339761	4.36837e-05	NA	NA	NA	NA	C0	-0.318137	1.76395	0.2151	0.148	neutral	neutral	NA	NA
NM_000059.3:c.5200G>A	NP_000050.2:p.Glu1734Lys	Helix-low	0	2	0.11121	1.42989e-05	NA	NA	NA	NA	C0	-0.409185	1.1082	0.0207	0.201	neutral	neutral	NA	NA
NM_000059.3:c.5432A>G	NP_000050.2:p.Glu1811Gly	Helix-low	0	1	0.370374	4.76194e-05	NA	NA	NA	NA	C0	-0.467511	1.30827	0.067	0.17	neutral	neutral	NA	NA
NM_000059.3:c.5431G>A	NP_000050.2:p.Glu1811Lys	Helix-low	0	1	0.282933	3.63775e-05	NA	NA	NA	NA	C0	-0.5367	0.457377	0.0193	0.177	neutral	neutral	NA	NA
NM_000059.3:c.5436A>T	NP_000050.2:p.Glu1812Asp	Helix-low	1	0	1.63681	0.000210412	NA	NA	NA	NA	C0	-0.494334	1.02184	0.0471	0.071	neutral	neutral	NA	NA
NM_000059.3:c.5635G>A	NP_000050.2:p.Glu1879Lys	Helix-low	5	7	0.467006	6.00428e-05	5	8	0.160372	2.06198e-05	C0	-0.225732	0.629499	0.0257	0.343	neutral	neutral	NA	NA
NM_000059.3:c.5702A>G	NP_000050.2:p.Glu1901Gly	Helix-low	1	0	1.71703	0.000220722	NA	NA	NA	NA	C0	-0.133675	2.23495	0.177	0.278	neutral	neutral	NA	NA
NM_000059.3:c.5735A>G	NP_000050.2:p.Glu1912Gly	Helix-low	0	1	0.491154	6.31474e-05	NA	NA	NA	NA	C0	-0.206286	0.82769	0.0556	0.261	neutral	neutral	NA	NA
NM_000059.3:c.5819A>G	NP_000050.2:p.Glu1940Gly	Helix-low	0	1	0.465576	5.9859e-05	NA	NA	NA	NA	C0	-0.46225	1.20841	0.0566	0.101	neutral	neutral	NA	NA
NM_000059.3:c.6004G>A	NP_000050.2:p.Glu2002Lys	Helix-low	0	2	0.0823001	1.05818e-05	NA	NA	NA	NA	C0	-0.196558	2.02298	0.0315	0.319	neutral	neutral	NA	NA
NM_000059.3:c.6058G>A	NP_000050.2:p.Glu2020Lys	Helix-low	0	4	0.0295383	3.79795e-06	2	4	0.0577006	7.41894e-06	C0	-0.276108	0.975264	0.0866	0.221	neutral	neutral	NA	NA
NM_000059.3:c.6083A>G	NP_000050.2:p.Glu2028Gly	Helix-low	1	0	1.6465	0.000211658	NA	NA	NA	NA	C0	-0.417197	2.33697	0.0307	0.164	neutral	neutral	NA	NA
NM_000059.3:c.6110A>G	NP_000050.2:p.Glu2037Gly	Helix-low	1	0	1.73135	0.000222564	NA	NA	NA	NA	C0	-0.539279	-0.110924	0.0182	0.247	neutral	neutral	NA	NA
NM_000059.3:c.6242A>T	NP_000050.2:p.Glu2081Val	Helix-low	1	0	1.99314	0.000256207	NA	NA	NA	NA	C0	-0.0995972	2.70933	0.057	0.548	neutral	neutral	NA	NA
NM_000059.3:c.6344A>G	NP_000050.2:p.Glu2115Gly	Helix-low	0	1	0.301725	3.87935e-05	NA	NA	NA	NA	C0	-0.312851	1.70254	0.034	0.139	neutral	neutral	NA	NA
NM_000059.3:c.6369A>C	NP_000050.2:p.Glu2123Asp	Helix-low	1	0	1.40417	0.000180513	NA	NA	NA	NA	C0	-0.535734	0.841481	0.0153	0.089	neutral	neutral	NA	NA
NM_000059.3:c.6548A>G	NP_000050.2:p.Glu2183Gly	Helix-low	0	1	0.239363	3.07758e-05	NA	NA	NA	NA	C0	-0.100429	2.63358	0.0346	0.426	neutral	neutral	NA	NA
NM_000059.3:c.6629A>G	NP_000050.2:p.Glu2210Gly	Helix-low	1	1	0.482288	6.20075e-05	NA	NA	NA	NA	C0	-0.183918	2.66883	0.0974	0.445	neutral	neutral	NA	NA
NM_000059.3:c.6628G>A	NP_000050.2:p.Glu2210Lys	Helix-low	1	0	1.65977	0.000213363	NA	NA	NA	NA	C0	0.0318431	2.98313	0.0697	0.426	neutral	neutral	NA	NA
NM_000059.3:c.6671A>G	NP_000050.2:p.Glu2224Gly	Helix-low	0	1	0.370374	4.76194e-05	NA	NA	NA	NA	C0	0.0884039	4.14206	0.245	0.566	neutral	neutral	NA	NA
NM_000059.3:c.6677A>G	NP_000050.2:p.Glu2226Gly	Helix-low	0	1	0.350979	4.5126e-05	NA	NA	NA	NA	C0	0.0993039	4.17021	0.2894	0.643	neutral	neutral	NA	NA
NM_000059.3:c.6706G>A	NP_000050.2:p.Glu2236Lys	Helix-low	4	2	1.23207	0.000158392	6	2	2.40675	0.000309358	C0	0.0482766	4.08947	0.136	0.574	neutral	neutral	NA	NA
NM_000059.3:c.6875A>G	NP_000050.2:p.Glu2292Gly	Helix-low	0	1	0.294892	3.79151e-05	NA	NA	NA	NA	C0	0.110765	4.04698	0.3892	0.732	neutral	neutral	NA	NA
NM_000059.3:c.6902A>G	NP_000050.2:p.Glu2301Gly	Helix-low	0	1	0.245975	3.16259e-05	NA	NA	NA	NA	C0	-0.250347	1.89913	0.0148	0.261	neutral	neutral	NA	NA
NM_000059.3:c.6982G>A	NP_000050.2:p.Glu2328Lys	Helix-low	0	1	0.363864	4.67826e-05	NA	NA	NA	NA	C0	-0.0298212	2.83425	0.0211	0.428	neutral	neutral	NA	NA
NM_000059.3:c.7063G>A	NP_000050.2:p.Glu2355Lys	Helix-low	0	2	0.0699369	8.99222e-06	NA	NA	NA	NA	C0	-0.189355	2.07675	0.0149	0.36	neutral	neutral	NA	NA
NM_000059.3:c.7090G>A	NP_000050.2:p.Glu2364Lys	Helix-low	1	1	0.55904	7.18747e-05	NA	NA	NA	NA	C0	-0.0707403	2.16138	0.0148	0.468	neutral	neutral	NA	NA
NM_000059.3:c.7674G>C	NP_000050.2:p.Glu2558Asp	Helix-low	1	0	2.73121	0.000351048	NA	NA	NA	NA	C0	0.0438904	2.39474	0.0747	0.577	neutral	neutral	NA	NA
NM_000059.3:c.7712A>G	NP_000050.2:p.Glu2571Gly	Helix-low	0	1	0.363864	4.67826e-05	NA	NA	NA	NA	C0	0.198626	4.06434	0.2495	0.753	NA	NA	5.5	LB
NM_000059.3:c.779A>G	NP_000050.2:p.Glu260Gly	Helix-low	0	2	0.103587	1.33187e-05	NA	NA	NA	NA	C0	-0.414354	2.58009	0.029	0.134	neutral	neutral	NA	NA
NM_000059.3:c.8305G>C	NP_000050.2:p.Glu2769Gln	Helix-low	1	0	1.81094	0.000232791	NA	NA	NA	NA	C25	0.170081	4.07536	0.2047	0.724	damaging	neutral	NA	NA
NM_000059.3:c.8315A>C	NP_000050.2:p.Glu2772Ala	Helix-low	0	1	0.350979	4.5126e-05	NA	NA	NA	NA	C0	-0.0418227	2.661	0.0351	0.471	neutral	neutral	NA	NA
NM_000059.3:c.8314G>A	NP_000050.2:p.Glu2772Lys	Helix-low	0	1	0.281381	3.61779e-05	NA	NA	NA	NA	C0	-0.0293542	3.91069	0.0217	0.481	neutral	neutral	NA	NA
NM_000059.3:c.8530G>A	NP_000050.2:p.Glu2844Lys	Helix-low	0	1	0.31486	4.04823e-05	NA	NA	NA	NA	C0	-0.0877382	3.87091	0.0336	0.24	neutral	neutral	NA	NA
NM_000059.3:c.8614G>A	NP_000050.2:p.Glu2872Lys	Helix-low	0	1	0.308702	3.96905e-05	NA	NA	NA	NA	C15	-0.0437777	3.11605	0.0327	0.411	neutral	neutral	NA	NA
NM_000059.3:c.8615A>T	NP_000050.2:p.Glu2872Val	Helix-low	1	0	1.44296	0.000185498	NA	NA	NA	NA	C35	0.0152349	4.01996	0.0643	0.579	neutral	neutral	NA	NA
NM_000059.3:c.8630A>G	NP_000050.2:p.Glu2877Gly	Helix-low	0	2	0.161165	2.07217e-05	NA	NA	NA	NA	C0	-0.110884	4.03526	0.0743	0.253	neutral	neutral	NA	NA
NM_000059.3:c.8768A>G	NP_000050.2:p.Glu2923Gly	Helix-low	2	0	3.76175	0.000483442	3	0	7.5781	0.000973424	C0	-0.112981	3.64355	0.0376	0.208	neutral	neutral	NA	NA
NM_000059.3:c.8867A>C	NP_000050.2:p.Glu2956Ala	Helix-low	1	1	0.469603	6.03767e-05	2	1	0.656339	8.43833e-05	C35	-0.186341	2.76558	0.096	0.215	neutral	neutral	NA	NA
NM_000059.3:c.8866G>A	NP_000050.2:p.Glu2956Lys	Helix-low	1	0	1.40417	0.000180513	NA	NA	NA	NA	C15	-0.109539	3.58503	0.0706	0.219	neutral	neutral	NA	NA
NM_000059.3:c.8942A>G	NP_000050.2:p.Glu2981Gly	Helix-low	0	1	0.281381	3.61779e-05	NA	NA	NA	NA	C0	-0.239571	1.6816	0.0192	0.27	neutral	neutral	NA	NA
NM_000059.3:c.9004G>A	NP_000050.2:p.Glu3002Lys	Helix-low	2	0	2.73971	0.000352141	NA	NA	NA	NA	C55	0.353329	4.39874	0.4009	0.72	NA	NA	NA	NA
NM_000059.3:c.910G>C	NP_000050.2:p.Glu304Gln	Helix-low	1	0	1.40417	0.000180513	NA	NA	NA	NA	C0	-0.291884	2.5539	0.0274	0.182	neutral	neutral	NA	NA
NM_000059.3:c.9286G>A	NP_000050.2:p.Glu3096Lys	Helix-low	1	1	0.611613	7.86334e-05	NA	NA	NA	NA	C0	0.0607854	2.83318	0.0569	0.542	neutral	neutral	NA	NA
NM_000059.3:c.9524A>T	NP_000050.2:p.Glu3175Val	Helix-low	0	1	0.292694	3.76324e-05	0	2	0.0845621	1.08727e-05	C0	0.00189772	3.27692	0.047	0.592	neutral	neutral	NA	NA
NM_000059.3:c.10024G>A	NP_000050.2:p.Glu3342Lys	Helix-high	0	1	0.239363	0.0659386	0	2	0.0695219	0.0200916	C0	-0.276532	4.21379	0.5047	0.249	neutral	neutral	NA	NA
NM_000059.3:c.10028A>T	NP_000050.2:p.Glu3343Val	Helix-low	2	0	3.27949	0.000421491	NA	NA	NA	NA	C0	-0.199496	4.17444	0.4833	0.313	neutral	neutral	NA	NA
NM_000059.3:c.10076A>G	NP_000050.2:p.Glu3359Gly	Helix-low	0	1	0.339761	4.36837e-05	0	2	0.104332	1.34146e-05	C0	-0.634354	2.0628	0.0185	0.053	neutral	neutral	NA	NA
NM_000059.3:c.1131G>T	NP_000050.2:p.Glu377Asp	Helix-low	1	0	1.40417	0.000180513	NA	NA	NA	NA	C0	-0.373594	0.901157	0.0101	0.197	neutral	neutral	NA	NA
NM_000059.3:c.114A>C	NP_000050.2:p.Glu38Asp	Helix-low	1	0	1.77	0.000227531	NA	NA	NA	NA	C0	-0.420547	3.27926	0.1006	0.114	neutral	neutral	NA	NA
NM_000059.3:c.112G>A	NP_000050.2:p.Glu38Lys	Helix-low	0	1	0.363864	4.67826e-05	NA	NA	NA	NA	C0	-0.370992	3.68199	0.1981	0.154	neutral	neutral	NA	NA
NM_000059.3:c.1181A>C	NP_000050.2:p.Glu394Ala	Helix-low	3	4	0.0321379	4.1322e-06	NA	NA	NA	NA	C0	-0.3415	1.23667	0.0312	0.197	neutral	neutral	NA	NA
NM_000059.3:c.1225G>A	NP_000050.2:p.Glu409Lys	Helix-low	1	1	0.477084	6.13384e-05	NA	NA	NA	NA	C0	-0.313395	0.743941	0.0164	0.186	neutral	neutral	NA	NA
NM_000059.3:c.1274A>C	NP_000050.2:p.Glu425Ala	Helix-low	1	0	1.40417	0.000180513	NA	NA	NA	NA	C0	-0.353406	2.1058	0.043	0.115	neutral	neutral	NA	NA
NM_000059.3:c.1366G>A	NP_000050.2:p.Glu456Lys	Helix-low	0	2	0.121412	1.56107e-05	NA	NA	NA	NA	C0	-0.273936	1.50385	0.0157	0.168	neutral	neutral	NA	NA
NM_000059.3:c.133G>A	NP_000050.2:p.Glu45Lys	Helix-low	0	1	0.308702	3.96905e-05	NA	NA	NA	NA	C0	-0.471709	3.30291	0.0889	0.143	neutral	neutral	NA	NA
NM_000059.3:c.1381G>A	NP_000050.2:p.Glu461Lys	Helix-low	0	1	0.292179	3.75662e-05	NA	NA	NA	NA	C0	-0.315825	1.11647	0.0153	0.187	neutral	neutral	NA	NA
NM_000059.3:c.1382A>T	NP_000050.2:p.Glu461Val	Helix-low	1	0	1.65977	0.000213363	NA	NA	NA	NA	C0	-0.352194	0.904452	0.0208	0.183	neutral	neutral	NA	NA
NM_000059.3:c.1385A>G	NP_000050.2:p.Glu462Gly	Helix-low	20	27	7.64097e-08	9.82456e-12	36	33	2.08128e-07	2.67606e-11	C0	-0.350758	1.95543	0.0489	0.129	neutral	neutral	NA	NA
NM_000059.3:c.1409A>C	NP_000050.2:p.Glu470Ala	Helix-low	2	1	0.471954	6.06789e-05	NA	NA	NA	NA	C0	-0.365975	0.571415	0.0551	0.205	neutral	neutral	NA	NA
NM_000059.3:c.1408G>A	NP_000050.2:p.Glu470Lys	Helix-low	0	1	0.339761	4.36837e-05	NA	NA	NA	NA	C0	-0.284484	0.884168	0.0253	0.163	neutral	neutral	NA	NA
NM_000059.3:c.153A>T	NP_000050.2:p.Glu51Asp	Helix-low	1	0	1.81094	0.000232791	NA	NA	NA	NA	C0	-0.538309	1.32179	0.0201	0.139	neutral	neutral	NA	NA
NM_000059.3:c.1595A>G	NP_000050.2:p.Glu532Gly	Helix-low	0	1	0.239363	3.07758e-05	NA	NA	NA	NA	C0	-0.391998	1.77885	0.0461	0.217	neutral	neutral	NA	NA
NM_000059.3:c.1600G>A	NP_000050.2:p.Glu534Lys	Helix-low	1	1	0.456701	5.8718e-05	1	2	0.131945	1.69649e-05	C0	-0.31122	0.975605	0.0227	0.207	neutral	neutral	NA	NA
NM_000059.3:c.1649A>G	NP_000050.2:p.Glu550Gly	Helix-low	0	1	0.282933	3.63775e-05	NA	NA	NA	NA	C0	-0.419814	0.937288	0.0348	0.188	neutral	neutral	NA	NA
NM_000059.3:c.172G>A	NP_000050.2:p.Glu58Lys	Helix-low	1	0	1.84706	0.000237434	1	1	0.646766	8.31527e-05	C0	-0.211382	2.46209	0.0886	0.181	neutral	neutral	NA	NA
NM_000059.3:c.1960G>A	NP_000050.2:p.Glu654Lys	Helix-low	1	0	2.60735	0.000335135	NA	NA	NA	NA	C0	-0.348203	2.24994	0.0217	0.137	neutral	neutral	NA	NA
NM_000059.3:c.2477A>G	NP_000050.2:p.Glu826Gly	Helix-low	0	1	0.279019	3.58743e-05	NA	NA	NA	NA	C0	-0.328502	1.27301	0.1521	0.11	neutral	neutral	NA	NA
NM_000059.3:c.247G>C	NP_000050.2:p.Glu83Gln	Helix-low	1	0	1.71703	0.000220722	NA	NA	NA	NA	C0	-0.254002	3.28907	0.0142	0.1	neutral	neutral	NA	NA
NM_000059.3:c.2593G>C	NP_000050.2:p.Glu865Gln	Helix-low	0	2	0.0774477	9.95793e-06	NA	NA	NA	NA	C0	-0.337842	0.887683	0.0315	0.169	neutral	neutral	NA	NA
NM_000059.3:c.2596G>A	NP_000050.2:p.Glu866Lys	Helix-low	1	0	1.81094	0.000232791	NA	NA	NA	NA	C0	-0.365715	0.927718	0.0491	0.147	neutral	neutral	NA	NA
NM_000059.3:c.2755G>A	NP_000050.2:p.Glu919Lys	Helix-low	1	0	2.55266	0.000328107	NA	NA	NA	NA	C0	-0.353129	0.857625	0.0154	0.206	neutral	neutral	NA	NA
NM_000059.3:c.3020G>T	NP_000050.2:p.Gly1007Val	Helix-low	0	1	0.444464	5.71448e-05	NA	NA	NA	NA	C0	-0.151155	3.11753	0.051	0.493	neutral	neutral	NA	NA
NM_000059.3:c.3581G>A	NP_000050.2:p.Gly1194Asp	Helix-low	11	11	0.000595968	7.6628e-08	13	11	0.00116417	1.49686e-07	C0	-0.508299	-0.064141	0.0576	0.237	neutral	neutral	NA	NA
NM_000059.3:c.3644G>A	NP_000050.2:p.Gly1215Glu	Helix-low	1	1	1.11077	0.000142799	NA	NA	NA	NA	C0	-0.377058	-0.111917	0.0139	0.162	neutral	neutral	NA	NA
NM_000059.3:c.3908G>A	NP_000050.2:p.Gly1303Asp	Helix-low	1	2	0.21288	2.73708e-05	NA	NA	NA	NA	C0	-0.535402	0.036366	0.1612	0.208	neutral	neutral	NA	NA
NM_000059.3:c.4498G>A	NP_000050.2:p.Gly1500Arg	Helix-low	1	0	1.79295	0.000230479	NA	NA	NA	NA	C0	-0.503505	0.780634	0.0196	0.262	neutral	neutral	NA	NA
NM_000059.3:c.4567G>C	NP_000050.2:p.Gly1523Arg	Helix-low	0	1	0.363864	4.67826e-05	NA	NA	NA	NA	C25	0.04812	2.52245	0.3966	0.574	neutral	neutral	NA	NA
NM_000059.3:c.4567G>A	NP_000050.2:p.Gly1523Ser	Helix-low	0	1	0.282933	3.63775e-05	NA	NA	NA	NA	C0	-0.235949	1.15783	0.0477	0.503	neutral	neutral	NA	NA
NM_000059.3:c.4585G>A	NP_000050.2:p.Gly1529Arg	Helix-high	22	14	0.00148092	0.000436567	29	24	2.43448e-08	7.17982e-09	C65	0.404501	3.88476	0.9207	0.895	damaging	neutral	NA	NA
NM_000059.3:c.5134G>A	NP_000050.2:p.Gly1712Arg	Helix-low	1	0	2.88125	0.000370327	NA	NA	NA	NA	C0	-0.274404	1.51881	0.0784	0.156	neutral	neutral	NA	NA
NM_000059.3:c.5312G>A	NP_000050.2:p.Gly1771Asp	Helix-low	24	29	1.16678e-08	1.50022e-12	31	38	1.29677e-12	1.66736e-16	C0	-0.529994	0.422831	0.0502	0.144	neutral	neutral	NA	NA
NM_000059.3:c.5519G>A	NP_000050.2:p.Gly1840Glu	Helix-low	1	0	1.63681	0.000210412	NA	NA	NA	NA	C0	-0.306608	0.223304	0.0182	0.256	neutral	neutral	NA	NA
NM_000059.3:c.5813G>C	NP_000050.2:p.Gly1938Ala	Helix-low	1	1	0.634823	8.16173e-05	NA	NA	NA	NA	C0	-0.445617	0.505579	0.015	0.161	neutral	neutral	NA	NA
NM_000059.3:c.5887G>A	NP_000050.2:p.Gly1963Arg	Helix-low	0	1	0.43514	5.59461e-05	NA	NA	NA	NA	C0	-0.327741	1.37345	0.0724	0.205	neutral	neutral	NA	NA
NM_000059.3:c.6131G>C	NP_000050.2:p.Gly2044Ala	Helix-low	0	5	0.0106355	1.36748e-06	NA	NA	NA	NA	C0	-0.50266	-0.763861	0.0097	0.172	neutral	neutral	NA	NA
NM_000059.3:c.6131G>A	NP_000050.2:p.Gly2044Asp	Helix-low	0	1	0.308702	3.96905e-05	NA	NA	NA	NA	C0	-0.552453	-0.628366	0.0109	0.142	neutral	neutral	NA	NA
NM_000059.3:c.6130G>T	NP_000050.2:p.Gly2044Cys	Helix-low	0	1	0.292694	3.76324e-05	NA	NA	NA	NA	C0	-0.386803	1.57462	0.1153	0.154	neutral	neutral	NA	NA
NM_000059.3:c.6130G>A	NP_000050.2:p.Gly2044Ser	Helix-low	1	0	1.71703	0.000220722	NA	NA	NA	NA	C0	-0.541188	0.4162	0.01	0.211	neutral	neutral	NA	NA
NM_000059.3:c.6170G>A	NP_000050.2:p.Gly2057Glu	Helix-high	1	0	1.40417	0.292847	NA	NA	NA	NA	C65	0.223513	3.7028	0.8177	0.744	neutral	neutral	NA	NA
NM_000059.3:c.6170G>T	NP_000050.2:p.Gly2057Val	Helix-high	2	0	3.44798	0.504186	NA	NA	NA	NA	C65	0.189243	3.68841	0.7815	0.701	neutral	neutral	NA	NA
NM_000059.3:c.6233G>T	NP_000050.2:p.Gly2078Val	Helix-low	0	1	0.370374	4.76194e-05	NA	NA	NA	NA	C0	0.00237605	3.33212	0.195	0.55	neutral	neutral	NA	NA
NM_000059.3:c.7057G>C	NP_000050.2:p.Gly2353Arg	Helix-low	3	2	0.283918	3.65042e-05	4	2	0.396817	5.10192e-05	C0	-0.110167	3.47362	0.063	0.4	neutral	neutral	NA	NA
NM_000059.3:c.7522G>A	NP_000050.2:p.Gly2508Ser	Helix-low	9	10	0.000323243	4.15617e-08	14	15	9.09851e-06	1.16986e-09	C55	0.352348	4.22632	0.4473	0.784	NA	NA	3.22	VUS
NM_000059.3:c.7631G>A	NP_000050.2:p.Gly2544Asp	Helix-high	6	5	0.075137	0.0216792	NA	NA	NA	NA	C65	0.412497	4.07581	0.8505	0.819	damaging	damaging	NA	NA
NM_000059.3:c.7777G>A	NP_000050.2:p.Gly2593Arg	Helix-low	0	1	0.308702	3.96905e-05	NA	NA	NA	NA	C65	0.209939	4.17343	0.4737	0.772	damaging	damaging	NA	NA
NM_000059.3:c.793G>A	NP_000050.2:p.Gly265Arg	Helix-low	0	1	0.308702	3.96905e-05	NA	NA	NA	NA	C0	-0.387513	0.224878	0.0114	0.299	neutral	neutral	NA	NA
NM_000059.3:c.800G>A	NP_000050.2:p.Gly267Glu	Helix-low	4	5	0.0587076	7.54841e-06	NA	NA	NA	NA	C0	-0.473002	0.099334	0.0114	0.326	neutral	neutral	NA	NA
NM_000059.3:c.811G>A	NP_000050.2:p.Gly271Arg	Helix-low	1	0	1.65066	0.000212193	NA	NA	NA	NA	C0	-0.301488	2.12638	0.0187	0.207	neutral	neutral	NA	NA
NM_000059.3:c.8243G>A	NP_000050.2:p.Gly2748Asp	Helix-high	1	0	1.40417	0.292847	NA	NA	NA	NA	C65	0.488498	4.05941	0.9049	0.877	NA	NA	0.95	LP
NM_000059.3:c.8435G>A	NP_000050.2:p.Gly2812Glu	Helix-high	0	1	0.282933	0.0770167	NA	NA	NA	NA	C65	0.492469	4.03224	0.5615	0.816	NA	NA	2.44	VUS
NM_000059.3:c.8702G>A	NP_000050.2:p.Gly2901Asp	Helix-high	9	11	0.000128047	3.77624e-05	15	13	0.000253308	7.47006e-05	C65	0.36916	4.15887	0.6424	0.806	NA	NA	4.25	LB
NM_000059.3:c.8756G>T	NP_000050.2:p.Gly2919Val	Helix-low	0	2	0.136032	1.74903e-05	NA	NA	NA	NA	C0	-0.246321	3.06725	0.0487	0.225	neutral	neutral	NA	NA
NM_000059.3:c.8881G>A	NP_000050.2:p.Gly2961Ser	Helix-low	0	1	0.305635	3.92962e-05	NA	NA	NA	NA	C0	-0.353781	1.04525	0.014	0.088	neutral	neutral	NA	NA
NM_000059.3:c.9008G>A	NP_000050.2:p.Gly3003Glu	Helix-high	1	0	1.73135	0.338018	NA	NA	NA	NA	C65	0.351529	4.18137	0.8407	0.74	NA	NA	1.35	VUS
NM_000059.3:c.9401G>C	NP_000050.2:p.Gly3134Ala	Helix-low	1	0	1.81094	0.000232791	NA	NA	NA	NA	C0	-0.0268483	1.43261	0.0123	0.519	neutral	neutral	NA	NA
NM_000059.3:c.9458G>C	NP_000050.2:p.Gly3153Ala	Helix-low	1	2	0.737706	9.48434e-05	2	3	0.316612	4.07075e-05	C0	-0.152556	0.595723	0.0129	0.552	neutral	neutral	NA	NA
NM_000059.3:c.9628G>A	NP_000050.2:p.Gly3210Ser	Helix-low	2	5	0.00857336	1.10234e-06	NA	NA	NA	NA	C0	-0.496838	0.191992	0.0098	0.194	neutral	neutral	NA	NA
NM_000059.3:c.1205G>A	NP_000050.2:p.Gly402Asp	Helix-low	1	0	1.65066	0.000212193	NA	NA	NA	NA	C0	-0.3019	0.920764	0.0842	0.146	neutral	neutral	NA	NA
NM_000059.3:c.11G>C	NP_000050.2:p.Gly4Ala	Helix-low	1	0	1.63681	0.000210412	2	0	2.77411	0.000356561	C0	-0.443384	2.47068	0.0435	0.134	neutral	neutral	NA	NA
NM_000059.3:c.1498G>A	NP_000050.2:p.Gly500Ser	Helix-low	1	0	1.40417	0.000180513	NA	NA	NA	NA	C0	-0.356278	0.472913	0.0127	0.211	neutral	neutral	NA	NA
NM_000059.3:c.1564G>C	NP_000050.2:p.Gly522Arg	Helix-low	1	0	1.40417	0.000180513	NA	NA	NA	NA	C0	-0.349334	1.33028	0.0333	0.254	neutral	neutral	NA	NA
NM_000059.3:c.1733G>A	NP_000050.2:p.Gly578Asp	Helix-low	1	0	1.72993	0.00022238	NA	NA	NA	NA	C0	-0.222343	3.2176	0.1184	0.131	neutral	neutral	NA	NA
NM_000059.3:c.1804G>A	NP_000050.2:p.Gly602Arg	Helix-low	4	2	0.783288	0.000100703	7	7	0.0218668	2.81156e-06	C0	-0.276007	1.82958	0.0255	0.165	neutral	neutral	NA	NA
NM_000059.3:c.2143G>A	NP_000050.2:p.Gly715Arg	Helix-low	1	0	1.71401	0.000220334	NA	NA	NA	NA	C0	-0.404439	-0.396849	0.0218	0.148	neutral	neutral	NA	NA
NM_000059.3:c.2984G>C	NP_000050.2:p.Gly995Ala	Helix-low	1	0	1.71703	0.000220722	NA	NA	NA	NA	C0	-0.4836	0.546339	0.2097	0.086	neutral	neutral	NA	NA
NM_000059.3:c.3211C>G	NP_000050.2:p.His1071Asp	Helix-low	1	0	1.81094	0.000232791	NA	NA	NA	NA	C0	-0.527876	0.075777	0.0301	0.35	neutral	neutral	NA	NA
NM_000059.3:c.3253C>T	NP_000050.2:p.His1085Tyr	Helix-low	1	1	0.456701	5.8718e-05	NA	NA	NA	NA	C0	-0.371119	0.050394	0.0348	0.217	neutral	neutral	NA	NA
NM_000059.3:c.3302A>G	NP_000050.2:p.His1101Arg	Helix-low	3	3	0.214305	2.7554e-05	3	4	0.0658079	8.46134e-06	C0	-0.271436	1.16459	0.1357	0.231	neutral	neutral	NA	NA
NM_000059.3:c.341A>G	NP_000050.2:p.His114Arg	Helix-low	4	2	1.90315	0.000244642	5	3	1.31659	0.000169255	C0	-0.373672	0.002326	0.0117	0.314	neutral	neutral	NA	NA
NM_000059.3:c.3834T>A	NP_000050.2:p.His1278Gln	Helix-low	1	0	1.40417	0.000180513	NA	NA	NA	NA	C0	-0.377507	0.05016	0.0825	0.287	neutral	neutral	NA	NA
NM_000059.3:c.4085A>G	NP_000050.2:p.His1362Arg	Helix-low	1	0	1.81094	0.000232791	NA	NA	NA	NA	C0	-0.318427	0.814692	0.0189	0.173	neutral	neutral	NA	NA
NM_000059.3:c.4199A>G	NP_000050.2:p.His1400Arg	Helix-low	0	1	0.239363	3.07758e-05	NA	NA	NA	NA	C0	-0.318442	0.231664	0.0253	0.279	neutral	neutral	NA	NA
NM_000059.3:c.4372C>T	NP_000050.2:p.His1458Tyr	Helix-low	1	3	0.0421481	5.41926e-06	NA	NA	NA	NA	C0	-0.530986	0.653591	0.013	0.258	neutral	neutral	NA	NA
NM_000059.3:c.4574A>C	NP_000050.2:p.His1525Pro	Helix-high	1	1	0.422346	0.110763	NA	NA	NA	NA	C0	0.0245352	2.97539	0.617	0.514	neutral	neutral	NA	NA
NM_000059.3:c.4919A>G	NP_000050.2:p.His1640Arg	Helix-low	1	2	0.175247	2.25322e-05	NA	NA	NA	NA	C0	-0.331719	0.383005	0.0287	0.176	neutral	neutral	NA	NA
NM_000059.3:c.497A>G	NP_000050.2:p.His166Arg	Helix-low	0	1	0.239363	3.07758e-05	NA	NA	NA	NA	C0	-0.246548	2.31032	0.0611	0.189	neutral	neutral	NA	NA
NM_000059.3:c.5191C>A	NP_000050.2:p.His1731Asn	Helix-low	1	1	0.965695	0.000124151	NA	NA	NA	NA	C0	-0.496253	0.23951	0.012	0.142	neutral	neutral	NA	NA
NM_000059.3:c.5191C>T	NP_000050.2:p.His1731Tyr	Helix-low	1	0	1.71401	0.000220334	NA	NA	NA	NA	C0	-0.425653	0.028098	0.014	0.113	neutral	neutral	NA	NA
NM_000059.3:c.5567A>G	NP_000050.2:p.His1856Arg	Helix-low	0	1	0.239363	3.07758e-05	NA	NA	NA	NA	C0	-0.285841	-0.234108	0.0194	0.288	neutral	neutral	NA	NA
NM_000059.3:c.5566C>T	NP_000050.2:p.His1856Tyr	Helix-low	0	1	0.301725	3.87935e-05	NA	NA	NA	NA	C0	-0.166797	1.97258	0.0578	0.37	neutral	neutral	NA	NA
NM_000059.3:c.5752C>T	NP_000050.2:p.His1918Tyr	Helix-low	1	0	1.81094	0.000232791	NA	NA	NA	NA	C0	-0.315577	-0.105922	0.0142	0.308	neutral	neutral	NA	NA
NM_000059.3:c.5897A>G	NP_000050.2:p.His1966Arg	Helix-low	3	1	1.26926	0.000163172	5	1	3.02257	0.000388484	C0	-0.48922	0.698273	0.0099	0.196	neutral	neutral	NA	NA
NM_000059.3:c.6220C>A	NP_000050.2:p.His2074Asn	Helix-low	1	1	0.546489	7.02612e-05	NA	NA	NA	NA	C0	-0.342849	1.12844	0.0104	0.109	neutral	neutral	NA	NA
NM_000059.3:c.6270T>G	NP_000050.2:p.His2090Gln	Helix-low	0	1	0.465576	5.9859e-05	NA	NA	NA	NA	C0	-0.428446	0.58833	0.0141	0.274	neutral	neutral	NA	NA
NM_000059.3:c.6278A>G	NP_000050.2:p.His2093Arg	Helix-low	0	1	0.339761	4.36837e-05	NA	NA	NA	NA	C0	-0.452527	0.277804	0.0207	0.341	neutral	neutral	NA	NA
NM_000059.3:c.6347A>G	NP_000050.2:p.His2116Arg	Helix-low	8	5	0.132867	1.70834e-05	10	7	0.0315583	4.05767e-06	C0	-0.290556	1.88485	0.0662	0.213	neutral	neutral	NA	NA
NM_000059.3:c.6346C>T	NP_000050.2:p.His2116Tyr	Helix-low	1	0	1.40417	0.000180513	NA	NA	NA	NA	C0	-0.536997	-0.306639	0.0143	0.154	neutral	neutral	NA	NA
NM_000059.3:c.6971A>G	NP_000050.2:p.His2324Arg	Helix-low	1	0	1.73135	0.000222564	NA	NA	NA	NA	C0	0.00935028	2.44103	0.0167	0.583	neutral	neutral	NA	NA
NM_000059.3:c.7081C>T	NP_000050.2:p.His2361Tyr	Helix-low	0	1	0.294138	3.7818e-05	NA	NA	NA	NA	C0	-0.129954	2.13402	0.01	0.372	neutral	neutral	NA	NA
NM_000059.3:c.7093C>T	NP_000050.2:p.His2365Tyr	Helix-low	1	0	1.71703	0.000220722	NA	NA	NA	NA	C0	-0.133487	2.25645	0.0128	0.473	neutral	neutral	NA	NA
NM_000059.3:c.7139A>T	NP_000050.2:p.His2380Leu	Helix-low	1	0	1.40417	0.000180513	NA	NA	NA	NA	C0	-0.294946	0.915961	0.0135	0.378	neutral	neutral	NA	NA
NM_000059.3:c.7610A>G	NP_000050.2:p.His2537Arg	Helix-low	2	1	0.950893	0.000122248	3	1	1.32901	0.000170852	C0	-0.06626	1.78601	0.0158	0.579	neutral	neutral	NA	NA
NM_000059.3:c.7609C>T	NP_000050.2:p.His2537Tyr	Helix-low	2	0	3.5879	0.00046111	NA	NA	NA	NA	C0	-0.103532	2.89851	0.0171	0.469	neutral	neutral	NA	NA
NM_000059.3:c.7643A>G	NP_000050.2:p.His2548Arg	Helix-low	1	3	0.0675377	8.68375e-06	NA	NA	NA	NA	C0	0.00431671	3.1245	0.0258	0.638	neutral	neutral	NA	NA
NM_000059.3:c.791A>G	NP_000050.2:p.His264Arg	Helix-low	0	1	0.339761	4.36837e-05	0	2	0.118971	1.52967e-05	C0	-0.397661	0.596357	0.012	0.218	neutral	neutral	NA	NA
NM_000059.3:c.8261A>T	NP_000050.2:p.His2754Leu	Helix-low	0	1	0.279019	3.58743e-05	NA	NA	NA	NA	C15	0.0542054	3.54622	0.2319	0.601	neutral	neutral	NA	NA
NM_000059.3:c.1244A>G	NP_000050.2:p.His415Arg	Helix-low	2	2	0.176074	2.26386e-05	NA	NA	NA	NA	C0	-0.317036	0.33091	0.0238	0.186	neutral	neutral	NA	NA
NM_000059.3:c.1568A>G	NP_000050.2:p.His523Arg	Helix-low	10	9	0.0013348	1.71625e-07	17	13	0.000254032	3.26628e-08	C0	-0.344571	-0.361055	0.0188	0.319	neutral	neutral	NA	NA
NM_000059.3:c.1568A>T	NP_000050.2:p.His523Leu	Helix-low	0	1	0.465576	5.9859e-05	NA	NA	NA	NA	C0	-0.361464	-0.158426	0.0174	0.35	neutral	neutral	NA	NA
NM_000059.3:c.2884C>T	NP_000050.2:p.His962Tyr	Helix-low	0	5	0.00205286	2.63952e-07	1	6	0.00142016	1.826e-07	C0	-0.391936	0.950494	0.0263	0.15	neutral	neutral	NA	NA
NM_000059.3:c.3071T>C	NP_000050.2:p.Ile1024Thr	Helix-low	1	0	1.81094	0.000232791	NA	NA	NA	NA	C0	-0.0084788	3.33869	0.1126	0.546	neutral	neutral	NA	NA
NM_000059.3:c.3101T>C	NP_000050.2:p.Ile1034Thr	Helix-low	1	0	1.45305	0.000186795	NA	NA	NA	NA	C0	0.233375	3.62113	0.2779	0.748	neutral	neutral	NA	NA
NM_000059.3:c.3256A>G	NP_000050.2:p.Ile1086Val	Helix-low	2	1	0.862916	0.000110939	2	3	0.0720266	9.26091e-06	C0	-0.569035	-0.212907	0.0101	0.115	neutral	neutral	NA	NA
NM_000059.3:c.3453C>G	NP_000050.2:p.Ile1151Met	Helix-low	1	0	1.65977	0.000213363	NA	NA	NA	NA	C0	-0.491488	0.404727	0.0387	0.117	neutral	neutral	NA	NA
NM_000059.3:c.3451A>G	NP_000050.2:p.Ile1151Val	Helix-low	1	1	0.586	7.53408e-05	NA	NA	NA	NA	C0	-0.60844	-0.949427	0.0098	0.042	neutral	neutral	NA	NA
NM_000059.3:c.3499A>G	NP_000050.2:p.Ile1167Val	Helix-low	1	0	1.81094	0.000232791	NA	NA	NA	NA	C0	-0.567283	-0.356786	0.0096	0.047	neutral	neutral	NA	NA
NM_000059.3:c.3824T>C	NP_000050.2:p.Ile1275Thr	Helix-low	0	3	0.0223596	2.87493e-06	NA	NA	NA	NA	C0	-0.500901	-0.260846	0.0185	0.198	neutral	neutral	NA	NA
NM_000059.3:c.3894T>G	NP_000050.2:p.Ile1298Met	Helix-low	0	1	0.239363	3.07758e-05	NA	NA	NA	NA	C0	-0.421284	1.47999	0.0215	0.09	neutral	neutral	NA	NA
NM_000059.3:c.3893T>C	NP_000050.2:p.Ile1298Thr	Helix-low	1	1	0.843129	0.000108396	2	2	0.531827	6.83762e-05	C0	-0.514208	-0.234758	0.0267	0.122	neutral	neutral	NA	NA
NM_000059.3:c.3925A>G	NP_000050.2:p.Ile1309Val	Helix-low	1	0	1.72993	0.00022238	NA	NA	NA	NA	C0	-0.473679	1.07899	0.0198	0.159	neutral	neutral	NA	NA
NM_000059.3:c.4090A>C	NP_000050.2:p.Ile1364Leu	Helix-low	0	4	0.00976446	1.25549e-06	NA	NA	NA	NA	C0	-0.510383	0.442797	0.02	0.114	neutral	neutral	NA	NA
NM_000059.3:c.4138A>G	NP_000050.2:p.Ile1380Val	Helix-low	0	2	0.117564	1.51159e-05	NA	NA	NA	NA	C0	-0.487801	0.436935	0.0113	0.258	neutral	neutral	NA	NA
NM_000059.3:c.4252A>G	NP_000050.2:p.Ile1418Val	Helix-low	1	0	1.68088	0.000216077	NA	NA	NA	NA	C0	-0.468187	0.226438	0.014	0.183	neutral	neutral	NA	NA
NM_000059.3:c.4429A>T	NP_000050.2:p.Ile1477Phe	Helix-low	0	1	0.292694	3.76324e-05	NA	NA	NA	NA	C0	-0.333419	0.44358	0.0265	0.234	neutral	neutral	NA	NA
NM_000059.3:c.4430T>C	NP_000050.2:p.Ile1477Thr	Helix-low	0	2	0.0686318	8.82442e-06	NA	NA	NA	NA	C0	-0.296582	0.447472	0.0282	0.227	neutral	neutral	NA	NA
NM_000059.3:c.4548C>G	NP_000050.2:p.Ile1516Met	Helix-low	0	1	0.286532	3.68402e-05	NA	NA	NA	NA	C0	-0.397207	1.59948	0.1898	0.117	neutral	neutral	NA	NA
NM_000059.3:c.4754T>C	NP_000050.2:p.Ile1585Thr	Helix-low	1	1	0.467026	6.00455e-05	NA	NA	NA	NA	C0	-0.431128	0.458476	0.0207	0.28	neutral	neutral	NA	NA
NM_000059.3:c.4819A>G	NP_000050.2:p.Ile1607Val	Helix-low	3	2	0.606501	7.79763e-05	4	2	1.02792	0.000132149	C0	-0.554533	-0.113583	0.009	0.079	neutral	neutral	NA	NA
NM_000059.3:c.5089A>T	NP_000050.2:p.Ile1697Leu	Helix-low	0	1	0.308702	3.96905e-05	NA	NA	NA	NA	C0	-0.531608	0.674162	0.0217	0.066	neutral	neutral	NA	NA
NM_000059.3:c.5115A>G	NP_000050.2:p.Ile1705Met	Helix-low	1	0	1.84706	0.000237434	NA	NA	NA	NA	C0	-0.439681	1.04553	0.0211	0.156	neutral	neutral	NA	NA
NM_000059.3:c.5113A>G	NP_000050.2:p.Ile1705Val	Helix-low	3	6	0.0111469	1.43323e-06	4	9	0.000909374	1.16925e-07	C0	-0.463573	0.006392	0.0109	0.195	neutral	neutral	NA	NA
NM_000059.3:c.5170A>G	NP_000050.2:p.Ile1724Val	Helix-low	1	1	0.635942	8.17611e-05	NA	NA	NA	NA	C0	-0.521218	-0.148378	0.01	0.082	neutral	neutral	NA	NA
NM_000059.3:c.5479A>G	NP_000050.2:p.Ile1827Val	Helix-low	2	0	2.82709	0.000363367	NA	NA	NA	NA	C0	-0.354958	-0.304276	0.011	0.175	neutral	neutral	NA	NA
NM_000059.3:c.5536A>G	NP_000050.2:p.Ile1846Val	Helix-low	4	0	11.9197	0.00153025	NA	NA	NA	NA	C0	-0.227699	1.55293	0.0094	0.39	neutral	neutral	NA	NA
NM_000059.3:c.5552T>G	NP_000050.2:p.Ile1851Ser	Helix-low	4	11	7.69303e-05	9.89151e-09	5	13	9.5897e-06	1.23302e-09	C0	-0.187985	1.43896	0.0922	0.346	neutral	neutral	NA	NA
NM_000059.3:c.5575A>G	NP_000050.2:p.Ile1859Val	Helix-low	0	1	0.308702	3.96905e-05	NA	NA	NA	NA	C0	-0.30362	0.20831	0.0117	0.219	neutral	neutral	NA	NA
NM_000059.3:c.5870T>C	NP_000050.2:p.Ile1957Thr	Helix-low	2	0	4.23926	0.000544777	2	1	1.45578	0.000187146	C0	-0.593537	-0.259742	0.0118	0.198	neutral	neutral	NA	NA
NM_000059.3:c.5885T>C	NP_000050.2:p.Ile1962Thr	Helix-low	0	3	0.465575	5.98589e-05	NA	NA	NA	NA	C0	-0.650495	-1.00826	0.0144	0.042	neutral	neutral	NA	NA
NM_000059.3:c.6118A>G	NP_000050.2:p.Ile2040Val	Helix-low	1	0	1.81094	0.000232791	NA	NA	NA	NA	C0	-0.534685	-0.066831	0.0102	0.148	neutral	neutral	NA	NA
NM_000059.3:c.6258C>G	NP_000050.2:p.Ile2086Met	Helix-low	1	0	2.05895	0.000264664	NA	NA	NA	NA	C0	-0.485392	0.388818	0.0182	0.192	neutral	neutral	NA	NA
NM_000059.3:c.6313A>G	NP_000050.2:p.Ile2105Val	Helix-low	0	1	0.292694	3.76324e-05	NA	NA	NA	NA	C0	-0.543138	-0.00477	0.01	0.129	neutral	neutral	NA	NA
NM_000059.3:c.6529A>G	NP_000050.2:p.Ile2177Val	Helix-low	1	0	1.44668	0.000185976	NA	NA	NA	NA	C0	-0.282073	0.021138	0.0106	0.367	neutral	neutral	NA	NA
NM_000059.3:c.6627A>G	NP_000050.2:p.Ile2209Met	Helix-low	1	0	1.63681	0.000210412	NA	NA	NA	NA	C0	-0.298315	1.16551	0.0089	0.236	neutral	neutral	NA	NA
NM_000059.3:c.6626T>C	NP_000050.2:p.Ile2209Thr	Helix-low	1	1	0.468998	6.02989e-05	NA	NA	NA	NA	C0	-0.397319	-0.066859	0.01	0.291	neutral	neutral	NA	NA
NM_000059.3:c.6886A>C	NP_000050.2:p.Ile2296Leu	Helix-low	1	0	1.84706	0.000237434	NA	NA	NA	NA	C0	-0.11553	2.62419	0.0207	0.482	neutral	neutral	NA	NA
NM_000059.3:c.6943A>C	NP_000050.2:p.Ile2315Leu	Helix-low	3	4	0.0903312	1.16144e-05	4	7	0.00736932	9.47528e-07	C0	-0.33057	0.913032	0.0099	0.266	neutral	neutral	NA	NA
NM_000059.3:c.6943A>G	NP_000050.2:p.Ile2315Val	Helix-low	0	2	0.350979	4.5126e-05	NA	NA	NA	NA	C0	-0.295338	0.537422	0.0098	0.322	neutral	neutral	NA	NA
NM_000059.3:c.6988A>G	NP_000050.2:p.Ile2330Val	Helix-low	2	0	2.72468	0.00035021	NA	NA	NA	NA	C0	-0.401161	-0.437284	0.0355	0.246	neutral	neutral	NA	NA
NM_000059.3:c.740T>C	NP_000050.2:p.Ile247Thr	Helix-low	1	0	1.40417	0.000180513	2	0	2.52948	0.000325128	C0	-0.312751	0.727209	0.0224	0.247	neutral	neutral	NA	NA
NM_000059.3:c.7469T>C	NP_000050.2:p.Ile2490Thr	Helix-low	97	124	3.79558e-35	4.88025e-39	105	132	1.43204e-37	1.84128e-41	C0	-0.231381	0.501163	0.0125	0.291	NA	NA	4.48	Benign
NM_000059.3:c.7484T>C	NP_000050.2:p.Ile2495Thr	Helix-low	2	1	0.817725	0.00010513	3	2	0.272294	3.50096e-05	C65	0.0999603	3.72961	0.3024	0.663	NA	NA	3.59	LB
NM_000059.3:c.7562T>C	NP_000050.2:p.Ile2521Thr	Helix-low	1	1	0.67719	8.70638e-05	NA	NA	NA	NA	C0	0.154277	3.73356	0.1685	0.66	NA	NA	4.09	LB
NM_000059.3:c.7762A>G	NP_000050.2:p.Ile2588Val	Helix-low	0	1	0.43514	5.59461e-05	NA	NA	NA	NA	C0	-0.0655096	2.07831	0.0107	0.483	neutral	neutral	NA	NA
NM_000059.3:c.7879A>T	NP_000050.2:p.Ile2627Phe	Helix-high	0	1	0.308702	0.0834459	NA	NA	NA	NA	C15	0.25205	3.56042	0.5602	0.795	NA	NA	1.01	LP
NM_000059.3:c.7884A>G	NP_000050.2:p.Ile2628Met	Helix-low	0	2	0.0816672	1.05004e-05	NA	NA	NA	NA	C0	0.00847086	2.98359	0.058	0.59	neutral	neutral	NA	NA
NM_000059.3:c.7883T>C	NP_000050.2:p.Ile2628Thr	Helix-low	1	0	1.99314	0.000256207	NA	NA	NA	NA	C25	0.298881	3.92327	0.0687	0.685	neutral	neutral	NA	NA
NM_000059.3:c.7992T>G	NP_000050.2:p.Ile2664Met	Helix-low	2	4	0.028051	3.60671e-06	NA	NA	NA	NA	C0	-0.037447	3.28079	0.0566	0.584	neutral	neutral	NA	NA
NM_000059.3:c.8014A>G	NP_000050.2:p.Ile2672Val	Helix-low	1	0	1.81094	0.000232791	1	1	0.621884	7.99539e-05	C15	-0.149128	2.39627	0.023	0.514	NA	NA	4.37	LB
NM_000059.3:c.8254A>T	NP_000050.2:p.Ile2752Phe	Helix-low	2	0	3.41625	0.00043906	NA	NA	NA	NA	C0	0.0160653	2.37777	0.0908	0.511	neutral	neutral	NA	NA
NM_000059.3:c.79A>G	NP_000050.2:p.Ile27Val	Helix-low	1	3	0.0430311	5.5328e-06	NA	NA	NA	NA	C0	-0.540662	1.78122	0.0103	0.057	neutral	neutral	NA	NA
NM_000059.3:c.8461A>T	NP_000050.2:p.Ile2821Phe	Helix-low	0	1	0.247695	3.1847e-05	NA	NA	NA	NA	C0	-0.100659	1.89782	0.0285	0.388	neutral	neutral	NA	NA
NM_000059.3:c.8830A>T	NP_000050.2:p.Ile2944Phe	Helix-low	2	2	0.413449	5.31573e-05	3	3	0.241911	3.11034e-05	C0	-0.206248	3.23524	0.0612	0.268	NA	NA	4.71	Benign
NM_000059.3:c.8966T>A	NP_000050.2:p.Ile2989Asn	Helix-low	1	0	1.81094	0.000232791	NA	NA	NA	NA	C65	0.00736757	4.15429	0.39	0.648	neutral	neutral	NA	NA
NM_000059.3:c.9024T>G	NP_000050.2:p.Ile3008Met	Helix-low	0	1	0.239363	3.07758e-05	NA	NA	NA	NA	C0	-0.0905433	3.08413	0.1741	0.499	neutral	neutral	NA	NA
NM_000059.3:c.9073A>G	NP_000050.2:p.Ile3025Val	Helix-low	2	0	2.97279	0.000382087	NA	NA	NA	NA	C0	-0.276464	1.26174	0.0137	0.284	neutral	neutral	NA	NA
NM_000059.3:c.9224T>C	NP_000050.2:p.Ile3075Thr	Helix-low	1	0	2.17272	0.000279285	NA	NA	NA	NA	C0	0.213719	3.78002	0.0467	0.576	neutral	neutral	NA	NA
NM_000059.3:c.9307A>G	NP_000050.2:p.Ile3103Val	Helix-low	1	0	1.40417	0.000180513	NA	NA	NA	NA	C0	-0.259592	0.212306	0.0144	0.405	neutral	neutral	NA	NA
NM_000059.3:c.9338T>C	NP_000050.2:p.Ile3113Thr	Helix-low	0	1	0.339761	4.36837e-05	NA	NA	NA	NA	C0	0.0676313	2.46736	0.0825	0.623	neutral	neutral	NA	NA
NM_000059.3:c.9512T>A	NP_000050.2:p.Ile3171Lys	Helix-low	2	1	0.982511	0.000126313	NA	NA	NA	NA	C0	-0.122542	0.245632	0.0711	0.538	neutral	neutral	NA	NA
NM_000059.3:c.9620T>C	NP_000050.2:p.Ile3207Thr	Helix-low	1	0	1.81094	0.000232791	NA	NA	NA	NA	C0	-0.522021	0.178277	0.0113	0.295	neutral	neutral	NA	NA
NM_000059.3:c.9857T>A	NP_000050.2:p.Ile3286Asn	Helix-low	1	0	1.63681	0.000210412	NA	NA	NA	NA	C35	-0.234518	3.23807	0.215	0.145	neutral	neutral	NA	NA
NM_000059.3:c.10040T>C	NP_000050.2:p.Ile3347Thr	Helix-low	0	1	0.308702	3.96905e-05	NA	NA	NA	NA	C0	-0.316792	3.86272	0.1428	0.28	neutral	neutral	NA	NA
NM_000059.3:c.10089A>G	NP_000050.2:p.Ile3363Met	Helix-low	0	1	0.282933	3.63775e-05	0	3	0.0346909	4.46045e-06	C0	-0.793289	-0.077888	0.0096	0.022	neutral	neutral	NA	NA
NM_000059.3:c.1247T>G	NP_000050.2:p.Ile416Ser	Helix-low	1	0	1.44668	0.000185976	NA	NA	NA	NA	C0	-0.379469	0.383462	0.0258	0.143	neutral	neutral	NA	NA
NM_000059.3:c.1514T>C	NP_000050.2:p.Ile505Thr	Helix-low	58	67	3.84376e-19	4.9422e-23	73	83	6.03481e-25	7.7594e-29	C0	-0.047022	1.88959	0.0151	0.216	neutral	neutral	NA	NA
NM_000059.3:c.1513A>G	NP_000050.2:p.Ile505Val	Helix-low	0	1	0.350979	4.5126e-05	NA	NA	NA	NA	C0	-0.451376	0.311078	0.0103	0.195	neutral	neutral	NA	NA
NM_000059.3:c.1625T>C	NP_000050.2:p.Ile542Thr	Helix-low	0	1	0.286532	3.68402e-05	NA	NA	NA	NA	C0	-0.399207	0.495644	0.0123	0.311	neutral	neutral	NA	NA
NM_000059.3:c.1624A>G	NP_000050.2:p.Ile542Val	Helix-low	2	0	2.67914	0.000344358	NA	NA	NA	NA	C0	-0.493764	-0.29536	0.0113	0.173	neutral	neutral	NA	NA
NM_000059.3:c.1780A>T	NP_000050.2:p.Ile594Leu	Helix-low	1	0	1.99314	0.000256207	NA	NA	NA	NA	C0	-0.451736	1.35997	0.021	0.119	neutral	neutral	NA	NA
NM_000059.3:c.1780A>G	NP_000050.2:p.Ile594Val	Helix-low	0	1	0.339761	4.36837e-05	NA	NA	NA	NA	C0	-0.489809	0.101235	0.0101	0.209	neutral	neutral	NA	NA
NM_000059.3:c.2187A>G	NP_000050.2:p.Ile729Met	Helix-low	0	1	0.308702	3.96905e-05	1	3	0.0524375	6.74223e-06	C0	-0.282352	1.80196	0.0191	0.233	neutral	neutral	NA	NA
NM_000059.3:c.2186T>C	NP_000050.2:p.Ile729Thr	Helix-low	1	2	0.153677	1.9759e-05	2	2	0.260456	3.34876e-05	C0	-0.329644	-0.018766	0.0252	0.263	neutral	neutral	NA	NA
NM_000059.3:c.235A>G	NP_000050.2:p.Ile79Val	Helix-low	2	0	2.49493	0.000320689	NA	NA	NA	NA	C0	-0.503001	0.99342	0.0102	0.237	neutral	neutral	NA	NA
NM_000059.3:c.240A>G	NP_000050.2:p.Ile80Met	Helix-low	1	0	2.60735	0.000335135	1	1	0.621203	7.98663e-05	C0	-0.437369	2.8377	0.0141	0.113	neutral	neutral	NA	NA
NM_000059.3:c.2924T>A	NP_000050.2:p.Ile975Asn	Helix-low	1	3	0.146789	1.88733e-05	NA	NA	NA	NA	C0	-0.355451	0.441708	0.0799	0.125	neutral	neutral	NA	NA
NM_000059.3:c.2923A>G	NP_000050.2:p.Ile975Val	Helix-low	1	0	2.73121	0.000351048	NA	NA	NA	NA	C0	-0.473472	-0.771162	0.0092	0.111	neutral	neutral	NA	NA
NM_000059.3:c.2944A>C	NP_000050.2:p.Ile982Leu	Helix-low	1	0	1.40417	0.000180513	4	0	8.20826	0.00105428	C0	-0.420054	0.875377	0.0331	0.108	neutral	neutral	NA	NA
NM_000059.3:c.2946A>G	NP_000050.2:p.Ile982Met	Helix-low	1	0	1.63681	0.000210412	NA	NA	NA	NA	C0	-0.480444	0.532269	0.0488	0.109	neutral	neutral	NA	NA
NM_000059.3:c.3055C>G	NP_000050.2:p.Leu1019Val	Helix-low	15	14	0.000172341	2.21592e-08	17	15	0.000195829	2.51791e-08	C0	-0.243108	0.993842	0.0125	0.231	neutral	neutral	NA	NA
NM_000059.3:c.3152T>C	NP_000050.2:p.Leu1051Ser	Helix-low	0	1	0.465576	5.9859e-05	NA	NA	NA	NA	C0	-0.406683	0.40918	0.0436	0.24	neutral	neutral	NA	NA
NM_000059.3:c.349C>T	NP_000050.2:p.Leu117Phe	Helix-low	0	1	0.279019	3.58743e-05	NA	NA	NA	NA	C0	-0.384244	0.287352	0.0098	0.36	neutral	neutral	NA	NA
NM_000059.3:c.4067T>C	NP_000050.2:p.Leu1356Ser	Helix-low	1	0	1.45305	0.000186795	NA	NA	NA	NA	C0	-0.250393	1.9355	0.1568	0.179	neutral	neutral	NA	NA
NM_000059.3:c.4159T>A	NP_000050.2:p.Leu1387Ile	Helix-low	1	0	1.44668	0.000185976	NA	NA	NA	NA	C0	-0.330063	3.29342	0.0767	0.113	neutral	neutral	NA	NA
NM_000059.3:c.4161A>C	NP_000050.2:p.Leu1387Phe	Helix-low	0	1	0.339761	4.36837e-05	NA	NA	NA	NA	C0	-0.22245	3.08495	0.3091	0.114	neutral	neutral	NA	NA
NM_000059.3:c.4565T>C	NP_000050.2:p.Leu1522Ser	Helix-low	0	1	0.370374	4.76194e-05	NA	NA	NA	NA	C0	0.0196792	2.45513	0.1524	0.607	neutral	neutral	NA	NA
NM_000059.3:c.4848A>C	NP_000050.2:p.Leu1616Phe	Helix-low	1	0	1.65977	0.000213363	NA	NA	NA	NA	C0	-0.433582	1.67017	0.0731	0.162	neutral	neutral	NA	NA
NM_000059.3:c.4879C>G	NP_000050.2:p.Leu1627Val	Helix-low	0	1	0.239363	3.07758e-05	NA	NA	NA	NA	C0	-0.333687	0.744904	0.0852	0.145	neutral	neutral	NA	NA
NM_000059.3:c.5060T>C	NP_000050.2:p.Leu1687Pro	Helix-low	1	0	1.40417	0.000180513	NA	NA	NA	NA	C0	-0.259788	0.669343	0.2421	0.312	neutral	neutral	NA	NA
NM_000059.3:c.5078T>C	NP_000050.2:p.Leu1693Pro	Helix-low	0	1	0.239363	3.07758e-05	NA	NA	NA	NA	C35	0.201306	3.10398	0.3084	0.765	neutral	neutral	NA	NA
NM_000059.3:c.5144T>C	NP_000050.2:p.Leu1715Ser	Helix-low	0	2	0.0813262	1.04566e-05	NA	NA	NA	NA	C0	-0.667267	0.121649	0.0292	0.045	neutral	neutral	NA	NA
NM_000059.3:c.5194C>G	NP_000050.2:p.Leu1732Val	Helix-low	0	1	0.286532	3.68402e-05	NA	NA	NA	NA	C0	-0.559139	-0.111193	0.0109	0.128	neutral	neutral	NA	NA
NM_000059.3:c.5220A>C	NP_000050.2:p.Leu1740Phe	Helix-low	0	1	0.43514	5.59461e-05	NA	NA	NA	NA	C0	-0.392294	0.454187	0.0859	0.215	neutral	neutral	NA	NA
NM_000059.3:c.5487G>T	NP_000050.2:p.Leu1829Phe	Helix-low	2	1	0.72518	9.32332e-05	NA	NA	NA	NA	C0	-0.343004	0.085772	0.022	0.184	neutral	neutral	NA	NA
NM_000059.3:c.5710C>T	NP_000050.2:p.Leu1904Phe	Helix-low	1	0	1.73135	0.000222564	NA	NA	NA	NA	C0	-0.375299	-0.182092	0.0094	0.192	neutral	neutral	NA	NA
NM_000059.3:c.5723T>C	NP_000050.2:p.Leu1908Pro	Helix-low	0	1	0.465576	5.9859e-05	NA	NA	NA	NA	C0	-0.433396	0.061788	0.0404	0.116	neutral	neutral	NA	NA
NM_000059.3:c.6317T>C	NP_000050.2:p.Leu2106Pro	Helix-low	8	10	0.00788739	1.01414e-06	15	16	9.39251e-05	1.20767e-08	C0	-0.559843	0.437739	0.0437	0.076	neutral	neutral	NA	NA
NM_000059.3:c.6464T>G	NP_000050.2:p.Leu2155Arg	Helix-low	1	0	2.13454	0.000274378	NA	NA	NA	NA	C0	-0.264944	0.308249	0.1174	0.468	neutral	neutral	NA	NA
NM_000059.3:c.6463C>G	NP_000050.2:p.Leu2155Val	Helix-low	1	0	1.71401	0.000220334	NA	NA	NA	NA	C0	-0.340389	-0.510229	0.011	0.258	neutral	neutral	NA	NA
NM_000059.3:c.6500T>C	NP_000050.2:p.Leu2167Ser	Helix-low	1	0	1.81094	0.000232791	2	0	3.26222	0.000419272	C0	-0.208273	1.94167	0.0128	0.461	neutral	neutral	NA	NA
NM_000059.3:c.6540G>C	NP_000050.2:p.Leu2180Phe	Helix-low	0	1	0.239363	3.07758e-05	NA	NA	NA	NA	C0	-0.055301	1.29081	0.1183	0.547	neutral	neutral	NA	NA
NM_000059.3:c.6734T>A	NP_000050.2:p.Leu2245Gln	Helix-low	1	2	0.172577	2.2189e-05	3	3	0.254981	3.27837e-05	C0	-0.287349	0.759067	0.2223	0.361	neutral	neutral	NA	NA
NM_000059.3:c.6758T>C	NP_000050.2:p.Leu2253Pro	Helix-low	0	1	0.281381	3.61779e-05	NA	NA	NA	NA	C0	-0.242787	-0.027172	0.0522	0.499	neutral	neutral	NA	NA
NM_000059.3:c.6837A>T	NP_000050.2:p.Leu2279Phe	Helix-low	1	0	1.40417	0.000180513	NA	NA	NA	NA	C0	-0.254668	1.30708	0.019	0.176	neutral	neutral	NA	NA
NM_000059.3:c.6959T>C	NP_000050.2:p.Leu2320Ser	Helix-low	0	1	0.292179	3.75662e-05	NA	NA	NA	NA	C0	-0.00335122	2.68336	0.1165	0.538	neutral	neutral	NA	NA
NM_000059.3:c.7096C>G	NP_000050.2:p.Leu2366Val	Helix-low	0	2	0.125753	1.61688e-05	0	3	0.0431844	5.55251e-06	C0	-0.293779	1.3778	0.0107	0.291	neutral	neutral	NA	NA
NM_000059.3:c.7102T>G	NP_000050.2:p.Leu2368Val	Helix-low	12	15	3.8986e-06	5.01272e-10	14	16	3.23536e-06	4.15995e-10	C0	-0.258405	2.09738	0.0114	0.133	neutral	neutral	NA	NA
NM_000059.3:c.7529T>C	NP_000050.2:p.Leu2510Pro	Helix-high	1	1	0.843129	0.19914	2	1	1.43655	0.297591	C65	0.445343	4.27196	0.8604	0.893	NA	NA	1.06	Pathogenic
NM_000059.3:c.7534C>T	NP_000050.2:p.Leu2512Phe	Helix-low	4	2	0.950184	0.000122157	5	3	0.407804	5.24316e-05	C0	0.0253346	4.04188	0.0456	0.486	neutral	neutral	NA	NA
NM_000059.3:c.7742T>G	NP_000050.2:p.Leu2581Trp	Helix-high	1	0	1.72993	0.337833	NA	NA	NA	NA	C55	0.211974	4.07614	0.5905	0.856	NA	NA	NA	NA
NM_000059.3:c.7759C>T	NP_000050.2:p.Leu2587Phe	Helix-low	6	4	0.428808	5.51321e-05	7	4	0.772455	9.93105e-05	C15	0.147986	3.73228	0.4045	0.73	NA	NA	3.77	LB
NM_000059.3:c.7958T>C	NP_000050.2:p.Leu2653Pro	Helix-high	0	1	0.281381	0.0766265	1	1	0.39327	0.10393	C65	0.430019	4.45468	0.9493	0.921	NA	NA	0.92	LP
NM_000059.3:c.8303T>A	NP_000050.2:p.Leu2768His	Helix-high	1	0	1.40417	0.292847	NA	NA	NA	NA	C65	0.189951	4.1645	0.8739	0.773	NA	NA	3.4	LB
NM_000059.3:c.8668C>A	NP_000050.2:p.Leu2890Ile	Helix-low	3	2	0.245449	3.15582e-05	NA	NA	NA	NA	C0	-0.260306	2.44972	0.015	0.241	neutral	neutral	NA	NA
NM_000059.3:c.8807T>C	NP_000050.2:p.Leu2936Ser	Helix-low	0	2	0.0673521	8.65989e-06	NA	NA	NA	NA	C0	-0.000437032	4.01746	0.1709	0.296	neutral	neutral	NA	NA
NM_000059.3:c.8837T>C	NP_000050.2:p.Leu2946Ser	Helix-low	0	2	0.172385	2.21643e-05	NA	NA	NA	NA	C0	-0.387743	0.794253	0.0326	0.068	neutral	neutral	NA	NA
NM_000059.3:c.8915T>G	NP_000050.2:p.Leu2972Trp	Helix-low	2	4	0.0622742	8.007e-06	3	5	0.0430809	5.53921e-06	C15	0.120889	3.89257	0.389	0.545	NA	NA	NA	NA
NM_000059.3:c.8996T>C	NP_000050.2:p.Leu2999Pro	Helix-high	0	1	0.308702	0.0834459	NA	NA	NA	NA	C0	0.176145	3.89044	0.762	0.682	neutral	neutral	NA	NA
NM_000059.3:c.9032T>C	NP_000050.2:p.Leu3011Pro	Helix-high	0	1	0.282933	0.0770167	NA	NA	NA	NA	C25	0.334492	4.03064	0.7086	0.715	NA	NA	NA	NA
NM_000059.3:c.9259C>T	NP_000050.2:p.Leu3087Phe	Helix-low	1	0	1.63584	0.000210288	NA	NA	NA	NA	C0	-0.139767	1.88482	0.0163	0.47	neutral	neutral	NA	NA
NM_000059.3:c.9302T>G	NP_000050.2:p.Leu3101Arg	Helix-low	1	0	1.40417	0.000180513	2	0	1.96254	0.000252275	C25	0.317944	3.65846	0.4451	0.671	neutral	neutral	1.15	Pathogenic
NM_000059.3:c.9302T>C	NP_000050.2:p.Leu3101Pro	Helix-high	1	0	1.65066	0.327422	NA	NA	NA	NA	C25	0.319951	3.6671	0.6165	0.788	damaging	neutral	NA	NA
NM_000059.3:c.9326T>C	NP_000050.2:p.Leu3109Pro	Helix-low	0	1	0.350979	4.5126e-05	NA	NA	NA	NA	C0	0.222151	3.51161	0.1638	0.698	neutral	neutral	NA	NA
NM_000059.3:c.9373C>T	NP_000050.2:p.Leu3125Phe	Helix-low	1	0	1.40417	0.000180513	NA	NA	NA	NA	C15	0.143632	4.01167	0.4609	0.655	neutral	neutral	1.08	Not observed
NM_000059.3:c.9538C>T	NP_000050.2:p.Leu3180Phe	Helix-low	5	0	11.7487	0.00150834	NA	NA	NA	NA	C0	0.129431	3.76369	0.119	0.456	neutral	neutral	NA	NA
NM_000059.3:c.9551T>G	NP_000050.2:p.Leu3184Arg	Helix-low	1	0	1.44668	0.000185976	NA	NA	NA	NA	C0	0.145001	3.06585	0.3038	0.616	neutral	neutral	NA	NA
NM_000059.3:c.959T>C	NP_000050.2:p.Leu320Pro	Helix-low	0	1	0.294892	3.79151e-05	NA	NA	NA	NA	C0	-0.217667	2.05347	0.2867	0.2	neutral	neutral	NA	NA
NM_000059.3:c.9690A>T	NP_000050.2:p.Leu3230Phe	Helix-low	1	1	0.422346	5.43013e-05	NA	NA	NA	NA	C0	-0.414695	1.65815	0.0155	0.114	neutral	neutral	NA	NA
NM_000059.3:c.9689T>C	NP_000050.2:p.Leu3230Ser	Helix-low	1	0	2.05895	0.000264664	NA	NA	NA	NA	C0	-0.439511	0.382978	0.0275	0.134	neutral	neutral	NA	NA
NM_000059.3:c.9694C>T	NP_000050.2:p.Leu3232Phe	Helix-low	1	0	1.40417	0.000180513	NA	NA	NA	NA	C0	-0.472885	1.19569	0.0099	0.192	neutral	neutral	NA	NA
NM_000059.3:c.9997C>T	NP_000050.2:p.Leu3333Phe	Helix-low	1	0	1.77	0.000227531	NA	NA	NA	NA	C0	-0.52318	1.93838	0.0204	0.062	neutral	neutral	NA	NA
NM_000059.3:c.10054C>G	NP_000050.2:p.Leu3352Val	Helix-low	1	0	1.71703	0.000220722	NA	NA	NA	NA	C0	-0.421264	2.49497	0.0905	0.123	neutral	neutral	NA	NA
NM_000059.3:c.104T>C	NP_000050.2:p.Leu35Pro	Helix-high	0	1	0.370374	0.0984748	NA	NA	NA	NA	C0	-0.198479	3.88683	0.5529	0.236	neutral	neutral	NA	NA
NM_000059.3:c.1097T>C	NP_000050.2:p.Leu366Ser	Helix-low	0	1	0.331073	4.25667e-05	NA	NA	NA	NA	C0	-0.262944	1.66727	0.2015	0.159	neutral	neutral	NA	NA
NM_000059.3:c.1096T>G	NP_000050.2:p.Leu366Val	Helix-low	0	1	0.281381	3.61779e-05	NA	NA	NA	NA	C0	-0.2857	2.06582	0.0548	0.184	neutral	neutral	NA	NA
NM_000059.3:c.1171T>G	NP_000050.2:p.Leu391Val	Helix-low	0	1	0.305635	3.92962e-05	NA	NA	NA	NA	C0	-0.336696	0.766989	0.0184	0.204	neutral	neutral	NA	NA
NM_000059.3:c.1355T>C	NP_000050.2:p.Leu452Pro	Helix-low	1	2	0.304371	3.91337e-05	NA	NA	NA	NA	C0	-0.365644	1.56367	0.0649	0.168	neutral	neutral	NA	NA
NM_000059.3:c.1912T>G	NP_000050.2:p.Leu638Val	Helix-low	0	1	0.239363	3.07758e-05	NA	NA	NA	NA	C0	-0.319237	1.65934	0.013	0.136	neutral	neutral	NA	NA
NM_000059.3:c.2125C>G	NP_000050.2:p.Leu709Val	Helix-low	1	1	0.49369	6.34734e-05	1	2	0.151601	1.9492e-05	C0	-0.430427	0.441117	0.0202	0.122	neutral	neutral	NA	NA
NM_000059.3:c.2135T>C	NP_000050.2:p.Leu712Pro	Helix-low	0	2	0.216761	2.78698e-05	NA	NA	NA	NA	C0	-0.307151	0.107068	0.4865	0.258	neutral	neutral	NA	NA
NM_000059.3:c.2335C>G	NP_000050.2:p.Leu779Val	Helix-low	0	1	0.239363	3.07758e-05	NA	NA	NA	NA	C0	-0.35593	0.410334	0.0457	0.186	neutral	neutral	NA	NA
NM_000059.3:c.2425T>A	NP_000050.2:p.Leu809Ile	Helix-low	0	1	0.239363	3.07758e-05	NA	NA	NA	NA	C0	-0.342366	0.597852	0.0819	0.206	neutral	neutral	NA	NA
NM_000059.3:c.2502G>T	NP_000050.2:p.Leu834Phe	Helix-low	0	1	0.239363	3.07758e-05	NA	NA	NA	NA	C0	-0.420772	0.973933	0.0557	0.089	neutral	neutral	NA	NA
NM_000059.3:c.257T>C	NP_000050.2:p.Leu86Pro	Helix-low	0	5	0.0100035	1.28622e-06	NA	NA	NA	NA	C0	-0.377084	0.303665	0.0355	0.225	neutral	neutral	NA	NA
NM_000059.3:c.2742G>C	NP_000050.2:p.Leu914Phe	Helix-low	0	1	0.999999	0.000128561	NA	NA	NA	NA	C0	-0.341598	-0.372489	0.052	0.251	neutral	neutral	NA	NA
NM_000059.3:c.2841G>C	NP_000050.2:p.Leu947Phe	Helix-low	0	1	0.308702	3.96905e-05	NA	NA	NA	NA	C0	-0.556519	-0.180275	0.062	0.076	neutral	neutral	NA	NA
NM_000059.3:c.2987T>G	NP_000050.2:p.Leu996Arg	Helix-low	2	0	3.39862	0.000436796	2	1	0.809723	0.000104101	C0	-0.458445	-0.068835	0.1686	0.175	neutral	neutral	NA	NA
NM_000059.3:c.2987T>C	NP_000050.2:p.Leu996Pro	Helix-low	0	1	0.308702	3.96905e-05	NA	NA	NA	NA	C0	-0.549525	-0.197195	0.1407	0.088	neutral	neutral	NA	NA
NM_000059.3:c.3053A>G	NP_000050.2:p.Lys1018Arg	Helix-low	0	1	0.308702	3.96905e-05	NA	NA	NA	NA	C0	-0.109957	2.68258	0.0816	0.455	neutral	neutral	NA	NA
NM_000059.3:c.3052A>C	NP_000050.2:p.Lys1018Gln	Helix-low	0	1	0.465576	5.9859e-05	NA	NA	NA	NA	C0	-0.105325	3.78368	0.1096	0.45	neutral	neutral	NA	NA
NM_000059.3:c.3073A>G	NP_000050.2:p.Lys1025Glu	Helix-low	2	7	0.000575331	7.39746e-08	3	8	0.000281567	3.62031e-08	C0	-0.185286	2.17657	0.0679	0.375	neutral	neutral	NA	NA
NM_000059.3:c.3082A>G	NP_000050.2:p.Lys1028Glu	Helix-high	1	0	1.73135	0.338018	NA	NA	NA	NA	C0	0.124695	3.80445	0.5942	0.639	neutral	neutral	NA	NA
NM_000059.3:c.3170A>G	NP_000050.2:p.Lys1057Arg	Helix-low	0	1	0.308702	3.96905e-05	NA	NA	NA	NA	C0	-0.176812	1.55181	0.0263	0.232	neutral	neutral	NA	NA
NM_000059.3:c.3182A>G	NP_000050.2:p.Lys1061Arg	Helix-low	0	1	0.280671	3.60867e-05	NA	NA	NA	NA	C0	-0.519646	1.36666	0.0224	0.097	neutral	neutral	NA	NA
NM_000059.3:c.3244A>G	NP_000050.2:p.Lys1082Glu	Helix-low	1	0	1.65066	0.000212193	NA	NA	NA	NA	C0	-0.62713	-0.315687	0.0198	0.028	neutral	neutral	NA	NA
NM_000059.3:c.3323A>C	NP_000050.2:p.Lys1108Thr	Helix-low	0	1	0.43514	5.59461e-05	NA	NA	NA	NA	C0	-0.178605	3.15405	0.0997	0.159	neutral	neutral	NA	NA
NM_000059.3:c.3417G>T	NP_000050.2:p.Lys1139Asn	Helix-low	0	1	0.465576	5.9859e-05	NA	NA	NA	NA	C0	-0.621521	-0.282226	0.0113	0.031	neutral	neutral	NA	NA
NM_000059.3:c.3458A>G	NP_000050.2:p.Lys1153Arg	Helix-low	2	1	0.576091	7.40668e-05	2	2	0.137254	1.76474e-05	C0	-0.523218	0.566274	0.0089	0.096	neutral	neutral	NA	NA
NM_000059.3:c.343A>G	NP_000050.2:p.Lys115Glu	Helix-low	0	1	0.465576	5.9859e-05	NA	NA	NA	NA	C0	-0.248788	1.69831	0.0165	0.121	neutral	neutral	NA	NA
NM_000059.3:c.3539A>G	NP_000050.2:p.Lys1180Arg	Helix-low	3	3	0.227974	2.93114e-05	3	4	0.0782873	1.00659e-05	C0	-0.389434	0.389651	0.025	0.161	neutral	neutral	NA	NA
NM_000059.3:c.3540G>C	NP_000050.2:p.Lys1180Asn	Helix-low	1	0	1.63681	0.000210412	NA	NA	NA	NA	C0	-0.405112	1.94779	0.1103	0.156	neutral	neutral	NA	NA
NM_000059.3:c.3572A>G	NP_000050.2:p.Lys1191Arg	Helix-low	0	1	0.339761	4.36837e-05	NA	NA	NA	NA	C0	-0.348162	1.29326	0.0358	0.16	neutral	neutral	NA	NA
NM_000059.3:c.3841A>G	NP_000050.2:p.Lys1281Glu	Helix-low	0	2	0.465576	5.9859e-05	NA	NA	NA	NA	C0	-0.518793	0.811973	0.0524	0.094	neutral	neutral	NA	NA
NM_000059.3:c.3942G>C	NP_000050.2:p.Lys1314Asn	Helix-low	1	0	1.71703	0.000220722	NA	NA	NA	NA	C0	-0.504042	0.85724	0.0209	0.054	neutral	neutral	NA	NA
NM_000059.3:c.4101A>T	NP_000050.2:p.Lys1367Asn	Helix-low	1	0	1.81094	0.000232791	NA	NA	NA	NA	C0	-0.439094	1.33966	0.2017	0.155	neutral	neutral	NA	NA
NM_000059.3:c.4255A>G	NP_000050.2:p.Lys1419Glu	Helix-low	0	1	0.239363	3.07758e-05	NA	NA	NA	NA	C0	-0.226968	2.427	0.1211	0.165	neutral	neutral	NA	NA
NM_000059.3:c.4358A>G	NP_000050.2:p.Lys1453Arg	Helix-low	1	1	0.464464	5.9716e-05	NA	NA	NA	NA	C0	-0.212634	1.9316	0.0588	0.315	neutral	neutral	NA	NA
NM_000059.3:c.4357A>G	NP_000050.2:p.Lys1453Glu	Helix-low	0	2	0.130734	1.68091e-05	1	2	0.182719	2.3493e-05	C0	-0.332843	0.436256	0.065	0.191	neutral	neutral	NA	NA
NM_000059.3:c.4544A>G	NP_000050.2:p.Lys1515Arg	Helix-low	1	0	1.81094	0.000232791	2	0	3.64816	0.000468851	C0	-0.343791	0.527953	0.0404	0.188	neutral	neutral	NA	NA
NM_000059.3:c.4543A>G	NP_000050.2:p.Lys1515Glu	Helix-low	0	1	0.239363	3.07758e-05	NA	NA	NA	NA	C0	-0.308298	1.52364	0.0259	0.171	neutral	neutral	NA	NA
NM_000059.3:c.4599A>C	NP_000050.2:p.Lys1533Asn	Helix-low	7	5	0.0794305	1.02129e-05	9	7	0.0190443	2.44866e-06	C0	-0.290672	0.908313	0.0326	0.15	neutral	neutral	NA	NA
NM_000059.3:c.4597A>G	NP_000050.2:p.Lys1533Glu	Helix-low	0	1	0.308702	3.96905e-05	NA	NA	NA	NA	C0	-0.233733	1.37354	0.0265	0.321	neutral	neutral	NA	NA
NM_000059.3:c.4892A>T	NP_000050.2:p.Lys1631Ile	Helix-low	0	1	0.286532	3.68402e-05	NA	NA	NA	NA	C0	-0.430386	1.96048	0.0604	0.162	neutral	neutral	NA	NA
NM_000059.3:c.5033A>G	NP_000050.2:p.Lys1678Arg	Helix-low	1	0	2.05895	0.000264664	NA	NA	NA	NA	C0	-0.197858	0.531936	0.0312	0.353	neutral	neutral	NA	NA
NM_000059.3:c.5070A>C	NP_000050.2:p.Lys1690Asn	Helix-low	39	40	1.16554e-11	1.49862e-15	46	49	3.22993e-14	4.15297e-18	C0	-0.116078	3.03525	0.096	0.552	neutral	neutral	NA	NA
NM_000059.3:c.506A>G	NP_000050.2:p.Lys169Arg	Helix-low	4	9	0.000191498	2.46223e-08	4	10	4.56244e-05	5.86627e-09	C0	-0.269549	1.40353	0.0181	0.145	neutral	neutral	NA	NA
NM_000059.3:c.47A>G	NP_000050.2:p.Lys16Arg	Helix-low	0	1	0.279019	3.58743e-05	NA	NA	NA	NA	C0	-0.505521	2.32882	0.0123	0.058	neutral	neutral	NA	NA
NM_000059.3:c.5385A>T	NP_000050.2:p.Lys1795Asn	Helix-low	0	2	0.0871053	1.11997e-05	NA	NA	NA	NA	C0	-0.565038	1.05323	0.0342	0.03	neutral	neutral	NA	NA
NM_000059.3:c.5483A>G	NP_000050.2:p.Lys1828Arg	Helix-low	1	0	1.79295	0.000230479	NA	NA	NA	NA	C0	-0.387792	0.166856	0.0646	0.144	neutral	neutral	NA	NA
NM_000059.3:c.5578A>G	NP_000050.2:p.Lys1860Glu	Helix-low	4	1	2.44752	0.000314596	NA	NA	NA	NA	C0	-0.336485	0.314052	0.0266	0.201	neutral	neutral	NA	NA
NM_000059.3:c.5625G>T	NP_000050.2:p.Lys1875Asn	Helix-low	1	0	1.40417	0.000180513	NA	NA	NA	NA	C0	-0.353683	0.120594	0.053	0.208	neutral	neutral	NA	NA
NM_000059.3:c.5624A>C	NP_000050.2:p.Lys1875Thr	Helix-low	1	1	0.422346	5.43013e-05	NA	NA	NA	NA	C0	-0.207638	1.32544	0.1955	0.328	neutral	neutral	NA	NA
NM_000059.3:c.5663A>G	NP_000050.2:p.Lys1888Arg	Helix-low	0	1	0.278855	3.58532e-05	1	1	0.561757	7.22241e-05	C0	-0.263462	0.467607	0.0181	0.225	neutral	neutral	NA	NA
NM_000059.3:c.5877A>T	NP_000050.2:p.Lys1959Asn	Helix-low	0	1	0.339761	4.36837e-05	NA	NA	NA	NA	C0	-0.504457	1.40847	0.0468	0.086	neutral	neutral	NA	NA
NM_000059.3:c.6192G>C	NP_000050.2:p.Lys2064Asn	Helix-low	0	1	0.245975	3.16259e-05	NA	NA	NA	NA	C0	-0.087118	2.20935	0.2932	0.574	neutral	neutral	NA	NA
NM_000059.3:c.6231G>C	NP_000050.2:p.Lys2077Asn	Helix-low	1	1	0.803731	0.000103331	NA	NA	NA	NA	C35	-0.143727	2.69744	0.204	0.63	neutral	neutral	NA	NA
NM_000059.3:c.6230A>C	NP_000050.2:p.Lys2077Thr	Helix-low	0	1	0.282933	3.63775e-05	NA	NA	NA	NA	C25	-0.134395	2.5547	0.0475	0.672	neutral	neutral	NA	NA
NM_000059.3:c.6331A>G	NP_000050.2:p.Lys2111Glu	Helix-low	2	2	0.52222	6.71412e-05	3	3	0.361269	4.64489e-05	C0	-0.463251	0.775059	0.0276	0.226	neutral	neutral	NA	NA
NM_000059.3:c.6391A>C	NP_000050.2:p.Lys2131Gln	Helix-low	0	1	0.331073	4.25667e-05	NA	NA	NA	NA	C0	-0.478261	0.83927	0.0172	0.088	neutral	neutral	NA	NA
NM_000059.3:c.6448A>C	NP_000050.2:p.Lys2150Gln	Helix-low	0	1	0.279019	3.58743e-05	NA	NA	NA	NA	C0	-0.214871	0.525125	0.0805	0.523	neutral	neutral	NA	NA
NM_000059.3:c.6545A>G	NP_000050.2:p.Lys2182Arg	Helix-low	0	1	0.280671	3.60867e-05	NA	NA	NA	NA	C0	-0.0620904	2.31654	0.0538	0.369	neutral	neutral	NA	NA
NM_000059.3:c.6563A>G	NP_000050.2:p.Lys2188Arg	Helix-low	0	1	0.491154	6.31474e-05	NA	NA	NA	NA	C0	-0.3231	0.214632	0.0085	0.204	neutral	neutral	NA	NA
NM_000059.3:c.6694A>G	NP_000050.2:p.Lys2232Glu	Helix-low	1	0	2.05895	0.000264664	NA	NA	NA	NA	C0	-0.100571	3.15925	0.1257	0.439	neutral	neutral	NA	NA
NM_000059.3:c.6923A>G	NP_000050.2:p.Lys2308Arg	Helix-low	1	0	2.05895	0.000264664	NA	NA	NA	NA	C0	-0.0305082	3.13245	0.1142	0.493	neutral	neutral	NA	NA
NM_000059.3:c.6922A>G	NP_000050.2:p.Lys2308Glu	Helix-low	0	1	0.239363	3.07758e-05	1	2	0.0797054	1.02482e-05	C0	0.0739396	3.88249	0.1542	0.498	neutral	neutral	NA	NA
NM_000059.3:c.688A>G	NP_000050.2:p.Lys230Glu	Helix-low	0	1	0.444464	5.71448e-05	NA	NA	NA	NA	C0	-0.214049	2.29919	0.0868	0.161	neutral	neutral	NA	NA
NM_000059.3:c.6947A>C	NP_000050.2:p.Lys2316Thr	Helix-low	1	0	1.73135	0.000222564	NA	NA	NA	NA	C0	0.0772871	3.78402	0.0553	0.526	neutral	neutral	NA	NA
NM_000059.3:c.7376A>G	NP_000050.2:p.Lys2459Arg	Helix-low	0	1	0.31486	4.04823e-05	NA	NA	NA	NA	C0	-0.453372	1.59772	0.0149	0.137	neutral	neutral	NA	NA
NM_000059.3:c.7488G>C	NP_000050.2:p.Lys2496Asn	Helix-low	2	0	2.47761	0.000318463	3	1	1.21317	0.000155962	C0	-0.110184	2.83793	0.0199	0.507	neutral	neutral	NA	NA
NM_000059.3:c.7489A>G	NP_000050.2:p.Lys2497Glu	Helix-low	0	1	0.239363	3.07758e-05	NA	NA	NA	NA	C0	-0.177992	1.72801	0.0915	0.412	neutral	neutral	NA	NA
NM_000059.3:c.7540A>G	NP_000050.2:p.Lys2514Glu	Helix-low	2	1	0.916986	0.00011789	NA	NA	NA	NA	C15	0.182989	4.14363	0.4442	0.749	neutral	neutral	NA	NA
NM_000059.3:c.7612A>G	NP_000050.2:p.Lys2538Glu	Helix-low	0	1	0.294892	3.79151e-05	NA	NA	NA	NA	C0	-0.189307	2.63381	0.0242	0.25	neutral	neutral	NA	NA
NM_000059.3:c.7651A>G	NP_000050.2:p.Lys2551Glu	Helix-low	0	1	0.282933	3.63775e-05	NA	NA	NA	NA	C0	-0.220699	2.81397	0.1126	0.247	neutral	neutral	NA	NA
NM_000059.3:c.7838A>G	NP_000050.2:p.Lys2613Arg	Helix-low	1	0	1.45305	0.000186795	NA	NA	NA	NA	C0	0.0815549	3.90335	0.0125	0.578	neutral	neutral	NA	NA
NM_000059.3:c.8051A>G	NP_000050.2:p.Lys2684Arg	Helix-low	1	0	1.40417	0.000180513	NA	NA	NA	NA	C0	0.0279745	3.94753	0.2509	0.557	neutral	neutral	NA	NA
NM_000059.3:c.8222A>G	NP_000050.2:p.Lys2741Arg	Helix-low	0	1	0.301725	3.87935e-05	NA	NA	NA	NA	C0	-0.0690167	3.08643	0.0211	0.417	neutral	neutral	NA	NA
NM_000059.3:c.825A>T	NP_000050.2:p.Lys275Asn	Helix-low	1	1	0.413021	5.31023e-05	1	2	0.11996	1.54239e-05	C0	-0.456828	1.68973	0.069	0.072	neutral	neutral	NA	NA
NM_000059.3:c.823A>G	NP_000050.2:p.Lys275Glu	Helix-low	0	1	0.350979	4.5126e-05	NA	NA	NA	NA	C0	-0.375433	0.579873	0.02	0.176	neutral	neutral	NA	NA
NM_000059.3:c.838A>G	NP_000050.2:p.Lys280Glu	Helix-low	1	0	1.81094	0.000232791	2	0	2.53105	0.00032533	C0	-0.314946	1.27538	0.0159	0.169	neutral	neutral	NA	NA
NM_000059.3:c.854A>G	NP_000050.2:p.Lys285Arg	Helix-low	0	1	0.239363	3.07758e-05	NA	NA	NA	NA	C0	-0.351368	0.583737	0.0122	0.206	neutral	neutral	NA	NA
NM_000059.3:c.8815A>G	NP_000050.2:p.Lys2939Glu	Helix-low	0	1	0.339761	4.36837e-05	NA	NA	NA	NA	C0	-0.014005	3.83692	0.1762	0.246	neutral	neutral	NA	NA
NM_000059.3:c.8849A>G	NP_000050.2:p.Lys2950Arg	Helix-low	0	1	0.308702	3.96905e-05	NA	NA	NA	NA	C0	-0.222969	1.88193	0.0199	0.215	neutral	neutral	NA	NA
NM_000059.3:c.8850G>T	NP_000050.2:p.Lys2950Asn	Helix-low	43	50	3.02278e-16	3.88661e-20	58	66	7.74615e-22	9.9598e-26	C35	-0.187768	2.44938	0.081	0.412	NA	NA	5.41	Benign
NM_000059.3:c.8848A>G	NP_000050.2:p.Lys2950Glu	Helix-low	1	0	1.40417	0.000180513	NA	NA	NA	NA	C15	-0.0230201	3.40601	0.0655	0.282	neutral	neutral	NA	NA
NM_000059.3:c.8944A>C	NP_000050.2:p.Lys2982Gln	Helix-low	0	2	0.110509	1.42088e-05	NA	NA	NA	NA	C0	-0.152531	1.98317	0.0554	0.335	neutral	neutral	NA	NA
NM_000059.3:c.9175A>G	NP_000050.2:p.Lys3059Glu	Helix-low	0	1	0.292179	3.75662e-05	0	2	0.0848619	1.09112e-05	C0	-0.0541449	1.88627	0.0217	0.544	neutral	neutral	NA	NA
NM_000059.3:c.9249A>T	NP_000050.2:p.Lys3083Asn	Helix-low	1	0	1.81094	0.000232791	2	0	3.08554	0.000396573	C0	-0.106647	3.77979	0.0427	0.6	neutral	neutral	NA	NA
NM_000059.3:c.9344A>G	NP_000050.2:p.Lys3115Arg	Helix-low	0	1	0.286532	3.68402e-05	NA	NA	NA	NA	C0	-0.100002	2.49811	0.021	0.456	neutral	neutral	NA	NA
NM_000059.3:c.9586A>G	NP_000050.2:p.Lys3196Glu	Helix-low	3	7	0.00338816	4.3564e-07	5	7	0.00661847	8.50986e-07	C0	-0.0279129	2.22197	0.0832	0.215	neutral	neutral	NA	NA
NM_000059.3:c.9641A>G	NP_000050.2:p.Lys3214Arg	Helix-low	0	1	0.444464	5.71448e-05	NA	NA	NA	NA	C0	-0.31015	1.5414	0.0125	0.27	neutral	neutral	NA	NA
NM_000059.3:c.9640A>G	NP_000050.2:p.Lys3214Glu	Helix-low	1	0	1.63681	0.000210412	NA	NA	NA	NA	C0	-0.232554	2.19543	0.0254	0.233	neutral	neutral	NA	NA
NM_000059.3:c.9937A>G	NP_000050.2:p.Lys3313Glu	Helix-low	0	1	0.350979	4.5126e-05	NA	NA	NA	NA	C0	-0.42035	3.26638	0.0822	0.108	neutral	neutral	NA	NA
NM_000059.3:c.9940A>G	NP_000050.2:p.Lys3314Glu	Helix-low	1	0	1.71401	0.000220334	NA	NA	NA	NA	C0	-0.444722	2.3403	0.0328	0.063	neutral	neutral	NA	NA
NM_000059.3:c.1144A>C	NP_000050.2:p.Lys382Gln	Helix-low	1	0	1.40417	0.000180513	NA	NA	NA	NA	C0	-0.385399	0.870762	0.0229	0.237	neutral	neutral	NA	NA
NM_000059.3:c.1454A>G	NP_000050.2:p.Lys485Arg	Helix-low	1	0	1.81094	0.000232791	NA	NA	NA	NA	C0	-0.302981	1.13613	0.0126	0.131	neutral	neutral	NA	NA
NM_000059.3:c.1538A>G	NP_000050.2:p.Lys513Arg	Helix-low	4	3	0.338213	4.34847e-05	4	4	0.116144	1.49333e-05	C0	-0.302793	1.44481	0.0157	0.191	neutral	neutral	NA	NA
NM_000059.3:c.1645A>G	NP_000050.2:p.Lys549Glu	Helix-low	0	1	0.286532	3.68402e-05	0	2	0.0879871	1.1313e-05	C0	-0.30657	2.51364	0.0267	0.133	neutral	neutral	NA	NA
NM_000059.3:c.1723A>G	NP_000050.2:p.Lys575Glu	Helix-low	1	0	2.17272	0.000279285	NA	NA	NA	NA	C0	-0.206211	2.37424	0.0814	0.161	neutral	neutral	NA	NA
NM_000059.3:c.1753A>C	NP_000050.2:p.Lys585Gln	Helix-low	0	1	0.305635	3.92962e-05	NA	NA	NA	NA	C0	-0.274729	3.28532	0.0485	0.136	neutral	neutral	NA	NA
NM_000059.3:c.1765A>G	NP_000050.2:p.Lys589Glu	Helix-low	1	0	1.81094	0.000232791	NA	NA	NA	NA	C0	-0.195823	3.47556	0.0993	0.152	neutral	neutral	NA	NA
NM_000059.3:c.1803A>C	NP_000050.2:p.Lys601Asn	Helix-low	0	5	0.00363861	4.67843e-07	0	6	0.00124952	1.6066e-07	C0	-0.442337	2.67232	0.0149	0.238	neutral	neutral	NA	NA
NM_000059.3:c.1802A>T	NP_000050.2:p.Lys601Ile	Helix-low	0	1	0.999999	0.000128561	NA	NA	NA	NA	C0	-0.320042	2.62524	0.0239	0.21	neutral	neutral	NA	NA
NM_000059.3:c.1820A>C	NP_000050.2:p.Lys607Thr	Helix-low	2	2	0.289157	3.71777e-05	NA	NA	NA	NA	C0	-0.470336	1.73497	0.0174	0.12	neutral	neutral	NA	NA
NM_000059.3:c.2165A>G	NP_000050.2:p.Lys722Arg	Helix-low	0	1	0.282933	3.63775e-05	NA	NA	NA	NA	C0	-0.267119	1.71313	0.0548	0.208	neutral	neutral	NA	NA
NM_000059.3:c.2171A>G	NP_000050.2:p.Lys724Arg	Helix-low	1	1	0.799407	0.000102775	NA	NA	NA	NA	C0	-0.514742	-1.0574	0.0086	0.091	neutral	neutral	NA	NA
NM_000059.3:c.2270A>G	NP_000050.2:p.Lys757Arg	Helix-low	0	1	0.308702	3.96905e-05	0	2	0.094795	1.21884e-05	C0	-0.353257	1.36368	0.0108	0.101	neutral	neutral	NA	NA
NM_000059.3:c.2512A>G	NP_000050.2:p.Lys838Glu	Helix-low	1	0	2.60735	0.000335135	NA	NA	NA	NA	C0	-0.409261	1.18741	0.0707	0.09	neutral	neutral	NA	NA
NM_000059.3:c.2892A>T	NP_000050.2:p.Lys964Asn	Helix-low	0	1	0.31486	4.04823e-05	NA	NA	NA	NA	C0	-0.321977	1.3557	0.036	0.107	neutral	neutral	NA	NA
NM_000059.3:c.2953A>G	NP_000050.2:p.Lys985Glu	Helix-low	1	0	2.05895	0.000264664	NA	NA	NA	NA	C0	-0.490092	0.442776	0.026	0.03	neutral	neutral	NA	NA
NM_000059.3:c.2976A>T	NP_000050.2:p.Lys992Asn	Helix-low	1	0	2.73121	0.000351048	NA	NA	NA	NA	C0	-0.505966	1.02591	0.0255	0.099	neutral	neutral	NA	NA
NM_000059.3:c.3085A>G	NP_000050.2:p.Met1029Val	Helix-low	0	1	0.301725	3.87935e-05	NA	NA	NA	NA	C0	-0.210292	0.567165	0.0265	0.421	neutral	neutral	NA	NA
NM_000059.3:c.3270G>A	NP_000050.2:p.Met1090Ile	Helix-low	0	1	0.999999	0.000128561	NA	NA	NA	NA	C0	-0.499517	0.654623	0.0133	0.319	neutral	neutral	NA	NA
NM_000059.3:c.3447G>A	NP_000050.2:p.Met1149Ile	Helix-low	0	1	0.239363	3.07758e-05	2	1	0.602649	7.74811e-05	C0	-0.390337	0.465195	0.0097	0.236	neutral	neutral	NA	NA
NM_000059.3:c.3445A>G	NP_000050.2:p.Met1149Val	Helix-low	69	76	1.95903e-25	2.51887e-29	70	77	9.59245e-26	1.23337e-29	C0	-0.211414	-0.495925	0.0091	0.334	neutral	neutral	NA	NA
NM_000059.3:c.371T>G	NP_000050.2:p.Met124Arg	Helix-low	1	0	1.44296	0.000185498	NA	NA	NA	NA	C0	-0.300839	0.844828	0.059	0.24	neutral	neutral	NA	NA
NM_000059.3:c.370A>C	NP_000050.2:p.Met124Leu	Helix-low	1	0	2.05895	0.000264664	NA	NA	NA	NA	C0	-0.491289	-0.790147	0.0108	0.29	neutral	neutral	NA	NA
NM_000059.3:c.371T>C	NP_000050.2:p.Met124Thr	Helix-low	0	1	0.465576	5.9859e-05	NA	NA	NA	NA	C0	-0.348923	0.032484	0.0157	0.299	neutral	neutral	NA	NA
NM_000059.3:c.370A>G	NP_000050.2:p.Met124Val	Helix-low	1	0	1.84706	0.000237434	NA	NA	NA	NA	C0	-0.43103	-1.11627	0.0112	0.316	neutral	neutral	NA	NA
NM_000059.3:c.3814A>C	NP_000050.2:p.Met1272Leu	Helix-low	1	0	1.65066	0.000212193	NA	NA	NA	NA	C0	-0.538114	-1.01008	0.0102	0.265	neutral	neutral	NA	NA
NM_000059.3:c.3814A>G	NP_000050.2:p.Met1272Val	Helix-low	0	4	0.00775107	9.96612e-07	NA	NA	NA	NA	C0	-0.589149	-1.69932	0.0099	0.174	neutral	neutral	NA	NA
NM_000059.3:c.3898A>G	NP_000050.2:p.Met1300Val	Helix-low	0	2	0.079175	1.018e-05	NA	NA	NA	NA	C0	-0.460579	0.003739	0.0162	0.262	neutral	neutral	NA	NA
NM_000059.3:c.4118T>G	NP_000050.2:p.Met1373Arg	Helix-low	2	0	4.23926	0.000544777	NA	NA	NA	NA	C0	-0.0988724	2.18355	0.0959	0.226	neutral	neutral	NA	NA
NM_000059.3:c.4117A>G	NP_000050.2:p.Met1373Val	Helix-low	3	0	5.24738	0.00067424	NA	NA	NA	NA	C0	-0.523989	0.405151	0.0198	0.293	neutral	neutral	NA	NA
NM_000059.3:c.5669T>C	NP_000050.2:p.Met1890Thr	Helix-low	0	1	0.999999	0.000128561	NA	NA	NA	NA	C0	-0.298291	0.909828	0.0113	0.412	neutral	neutral	NA	NA
NM_000059.3:c.575T>C	NP_000050.2:p.Met192Thr	Helix-low	0	1	0.465576	5.9859e-05	1	1	0.838689	0.000107825	C45	-0.204464	3.54837	0.2086	0.233	neutral	neutral	NA	NA
NM_000059.3:c.5806A>G	NP_000050.2:p.Met1936Val	Helix-low	0	1	0.294892	3.79151e-05	NA	NA	NA	NA	C0	-0.131058	-0.108366	0.0127	0.275	neutral	neutral	NA	NA
NM_000059.3:c.7177A>G	NP_000050.2:p.Met2393Val	Helix-low	0	1	0.308702	3.96905e-05	NA	NA	NA	NA	C0	-0.18882	0.065925	0.01	0.402	neutral	neutral	NA	NA
NM_000059.3:c.7477A>G	NP_000050.2:p.Met2493Val	Helix-low	0	1	0.280671	3.60867e-05	NA	NA	NA	NA	C0	-0.0737945	1.64046	0.0313	0.519	neutral	neutral	NA	NA
NM_000059.3:c.8492T>C	NP_000050.2:p.Met2831Thr	Helix-low	0	1	0.444464	5.71448e-05	NA	NA	NA	NA	C25	-0.0253071	3.31303	0.148	0.4	neutral	neutral	NA	NA
NM_000059.3:c.860T>A	NP_000050.2:p.Met287Lys	Helix-low	0	1	0.339761	4.36837e-05	NA	NA	NA	NA	C0	-0.342541	1.7663	0.0572	0.173	neutral	neutral	NA	NA
NM_000059.3:c.860T>C	NP_000050.2:p.Met287Thr	Helix-low	1	1	0.456701	5.8718e-05	NA	NA	NA	NA	C0	-0.423318	0.489634	0.0107	0.312	neutral	neutral	NA	NA
NM_000059.3:c.9353T>C	NP_000050.2:p.Met3118Thr	Helix-low	1	0	1.68088	0.000216077	NA	NA	NA	NA	C0	0.0246429	0.604295	0.0115	0.468	neutral	neutral	NA	NA
NM_000059.3:c.9542T>G	NP_000050.2:p.Met3181Arg	Helix-low	1	0	1.81094	0.000232791	1	1	0.556096	7.14962e-05	C0	-0.0497043	1.18236	0.076	0.513	neutral	neutral	NA	NA
NM_000059.3:c.9541A>G	NP_000050.2:p.Met3181Val	Helix-low	1	0	1.6465	0.000211658	NA	NA	NA	NA	C0	-0.1307	0.869475	0.0153	0.454	neutral	neutral	NA	NA
NM_000059.3:c.2350A>G	NP_000050.2:p.Met784Val	Helix-low	0	2	0.0856697	1.10151e-05	2	4	0.0205402	2.64099e-06	C0	-0.439689	-1.10551	0.0107	0.202	neutral	neutral	NA	NA
NM_000059.3:c.2444T>C	NP_000050.2:p.Met815Thr	Helix-low	0	1	0.292694	3.76324e-05	0	2	0.0845621	1.08727e-05	C0	-0.411774	-0.045375	0.0304	0.206	neutral	neutral	NA	NA
NM_000059.3:c.2519T>C	NP_000050.2:p.Met840Thr	Helix-low	1	0	1.71703	0.000220722	NA	NA	NA	NA	C0	-0.500915	0.355659	0.01	0.114	neutral	neutral	NA	NA
NM_000059.3:c.2779A>G	NP_000050.2:p.Met927Val	Helix-low	1	0	1.81094	0.000232791	NA	NA	NA	NA	C0	-0.3791	-0.033761	0.0106	0.152	neutral	neutral	NA	NA
NM_000059.3:c.2895G>A	NP_000050.2:p.Met965Ile	Helix-low	1	0	2.60735	0.000335135	NA	NA	NA	NA	C0	-0.447089	0.047677	0.0114	0.072	neutral	neutral	NA	NA
NM_000059.3:c.3025T>C	NP_000050.2:p.Phe1009Leu	Helix-high	0	1	0.292179	0.0793338	NA	NA	NA	NA	C0	0.37194	4.02352	0.8524	0.852	damaging	damaging	NA	NA
NM_000059.3:c.3088T>G	NP_000050.2:p.Phe1030Val	Helix-low	0	2	0.0699369	8.99222e-06	NA	NA	NA	NA	C0	-0.237365	1.70769	0.0822	0.3	neutral	neutral	NA	NA
NM_000059.3:c.3092T>C	NP_000050.2:p.Phe1031Ser	Helix-high	1	0	1.65977	0.328635	NA	NA	NA	NA	C0	0.250433	3.88644	0.9318	0.752	neutral	neutral	NA	NA
NM_000059.3:c.3274T>C	NP_000050.2:p.Phe1092Leu	Helix-low	1	0	1.81094	0.000232791	NA	NA	NA	NA	C0	-0.503789	0.818037	0.077	0.201	neutral	neutral	NA	NA
NM_000059.3:c.3545T>C	NP_000050.2:p.Phe1182Ser	Helix-low	0	1	0.279019	3.58743e-05	NA	NA	NA	NA	C0	-0.338972	1.0442	0.0415	0.333	neutral	neutral	NA	NA
NM_000059.3:c.3721T>C	NP_000050.2:p.Phe1241Leu	Helix-low	0	3	0.0204339	2.62733e-06	NA	NA	NA	NA	C0	-0.00251482	3.15479	0.3894	0.581	neutral	neutral	NA	NA
NM_000059.3:c.3817T>C	NP_000050.2:p.Phe1273Leu	Helix-low	0	1	0.491154	6.31474e-05	NA	NA	NA	NA	C0	-0.321528	0.757068	0.0277	0.199	neutral	neutral	NA	NA
NM_000059.3:c.34T>G	NP_000050.2:p.Phe12Val	Helix-low	2	1	1.48789	0.000191273	6	1	24.5049	0.00314088	C0	-0.304464	3.70777	0.2677	0.11	neutral	neutral	NA	NA
NM_000059.3:c.4261T>C	NP_000050.2:p.Phe1421Leu	Helix-low	0	2	0.0572947	7.36675e-06	NA	NA	NA	NA	C0	-0.346131	-0.46992	0.0191	0.231	neutral	neutral	NA	NA
NM_000059.3:c.4282T>C	NP_000050.2:p.Phe1428Leu	Helix-low	0	1	0.370374	4.76194e-05	NA	NA	NA	NA	C0	0.0944724	1.79123	0.1585	0.567	neutral	neutral	NA	NA
NM_000059.3:c.4283T>C	NP_000050.2:p.Phe1428Ser	Helix-low	0	1	0.444464	5.71448e-05	NA	NA	NA	NA	C15	0.202696	2.7772	0.3787	0.676	neutral	neutral	NA	NA
NM_000059.3:c.4348T>A	NP_000050.2:p.Phe1450Ile	Helix-low	0	1	0.281381	3.61779e-05	NA	NA	NA	NA	C0	-0.160794	2.97688	0.1498	0.429	neutral	neutral	NA	NA
NM_000059.3:c.4517T>C	NP_000050.2:p.Phe1506Ser	Helix-low	1	0	1.40417	0.000180513	NA	NA	NA	NA	C0	-0.503876	1.82601	0.0765	0.253	neutral	neutral	NA	NA
NM_000059.3:c.4570T>G	NP_000050.2:p.Phe1524Val	Helix-high	3	1	3.65107	0.518486	5	2	3.6382	0.517604	C45	0.431855	3.70005	0.6235	0.913	damaging	damaging	NA	NA
NM_000059.3:c.5013T>A	NP_000050.2:p.Phe1671Leu	Helix-low	0	1	0.281381	3.61779e-05	NA	NA	NA	NA	C0	0.17494	3.31133	0.1995	0.584	neutral	neutral	NA	NA
NM_000059.3:c.5596T>C	NP_000050.2:p.Phe1866Leu	Helix-low	1	3	0.0781731	1.00512e-05	2	3	0.160578	2.06463e-05	C0	-0.265714	0.737929	0.0739	0.271	neutral	neutral	NA	NA
NM_000059.3:c.5610C>G	NP_000050.2:p.Phe1870Leu	Helix-low	0	1	0.239363	3.07758e-05	NA	NA	NA	NA	C0	-0.372915	0.643797	0.0103	0.149	neutral	neutral	NA	NA
NM_000059.3:c.6031T>C	NP_000050.2:p.Phe2011Leu	Helix-low	1	0	1.73135	0.000222564	NA	NA	NA	NA	C0	-0.521986	0.123809	0.0276	0.338	neutral	neutral	NA	NA
NM_000059.3:c.6172T>A	NP_000050.2:p.Phe2058Ile	Helix-high	0	2	0.0893001	0.0256608	NA	NA	NA	NA	C15	0.259264	4.01617	0.7627	0.838	damaging	damaging	NA	NA
NM_000059.3:c.6760T>C	NP_000050.2:p.Phe2254Leu	Helix-low	0	2	0.0947998	1.2189e-05	1	2	0.160669	2.0658e-05	C0	-0.168372	0.489884	0.0121	0.447	neutral	neutral	NA	NA
NM_000059.3:c.6761T>C	NP_000050.2:p.Phe2254Ser	Helix-low	0	1	0.292694	3.76324e-05	NA	NA	NA	NA	C0	-0.201498	1.2332	0.0253	0.462	neutral	neutral	NA	NA
NM_000059.3:c.6962T>C	NP_000050.2:p.Phe2321Ser	Helix-low	0	1	0.247695	3.1847e-05	NA	NA	NA	NA	C0	0.0872746	3.54562	0.224	0.712	neutral	neutral	NA	NA
NM_000059.3:c.6962T>A	NP_000050.2:p.Phe2321Tyr	Helix-low	0	1	0.308702	3.96905e-05	NA	NA	NA	NA	C0	-0.04606	2.68422	0.0691	0.499	neutral	neutral	NA	NA
NM_000059.3:c.7003T>C	NP_000050.2:p.Phe2335Leu	Helix-low	0	1	0.308702	3.96905e-05	NA	NA	NA	NA	C0	-0.247487	1.45393	0.0128	0.353	neutral	neutral	NA	NA
NM_000059.3:c.7914T>G	NP_000050.2:p.Phe2638Leu	Helix-high	1	1	0.492836	0.126903	NA	NA	NA	NA	C0	0.115342	3.7599	0.552	0.703	neutral	neutral	NA	NA
NM_000059.3:c.796T>C	NP_000050.2:p.Phe266Leu	Helix-low	0	1	0.308702	3.96905e-05	0	2	0.089187	1.14673e-05	C0	-0.494115	0.28248	0.013	0.381	neutral	neutral	NA	NA
NM_000059.3:c.8762T>C	NP_000050.2:p.Phe2921Ser	Helix-low	1	0	1.65977	0.000213363	1	1	0.39544	5.08421e-05	C55	0.0412403	4.30778	0.2574	0.369	neutral	neutral	NA	NA
NM_000059.3:c.9477C>A	NP_000050.2:p.Phe3159Leu	Helix-low	1	0	1.81094	0.000232791	NA	NA	NA	NA	C0	-0.0158869	2.50327	0.0287	0.575	neutral	neutral	NA	NA
NM_000059.3:c.10085T>C	NP_000050.2:p.Phe3362Ser	Helix-low	1	1	0.843129	0.000108396	NA	NA	NA	NA	C0	-0.655589	0.938653	0.0229	0.019	neutral	neutral	NA	NA
NM_000059.3:c.1127T>G	NP_000050.2:p.Phe376Cys	Helix-low	2	1	0.486241	6.25157e-05	3	1	0.679593	8.73727e-05	C15	-0.29009	2.05369	0.0704	0.205	neutral	neutral	NA	NA
NM_000059.3:c.1127T>C	NP_000050.2:p.Phe376Ser	Helix-low	1	0	1.65066	0.000212193	1	1	0.577995	7.43116e-05	C0	-0.300147	1.18788	0.0655	0.229	neutral	neutral	NA	NA
NM_000059.3:c.1315T>G	NP_000050.2:p.Phe439Val	Helix-low	0	1	0.370374	4.76194e-05	NA	NA	NA	NA	C0	-0.348006	0.970107	0.0366	0.263	neutral	neutral	NA	NA
NM_000059.3:c.1586T>A	NP_000050.2:p.Phe529Tyr	Helix-low	0	1	0.292179	3.75662e-05	NA	NA	NA	NA	C0	-0.441672	1.22859	0.0131	0.131	neutral	neutral	NA	NA
NM_000059.3:c.1769T>C	NP_000050.2:p.Phe590Ser	Helix-low	0	1	0.247695	3.1847e-05	NA	NA	NA	NA	C65	0.0477032	3.88064	0.3426	0.301	neutral	neutral	NA	NA
NM_000059.3:c.1858T>C	NP_000050.2:p.Phe620Leu	Helix-low	1	0	1.45305	0.000186795	NA	NA	NA	NA	C0	-0.496615	0.525686	0.0143	0.135	neutral	neutral	NA	NA
NM_000059.3:c.1859T>C	NP_000050.2:p.Phe620Ser	Helix-low	1	0	1.6465	0.000211658	NA	NA	NA	NA	C0	-0.246431	1.4548	0.0303	0.159	neutral	neutral	NA	NA
NM_000059.3:c.1893T>A	NP_000050.2:p.Phe631Leu	Helix-low	0	1	0.491154	6.31474e-05	NA	NA	NA	NA	C0	-0.281808	1.4023	0.0781	0.161	neutral	neutral	NA	NA
NM_000059.3:c.2257T>C	NP_000050.2:p.Phe753Leu	Helix-low	0	1	0.247695	3.1847e-05	NA	NA	NA	NA	C0	-0.260554	0.282134	0.0661	0.296	neutral	neutral	NA	NA
NM_000059.3:c.241T>A	NP_000050.2:p.Phe81Ile	Helix-low	4	2	0.842686	0.000108339	5	2	1.731	0.000222517	C15	-0.0911433	3.8315	0.1694	0.307	neutral	neutral	NA	NA
NM_000059.3:c.3185C>T	NP_000050.2:p.Pro1062Leu	Helix-low	1	0	1.84706	0.000237434	NA	NA	NA	NA	C0	-0.399817	1.00798	0.045	0.231	neutral	neutral	NA	NA
NM_000059.3:c.3263C>T	NP_000050.2:p.Pro1088Leu	Helix-low	1	2	0.143544	1.84562e-05	2	2	0.29486	3.79109e-05	C0	-0.427457	1.25931	0.0893	0.159	neutral	neutral	NA	NA
NM_000059.3:c.3262C>T	NP_000050.2:p.Pro1088Ser	Helix-low	5	8	0.0182705	2.34917e-06	7	8	0.0530403	6.81974e-06	C0	-0.4006	0.779426	0.0581	0.167	neutral	neutral	NA	NA
NM_000059.3:c.3314C>T	NP_000050.2:p.Pro1105Leu	Helix-low	1	0	1.45305	0.000186795	NA	NA	NA	NA	C0	-0.182793	3.82991	0.4483	0.159	neutral	neutral	NA	NA
NM_000059.3:c.3313C>T	NP_000050.2:p.Pro1105Ser	Helix-low	0	1	0.286532	3.68402e-05	NA	NA	NA	NA	C0	-0.264132	3.28889	0.1099	0.14	neutral	neutral	NA	NA
NM_000059.3:c.3770C>T	NP_000050.2:p.Pro1257Leu	Helix-low	0	1	0.370374	4.76194e-05	NA	NA	NA	NA	C0	-0.303462	1.2436	0.0578	0.218	neutral	neutral	NA	NA
NM_000059.3:c.397C>T	NP_000050.2:p.Pro133Ser	Helix-low	0	1	0.281381	3.61779e-05	NA	NA	NA	NA	C0	-0.304217	3.31821	0.0629	0.099	neutral	neutral	NA	NA
NM_000059.3:c.4529C>T	NP_000050.2:p.Pro1510Leu	Helix-low	1	0	1.45305	0.000186795	NA	NA	NA	NA	C0	-0.360798	1.79472	0.0572	0.187	neutral	neutral	NA	NA
NM_000059.3:c.4952C>T	NP_000050.2:p.Pro1651Leu	Helix-low	0	2	0.189347	2.43452e-05	NA	NA	NA	NA	C0	-0.331793	2.97236	0.1083	0.219	neutral	neutral	NA	NA
NM_000059.3:c.4951C>T	NP_000050.2:p.Pro1651Ser	Helix-low	0	1	0.350979	4.5126e-05	NA	NA	NA	NA	C0	-0.351004	1.71467	0.0537	0.18	neutral	neutral	NA	NA
NM_000059.3:c.503C>G	NP_000050.2:p.Pro168Arg	Helix-low	1	0	1.63681	0.000210412	NA	NA	NA	NA	C15	-0.0171554	3.47901	0.2633	0.267	neutral	neutral	NA	NA
NM_000059.3:c.502C>A	NP_000050.2:p.Pro168Thr	Helix-low	4	5	0.0124956	1.60666e-06	8	6	0.0138488	1.78064e-06	C0	-0.144434	3.33947	0.13	0.226	neutral	neutral	NA	NA
NM_000059.3:c.5104C>T	NP_000050.2:p.Pro1702Ser	Helix-low	1	0	1.84706	0.000237434	NA	NA	NA	NA	C0	-0.561514	0.211526	0.0184	0.126	neutral	neutral	NA	NA
NM_000059.3:c.5455C>T	NP_000050.2:p.Pro1819Ser	Helix-low	19	28	1.56137e-10	2.00758e-14	24	35	1.2269e-12	1.57752e-16	C0	-0.502297	-0.040166	0.0164	0.235	neutral	neutral	NA	NA
NM_000059.3:c.5839C>T	NP_000050.2:p.Pro1947Ser	Helix-low	0	2	0.104259	1.34051e-05	NA	NA	NA	NA	C0	-0.504188	0.147301	0.0138	0.202	neutral	neutral	NA	NA
NM_000059.3:c.605C>T	NP_000050.2:p.Pro202Leu	Helix-low	0	1	0.281381	3.61779e-05	NA	NA	NA	NA	C65	-0.190319	3.90293	0.1966	0.236	neutral	neutral	NA	NA
NM_000059.3:c.6319C>G	NP_000050.2:p.Pro2107Ala	Helix-low	0	1	0.292694	3.76324e-05	NA	NA	NA	NA	C0	-0.474556	0.379068	0.033	0.089	neutral	neutral	NA	NA
NM_000059.3:c.6319C>A	NP_000050.2:p.Pro2107Thr	Helix-low	0	1	0.308702	3.96905e-05	NA	NA	NA	NA	C0	-0.406482	0.48189	0.0335	0.122	neutral	neutral	NA	NA
NM_000059.3:c.6340C>G	NP_000050.2:p.Pro2114Ala	Helix-low	1	0	1.40417	0.000180513	2	0	1.96254	0.000252275	C0	-0.485135	-0.184751	0.0123	0.125	neutral	neutral	NA	NA
NM_000059.3:c.6559C>T	NP_000050.2:p.Pro2187Ser	Helix-low	0	1	0.339761	4.36837e-05	NA	NA	NA	NA	C0	-0.125838	0.763887	0.0132	0.452	neutral	neutral	NA	NA
NM_000059.3:c.6737C>G	NP_000050.2:p.Pro2246Arg	Helix-low	1	0	1.81094	0.000232791	NA	NA	NA	NA	C0	-0.18453	0.716697	0.0212	0.49	neutral	neutral	NA	NA
NM_000059.3:c.6736C>T	NP_000050.2:p.Pro2246Ser	Helix-low	0	1	0.350979	4.5126e-05	NA	NA	NA	NA	C0	-0.279328	0.468143	0.0205	0.394	neutral	neutral	NA	NA
NM_000059.3:c.6847C>G	NP_000050.2:p.Pro2283Ala	Helix-low	0	1	0.295136	3.79464e-05	NA	NA	NA	NA	C0	0.156912	2.89296	0.1461	0.723	neutral	neutral	NA	NA
NM_000059.3:c.6847C>A	NP_000050.2:p.Pro2283Thr	Helix-low	0	2	0.0910377	1.17053e-05	1	2	0.183397	2.35801e-05	C0	0.0377415	3.02697	0.1491	0.67	neutral	neutral	NA	NA
NM_000059.3:c.6986C>T	NP_000050.2:p.Pro2329Leu	Helix-low	4	1	1.61733	0.000207909	NA	NA	NA	NA	C0	0.165891	3.76909	0.4692	0.743	neutral	neutral	NA	NA
NM_000059.3:c.7001C>T	NP_000050.2:p.Pro2334Leu	Helix-low	0	1	0.282933	3.63775e-05	NA	NA	NA	NA	C0	0.0888988	3.85572	0.2713	0.658	neutral	neutral	NA	NA
NM_000059.3:c.7141C>G	NP_000050.2:p.Pro2381Ala	Helix-low	0	1	0.295136	3.79464e-05	NA	NA	NA	NA	C0	-0.0909746	1.93799	0.2005	0.488	neutral	neutral	NA	NA
NM_000059.3:c.7223C>T	NP_000050.2:p.Pro2408Leu	Helix-low	0	1	0.339761	4.36837e-05	NA	NA	NA	NA	C25	0.084324	4.00675	0.1405	0.634	neutral	neutral	NA	NA
NM_000059.3:c.7822C>G	NP_000050.2:p.Pro2608Ala	Helix-low	1	0	1.65066	0.000212193	NA	NA	NA	NA	C0	0.100277	3.87088	0.3499	0.571	NA	NA	3.47	LB
NM_000059.3:c.7823C>A	NP_000050.2:p.Pro2608Gln	Helix-low	0	1	0.43514	5.59461e-05	NA	NA	NA	NA	C0	0.233381	4.30478	0.2574	0.716	damaging	damaging	3.75	Not observed
NM_000059.3:c.7915C>G	NP_000050.2:p.Pro2639Ala	Helix-low	0	1	0.292179	3.75662e-05	NA	NA	NA	NA	C25	0.27669	3.92156	0.2817	0.827	NA	NA	3.98	LB
NM_000059.3:c.8204C>G	NP_000050.2:p.Pro2735Arg	Helix-high	0	1	0.278855	0.0759909	1	2	0.11968	0.0340929	C0	0.141818	3.68935	0.5306	0.675	neutral	neutral	NA	NA
NM_000059.3:c.8386C>T	NP_000050.2:p.Pro2796Ser	Helix-low	1	2	0.126651	1.62842e-05	NA	NA	NA	NA	C0	-0.202329	1.8456	0.0159	0.328	neutral	neutral	NA	NA
NM_000059.3:c.8393C>T	NP_000050.2:p.Pro2798Leu	Helix-high	1	0	2.55266	0.429496	NA	NA	NA	NA	C65	0.136462	4.05457	0.5713	0.676	NA	NA	4.16	Not observed
NM_000059.3:c.9161C>T	NP_000050.2:p.Pro3054Leu	Helix-low	1	0	1.72993	0.00022238	NA	NA	NA	NA	C0	-0.216344	1.51214	0.0375	0.369	neutral	neutral	NA	NA
NM_000059.3:c.9187C>T	NP_000050.2:p.Pro3063Ser	Helix-low	5	7	0.0220228	2.83163e-06	6	10	0.00183199	2.35552e-07	C0	-0.0498482	3.53856	0.0276	0.475	NA	NA	3.76	LB
NM_000059.3:c.9581C>A	NP_000050.2:p.Pro3194Gln	Helix-low	2	3	0.033007	4.24393e-06	2	4	0.00786392	1.01112e-06	C0	-0.257295	3.13334	0.0406	0.127	neutral	neutral	NA	NA
NM_000059.3:c.9625C>G	NP_000050.2:p.Pro3209Ala	Helix-low	0	1	0.286532	3.68402e-05	NA	NA	NA	NA	C0	-0.50732	0.29905	0.0131	0.257	neutral	neutral	NA	NA
NM_000059.3:c.9686C>T	NP_000050.2:p.Pro3229Leu	Helix-low	1	0	1.79295	0.000230479	NA	NA	NA	NA	C15	-0.372881	1.68297	0.0639	0.105	neutral	neutral	NA	NA
NM_000059.3:c.9728C>T	NP_000050.2:p.Pro3243Leu	Helix-low	1	0	1.71703	0.000220722	1	2	0.143318	1.84272e-05	C0	-0.396755	2.63081	0.0583	0.134	neutral	neutral	NA	NA
NM_000059.3:c.9839C>G	NP_000050.2:p.Pro3280Arg	Helix-low	0	1	0.339761	4.36837e-05	NA	NA	NA	NA	C65	-0.21057	4.01382	0.43	0.248	neutral	neutral	NA	NA
NM_000059.3:c.9875C>T	NP_000050.2:p.Pro3292Leu	Helix-low	2	0	2.57191	0.00033058	NA	NA	NA	NA	C0	-0.16476	3.65415	0.204	0.217	neutral	neutral	NA	NA
NM_000059.3:c.9902C>G	NP_000050.2:p.Pro3301Arg	Helix-high	0	1	0.308702	0.0834459	NA	NA	NA	NA	C65	-0.313116	3.91497	0.5826	0.235	neutral	neutral	NA	NA
NM_000059.3:c.9971C>A	NP_000050.2:p.Pro3324Gln	Helix-low	1	0	1.81094	0.000232791	2	0	3.26222	0.000419272	C0	-0.425962	2.5189	0.0361	0.07	neutral	neutral	NA	NA
NM_000059.3:c.1093C>T	NP_000050.2:p.Pro365Ser	Helix-low	1	0	1.81094	0.000232791	NA	NA	NA	NA	C0	-0.304587	2.31804	0.0225	0.153	neutral	neutral	NA	NA
NM_000059.3:c.1124C>T	NP_000050.2:p.Pro375Leu	Helix-low	3	1	1.68032	0.000216005	3	2	0.515988	6.634e-05	C0	-0.384844	1.22193	0.0117	0.174	neutral	neutral	NA	NA
NM_000059.3:c.1123C>T	NP_000050.2:p.Pro375Ser	Helix-low	1	0	1.65066	0.000212193	NA	NA	NA	NA	C0	-0.12621	1.72778	0.0125	0.211	neutral	neutral	NA	NA
NM_000059.3:c.1166C>A	NP_000050.2:p.Pro389Gln	Helix-low	2	4	0.0805422	1.03558e-05	NA	NA	NA	NA	C0	-0.420372	-0.137491	0.0116	0.226	neutral	neutral	NA	NA
NM_000059.3:c.1166C>T	NP_000050.2:p.Pro389Leu	Helix-low	5	1	4.13361	0.000531207	5	4	0.082203	1.05693e-05	C0	-0.408341	0.082632	0.0122	0.232	neutral	neutral	NA	NA
NM_000059.3:c.1663C>T	NP_000050.2:p.Pro555Ser	Helix-low	1	0	1.40417	0.000180513	NA	NA	NA	NA	C0	-0.374724	0.309718	0.0106	0.272	neutral	neutral	NA	NA
NM_000059.3:c.1817C>T	NP_000050.2:p.Pro606Leu	Helix-low	0	2	0.114335	1.47007e-05	1	2	0.1598	2.05462e-05	C0	-0.48763	0.821313	0.0265	0.23	neutral	neutral	NA	NA
NM_000059.3:c.1816C>T	NP_000050.2:p.Pro606Ser	Helix-low	1	0	1.40417	0.000180513	NA	NA	NA	NA	C0	-0.372544	1.84223	0.0191	0.22	neutral	neutral	NA	NA
NM_000059.3:c.1964C>G	NP_000050.2:p.Pro655Arg	Helix-low	13	14	0.00122861	1.57972e-07	18	19	3.72881e-05	4.79441e-09	C0	-0.418571	1.70323	0.051	0.15	neutral	neutral	NA	NA
NM_000059.3:c.1964C>T	NP_000050.2:p.Pro655Leu	Helix-low	1	1	0.53005	6.81478e-05	2	1	0.898344	0.000115493	C0	-0.438909	1.19796	0.0363	0.162	neutral	neutral	NA	NA
NM_000059.3:c.206C>T	NP_000050.2:p.Pro69Leu	Helix-low	1	0	1.71703	0.000220722	NA	NA	NA	NA	C0	-0.407355	1.9284	0.0206	0.164	neutral	neutral	NA	NA
NM_000059.3:c.232C>T	NP_000050.2:p.Pro78Ser	Helix-low	0	1	0.294892	3.79151e-05	NA	NA	NA	NA	C65	-0.150834	3.69079	0.1541	0.297	neutral	neutral	NA	NA
NM_000059.3:c.2441C>T	NP_000050.2:p.Pro814Leu	Helix-low	1	0	2.05895	0.000264664	NA	NA	NA	NA	C0	-0.456751	0.351051	0.1117	0.107	neutral	neutral	NA	NA
NM_000059.3:c.2504C>T	NP_000050.2:p.Pro835Leu	Helix-low	1	0	1.40417	0.000180513	NA	NA	NA	NA	C0	-0.382954	0.272893	0.0355	0.218	neutral	neutral	NA	NA
NM_000059.3:c.2534C>G	NP_000050.2:p.Pro845Arg	Helix-low	0	1	0.308702	3.96905e-05	NA	NA	NA	NA	C0	-0.170409	1.90591	0.1945	0.172	neutral	neutral	NA	NA
NM_000059.3:c.2630C>G	NP_000050.2:p.Pro877Arg	Helix-low	0	1	0.305635	3.92962e-05	NA	NA	NA	NA	C0	-0.274692	0.666271	0.0919	0.218	neutral	neutral	NA	NA
NM_000059.3:c.266C>T	NP_000050.2:p.Pro89Leu	Helix-low	1	1	0.513736	6.60505e-05	2	2	0.299001	3.84433e-05	C15	-0.317895	1.38655	0.0557	0.162	neutral	neutral	NA	NA
NM_000059.3:c.2758C>T	NP_000050.2:p.Pro920Ser	Helix-low	0	2	0.0856697	1.10151e-05	NA	NA	NA	NA	C0	-0.43063	0.061752	0.0273	0.088	neutral	neutral	NA	NA
NM_000059.3:c.2758C>A	NP_000050.2:p.Pro920Thr	Helix-low	1	1	0.414081	5.32386e-05	NA	NA	NA	NA	C0	-0.375164	0.061412	0.0274	0.092	neutral	neutral	NA	NA
NM_000059.3:c.280C>T	NP_000050.2:p.Pro94Ser	Helix-low	0	4	0.0196789	2.53025e-06	NA	NA	NA	NA	C0	-0.26129	3.35816	0.1544	0.109	neutral	neutral	NA	NA
NM_000059.3:c.26C>G	NP_000050.2:p.Pro9Arg	Helix-low	1	0	1.71703	0.000220722	NA	NA	NA	NA	C0	-0.192801	3.7423	0.0694	0.121	neutral	neutral	NA	NA
NM_000059.3:c.3010A>G	NP_000050.2:p.Ser1004Gly	Helix-low	1	0	1.63681	0.000210412	2	0	2.77411	0.000356561	C0	-0.238179	1.57515	0.0309	0.264	neutral	neutral	NA	NA
NM_000059.3:c.3178A>G	NP_000050.2:p.Ser1060Gly	Helix-low	0	1	0.239363	3.07758e-05	NA	NA	NA	NA	C0	-0.422327	1.2338	0.0247	0.173	neutral	neutral	NA	NA
NM_000059.3:c.3220A>T	NP_000050.2:p.Ser1074Cys	Helix-low	2	1	0.862916	0.000110939	2	2	0.249305	3.20539e-05	C0	-0.341644	2.21735	0.1362	0.109	neutral	neutral	NA	NA
NM_000059.3:c.3220A>G	NP_000050.2:p.Ser1074Gly	Helix-low	0	1	0.295136	3.79464e-05	NA	NA	NA	NA	C0	-0.45233	1.45197	0.0421	0.142	neutral	neutral	NA	NA
NM_000059.3:c.3278C>T	NP_000050.2:p.Ser1093Phe	Helix-low	0	1	0.339761	4.36837e-05	NA	NA	NA	NA	C0	-0.46727	0.906113	0.1575	0.137	neutral	neutral	NA	NA
NM_000059.3:c.3419G>C	NP_000050.2:p.Ser1140Thr	Helix-low	1	0	1.65977	0.000213363	2	0	2.82797	0.000363481	C0	-0.383669	0.663061	0.0231	0.261	neutral	neutral	NA	NA
NM_000059.3:c.3515C>T	NP_000050.2:p.Ser1172Leu	Helix-low	80	57	1.94294e-16	2.49819e-20	90	63	1.21052e-16	1.55646e-20	C0	-0.259055	1.8709	0.1313	0.18	neutral	neutral	NA	NA
NM_000059.3:c.3515C>G	NP_000050.2:p.Ser1172Trp	Helix-low	1	0	1.81094	0.000232791	2	0	2.53105	0.00032533	C0	-0.228647	2.46028	0.341	0.195	neutral	neutral	NA	NA
NM_000059.3:c.3661T>C	NP_000050.2:p.Ser1221Pro	Helix-high	0	1	0.444464	0.115891	NA	NA	NA	NA	C0	0.0798685	3.76425	0.8552	0.629	neutral	neutral	NA	NA
NM_000059.3:c.3689C>T	NP_000050.2:p.Ser1230Phe	Helix-low	0	1	0.350979	4.5126e-05	NA	NA	NA	NA	C15	0.1513	3.37897	0.3053	0.662	neutral	neutral	NA	NA
NM_000059.3:c.3782C>G	NP_000050.2:p.Ser1261Cys	Helix-low	1	1	0.776682	9.98538e-05	NA	NA	NA	NA	C0	-0.392626	1.14897	0.0794	0.161	neutral	neutral	NA	NA
NM_000059.3:c.3983G>C	NP_000050.2:p.Ser1328Thr	Helix-low	0	1	0.292179	3.75662e-05	NA	NA	NA	NA	C0	-0.510605	-0.048873	0.0319	0.14	neutral	neutral	NA	NA
NM_000059.3:c.3991T>C	NP_000050.2:p.Ser1331Pro	Helix-low	1	0	2.05895	0.000264664	NA	NA	NA	NA	C0	-0.526977	0.011165	0.0124	0.325	neutral	neutral	NA	NA
NM_000059.3:c.4024A>G	NP_000050.2:p.Ser1342Gly	Helix-low	0	1	0.239363	3.07758e-05	NA	NA	NA	NA	C0	-0.497646	0.412309	0.013	0.152	neutral	neutral	NA	NA
NM_000059.3:c.4153T>C	NP_000050.2:p.Ser1385Pro	Helix-high	0	1	0.292694	0.0794625	NA	NA	NA	NA	C0	-0.155212	3.45927	0.6811	0.17	neutral	neutral	NA	NA
NM_000059.3:c.4211C>T	NP_000050.2:p.Ser1404Leu	Helix-low	0	1	0.339761	4.36837e-05	1	1	0.697916	8.97282e-05	C15	-0.418293	1.58021	0.1684	0.149	neutral	neutral	NA	NA
NM_000059.3:c.418A>G	NP_000050.2:p.Ser140Gly	Helix-low	0	1	0.999999	0.000128561	NA	NA	NA	NA	C0	-0.282396	3.30649	0.0509	0.157	neutral	neutral	NA	NA
NM_000059.3:c.4271C>G	NP_000050.2:p.Ser1424Cys	Helix-low	0	2	0.0870334	1.11904e-05	NA	NA	NA	NA	C0	-0.312532	0.177597	0.0111	0.464	neutral	neutral	NA	NA
NM_000059.3:c.4403C>G	NP_000050.2:p.Ser1468Cys	Helix-low	0	1	0.246609	3.17074e-05	NA	NA	NA	NA	C0	-0.462358	1.41955	0.0389	0.179	neutral	neutral	NA	NA
NM_000059.3:c.4436G>C	NP_000050.2:p.Ser1479Thr	Helix-low	5	3	0.169687	2.18174e-05	7	4	0.0962734	1.23784e-05	C0	-0.490735	0.396751	0.0251	0.128	neutral	neutral	NA	NA
NM_000059.3:c.4482T>G	NP_000050.2:p.Ser1494Arg	Helix-low	1	0	1.99314	0.000256207	NA	NA	NA	NA	C0	-0.391626	0.930611	0.0338	0.281	neutral	neutral	NA	NA
NM_000059.3:c.4612T>C	NP_000050.2:p.Ser1538Pro	Helix-high	1	0	1.65977	0.328635	NA	NA	NA	NA	C0	0.117395	3.541	0.6441	0.66	neutral	neutral	NA	NA
NM_000059.3:c.4790C>A	NP_000050.2:p.Ser1597Tyr	Helix-low	1	0	1.44296	0.000185498	NA	NA	NA	NA	C0	-0.461911	0.857705	0.0616	0.256	neutral	neutral	NA	NA
NM_000059.3:c.4850G>A	NP_000050.2:p.Ser1617Asn	Helix-low	0	1	0.999999	0.000128561	1	2	0.332989	4.28131e-05	C0	-0.50391	0.478818	0.032	0.193	neutral	neutral	NA	NA
NM_000059.3:c.5021G>C	NP_000050.2:p.Ser1674Thr	Helix-low	2	0	3.97259	0.000510525	NA	NA	NA	NA	C0	-0.309329	1.30119	0.0336	0.218	neutral	neutral	NA	NA
NM_000059.3:c.5026A>C	NP_000050.2:p.Ser1676Arg	Helix-low	0	1	0.308702	3.96905e-05	NA	NA	NA	NA	C25	-0.218612	1.98454	0.2076	0.352	neutral	neutral	NA	NA
NM_000059.3:c.5198C>T	NP_000050.2:p.Ser1733Phe	Helix-low	4	1	5.16783	0.000664025	5	2	2.85867	0.000367426	C0	-0.268917	1.42974	0.0876	0.159	neutral	neutral	NA	NA
NM_000059.3:c.5231G>T	NP_000050.2:p.Ser1744Ile	Helix-low	5	1	3.33595	0.000428743	6	1	5.65386	0.000726431	C0	-0.485998	0.399362	0.1127	0.187	neutral	neutral	NA	NA
NM_000059.3:c.5236T>C	NP_000050.2:p.Ser1746Pro	Helix-low	0	1	0.295136	3.79464e-05	NA	NA	NA	NA	C0	-0.308028	1.80279	0.0345	0.219	neutral	neutral	NA	NA
NM_000059.3:c.5243G>C	NP_000050.2:p.Ser1748Thr	Helix-low	0	1	0.465576	5.9859e-05	NA	NA	NA	NA	C0	-0.414321	1.12922	0.0793	0.151	neutral	neutral	NA	NA
NM_000059.3:c.5278T>G	NP_000050.2:p.Ser1760Ala	Helix-low	3	1	2.25065	0.0002893	4	2	1.10147	0.000141604	C0	-0.402587	2.57017	0.1044	0.112	neutral	neutral	NA	NA
NM_000059.3:c.5494T>C	NP_000050.2:p.Ser1832Pro	Helix-low	1	0	1.99314	0.000256207	1	2	0.239668	3.08149e-05	C0	-0.218469	0.752155	0.0738	0.44	neutral	neutral	NA	NA
NM_000059.3:c.5495C>A	NP_000050.2:p.Ser1832Tyr	Helix-low	3	1	2.78666	0.000358173	NA	NA	NA	NA	C0	-0.105791	2.09598	0.0811	0.409	neutral	neutral	NA	NA
NM_000059.3:c.5605A>G	NP_000050.2:p.Ser1869Gly	Helix-low	0	3	0.0432359	5.55913e-06	0	4	0.0148474	1.90904e-06	C0	-0.284577	1.00623	0.0338	0.141	neutral	neutral	NA	NA
NM_000059.3:c.5612G>A	NP_000050.2:p.Ser1871Asn	Helix-low	1	0	2.05895	0.000264664	NA	NA	NA	NA	C0	-0.359313	0.083219	0.0112	0.061	neutral	neutral	NA	NA
NM_000059.3:c.5644T>C	NP_000050.2:p.Ser1882Pro	Helix-low	0	2	0.216761	2.78698e-05	NA	NA	NA	NA	C0	-0.14319	1.45453	0.1196	0.389	neutral	neutral	NA	NA
NM_000059.3:c.5741G>T	NP_000050.2:p.Ser1914Ile	Helix-low	1	0	1.44296	0.000185498	NA	NA	NA	NA	C0	-0.301949	-0.045721	0.0387	0.332	neutral	neutral	NA	NA
NM_000059.3:c.5836T>C	NP_000050.2:p.Ser1946Pro	Helix-low	3	4	0.0326188	4.19402e-06	6	4	0.158798	2.04175e-05	C0	-0.598088	-0.70996	0.0154	0.14	neutral	neutral	NA	NA
NM_000059.3:c.583T>C	NP_000050.2:p.Ser195Pro	Helix-low	1	0	1.99314	0.000256207	NA	NA	NA	NA	C0	-0.249988	3.40765	0.1176	0.125	neutral	neutral	NA	NA
NM_000059.3:c.5909C>T	NP_000050.2:p.Ser1970Leu	Helix-low	1	0	1.68088	0.000216077	NA	NA	NA	NA	C0	-0.517038	0.290985	0.0136	0.153	neutral	neutral	NA	NA
NM_000059.3:c.5937C>G	NP_000050.2:p.Ser1979Arg	Helix-low	1	0	1.73135	0.000222564	NA	NA	NA	NA	C0	0.0805666	3.26752	0.1587	0.561	neutral	neutral	NA	NA
NM_000059.3:c.5966C>T	NP_000050.2:p.Ser1989Leu	Helix-high	1	0	1.99314	0.370206	NA	NA	NA	NA	C65	0.155872	3.82307	0.7201	0.661	neutral	neutral	NA	NA
NM_000059.3:c.6017G>C	NP_000050.2:p.Ser2006Thr	Helix-low	3	2	0.356777	4.58713e-05	4	5	0.0145817	1.87488e-06	C0	-0.491206	0.150026	0.021	0.158	neutral	neutral	NA	NA
NM_000059.3:c.6200C>T	NP_000050.2:p.Ser2067Phe	Helix-low	0	1	0.281381	3.61779e-05	NA	NA	NA	NA	C0	-0.156647	2.01893	0.0875	0.416	neutral	neutral	NA	NA
NM_000059.3:c.6213T>A	NP_000050.2:p.Ser2071Arg	Helix-low	0	1	0.339761	4.36837e-05	NA	NA	NA	NA	C0	-0.042983	3.03194	0.0596	0.61	neutral	neutral	NA	NA
NM_000059.3:c.6215C>G	NP_000050.2:p.Ser2072Cys	Helix-low	3	1	1.07735	0.000138503	3	2	0.31291	4.02316e-05	C15	0.153883	3.57012	0.0821	0.532	neutral	neutral	NA	NA
NM_000059.3:c.6293C>T	NP_000050.2:p.Ser2098Phe	Helix-low	2	1	0.876352	0.000112666	3	1	1.49316	0.00019195	C0	-0.368358	1.3702	0.0891	0.167	neutral	neutral	NA	NA
NM_000059.3:c.6379A>G	NP_000050.2:p.Ser2127Gly	Helix-low	0	1	0.292694	3.76324e-05	NA	NA	NA	NA	C0	-0.466665	1.36426	0.0359	0.179	neutral	neutral	NA	NA
NM_000059.3:c.6424T>C	NP_000050.2:p.Ser2142Pro	Helix-low	1	0	1.81094	0.000232791	NA	NA	NA	NA	C0	-0.0284948	1.67591	0.0416	0.466	neutral	neutral	NA	NA
NM_000059.3:c.6443C>A	NP_000050.2:p.Ser2148Tyr	Helix-low	0	2	0.112486	1.44629e-05	NA	NA	NA	NA	C0	-0.121993	-0.072056	0.1338	0.532	neutral	neutral	NA	NA
NM_000059.3:c.6455C>A	NP_000050.2:p.Ser2152Tyr	Helix-low	25	30	1.76833e-09	2.27367e-13	27	35	2.69496e-11	3.46512e-15	C0	-0.0650661	1.44765	0.1064	0.512	neutral	neutral	NA	NA
NM_000059.3:c.6467C>T	NP_000050.2:p.Ser2156Phe	Helix-low	1	0	1.44668	0.000185976	NA	NA	NA	NA	C0	-0.122168	1.56868	0.0929	0.442	neutral	neutral	NA	NA
NM_000059.3:c.6515C>T	NP_000050.2:p.Ser2172Leu	Helix-low	1	1	0.456701	5.8718e-05	NA	NA	NA	NA	C0	-0.203675	1.68655	0.0359	0.354	neutral	neutral	NA	NA
NM_000059.3:c.6556T>G	NP_000050.2:p.Ser2186Ala	Helix-low	0	1	0.281381	3.61779e-05	NA	NA	NA	NA	C0	-0.298922	0.669551	0.026	0.121	neutral	neutral	NA	NA
NM_000059.3:c.6638C>T	NP_000050.2:p.Ser2213Phe	Helix-low	1	1	0.502564	6.46142e-05	NA	NA	NA	NA	C0	-0.157329	2.31751	0.0408	0.466	neutral	neutral	NA	NA
NM_000059.3:c.6728C>G	NP_000050.2:p.Ser2243Cys	Helix-low	1	0	1.99314	0.000256207	1	1	0.697916	8.97282e-05	C0	-0.0388043	1.26943	0.063	0.47	neutral	neutral	NA	NA
NM_000059.3:c.6741T>A	NP_000050.2:p.Ser2247Arg	Helix-low	1	0	1.40417	0.000180513	1	1	0.334545	4.30131e-05	C0	-0.207769	0.965261	0.0417	0.472	neutral	neutral	NA	NA
NM_000059.3:c.6739A>G	NP_000050.2:p.Ser2247Gly	Helix-low	1	1	0.843129	0.000108396	NA	NA	NA	NA	C0	-0.287213	0.116852	0.0169	0.324	neutral	neutral	NA	NA
NM_000059.3:c.6908C>T	NP_000050.2:p.Ser2303Phe	Helix-low	1	0	2.05895	0.000264664	NA	NA	NA	NA	C15	0.0209834	2.33011	0.0821	0.547	neutral	neutral	NA	NA
NM_000059.3:c.6926G>A	NP_000050.2:p.Ser2309Asn	Helix-low	1	0	1.40417	0.000180513	NA	NA	NA	NA	C0	-0.0552505	3.13647	0.1201	0.476	neutral	neutral	NA	NA
NM_000059.3:c.7384T>C	NP_000050.2:p.Ser2462Pro	Helix-low	0	1	0.308702	3.96905e-05	NA	NA	NA	NA	C0	-0.418057	2.18094	0.0591	0.111	neutral	neutral	NA	NA
NM_000059.3:c.7448G>A	NP_000050.2:p.Ser2483Asn	Helix-low	1	0	1.40417	0.000180513	1	1	0.431189	5.54381e-05	C0	-0.30509	0.825061	0.0111	0.227	NA	NA	5.09	Benign
NM_000059.3:c.7547C>G	NP_000050.2:p.Ser2516Cys	Helix-low	1	0	1.72993	0.00022238	NA	NA	NA	NA	C15	0.0369032	4.02663	0.0659	0.563	neutral	neutral	NA	NA
NM_000059.3:c.7547C>T	NP_000050.2:p.Ser2516Phe	Helix-low	1	0	1.68088	0.000216077	NA	NA	NA	NA	C15	0.13054	4.13858	0.1396	0.602	neutral	neutral	NA	NA
NM_000059.3:c.7547C>A	NP_000050.2:p.Ser2516Tyr	Helix-low	1	0	1.81094	0.000232791	NA	NA	NA	NA	C15	0.128205	4.01335	0.1343	0.596	neutral	neutral	NA	NA
NM_000059.3:c.7565C>T	NP_000050.2:p.Ser2522Phe	Helix-low	2	0	1.97171	0.000253453	4	0	4.9642	0.000637877	C25	0.333927	4.1635	0.1029	0.713	NA	NA	2.85	LB
NM_000059.3:c.7597T>G	NP_000050.2:p.Ser2533Ala	Helix-low	0	1	0.294892	3.79151e-05	NA	NA	NA	NA	C0	-0.209831	1.68884	0.0959	0.245	neutral	neutral	NA	NA
NM_000059.3:c.7661G>A	NP_000050.2:p.Ser2554Asn	Helix-low	1	0	1.72993	0.00022238	NA	NA	NA	NA	C0	-0.00540989	3.58814	0.2372	0.683	neutral	neutral	NA	NA
NM_000059.3:c.788G>A	NP_000050.2:p.Ser263Asn	Helix-low	1	0	1.77	0.000227531	NA	NA	NA	NA	C0	-0.447721	0.383334	0.0257	0.118	neutral	neutral	NA	NA
NM_000059.3:c.8084C>T	NP_000050.2:p.Ser2695Leu	Helix-low	2	2	0.570958	7.3407e-05	NA	NA	NA	NA	C0	0.0608273	3.0911	0.0314	0.573	neutral	neutral	4.45	LB
NM_000059.3:c.8090G>A	NP_000050.2:p.Ser2697Asn	Helix-low	5	1	7.03586	0.000903835	6	2	3.44513	0.00044277	C0	-0.293606	0.48179	0.0136	0.258	NA	NA	5.39	Benign
NM_000059.3:c.8111C>T	NP_000050.2:p.Ser2704Phe	Helix-low	1	2	0.196211	2.52277e-05	3	4	0.0750857	9.65423e-06	C0	0.0781939	1.1142	0.0447	0.523	NA	NA	4.81	LB
NM_000059.3:c.8335T>C	NP_000050.2:p.Ser2779Pro	Helix-low	0	1	0.339761	4.36837e-05	NA	NA	NA	NA	C0	0.115242	3.91997	0.2076	0.637	neutral	neutral	NA	NA
NM_000059.3:c.8344A>G	NP_000050.2:p.Ser2782Gly	Helix-low	1	1	0.483138	6.21168e-05	NA	NA	NA	NA	C55	0.102638	3.89854	0.0578	0.584	neutral	neutral	NA	NA
NM_000059.3:c.8345G>C	NP_000050.2:p.Ser2782Thr	Helix-low	1	0	1.94217	0.000249657	NA	NA	NA	NA	C55	0.177502	3.86913	0.3933	0.65	neutral	neutral	NA	NA
NM_000059.3:c.8417C>T	NP_000050.2:p.Ser2806Leu	Helix-low	2	2	0.230764	2.96702e-05	NA	NA	NA	NA	C25	0.0285831	3.76358	0.1485	0.433	neutral	neutral	4.94	LB
NM_000059.3:c.8416T>C	NP_000050.2:p.Ser2806Pro	Helix-low	0	1	0.239363	3.07758e-05	NA	NA	NA	NA	C0	0.0307312	2.59878	0.2435	0.449	neutral	neutral	NA	NA
NM_000059.3:c.8420C>T	NP_000050.2:p.Ser2807Leu	Helix-low	1	0	1.40417	0.000180513	NA	NA	NA	NA	C65	0.0364493	3.99156	0.0507	0.412	NA	NA	3.04	Benign
NM_000059.3:c.8419T>C	NP_000050.2:p.Ser2807Pro	Helix-low	1	0	1.40417	0.000180513	NA	NA	NA	NA	C65	0.0801937	3.94765	0.265	0.493	neutral	neutral	NA	NA
NM_000059.3:c.8430T>G	NP_000050.2:p.Ser2810Arg	Helix-low	0	1	0.245975	3.16259e-05	NA	NA	NA	NA	C0	0.0166169	3.36727	0.1235	0.492	neutral	neutral	NA	NA
NM_000059.3:c.8503T>C	NP_000050.2:p.Ser2835Pro	Helix-low	17	9	0.213006	2.73871e-05	18	13	0.00304524	3.91549e-07	C0	-0.406996	1.62858	0.0142	0.157	NA	NA	5.04	Benign
NM_000059.3:c.8507C>G	NP_000050.2:p.Ser2836Cys	Helix-low	1	0	1.63681	0.000210412	NA	NA	NA	NA	C15	-0.0959657	3.55426	0.043	0.232	neutral	neutral	NA	NA
NM_000059.3:c.856T>C	NP_000050.2:p.Ser286Pro	Helix-low	1	0	1.79295	0.000230479	3	0	5.14748	0.000661411	C0	-0.346096	1.59058	0.0367	0.226	neutral	neutral	NA	NA
NM_000059.3:c.8764A>G	NP_000050.2:p.Ser2922Gly	Helix-low	0	2	0.0738919	9.50074e-06	0	3	0.0226904	2.91747e-06	C0	0.00748598	4.01233	0.1051	0.42	neutral	neutral	NA	NA
NM_000059.3:c.8963G>A	NP_000050.2:p.Ser2988Asn	Helix-low	2	1	0.784989	0.000100922	NA	NA	NA	NA	C0	-0.267582	1.95301	0.0386	0.183	neutral	neutral	NA	NA
NM_000059.3:c.8993C>T	NP_000050.2:p.Ser2998Phe	Helix-low	0	1	0.292694	3.76324e-05	NA	NA	NA	NA	C15	0.0418541	4.13191	0.148	0.409	neutral	neutral	NA	NA
NM_000059.3:c.907T>C	NP_000050.2:p.Ser303Pro	Helix-low	0	2	0.216761	2.78698e-05	NA	NA	NA	NA	C0	-0.266134	1.99159	0.0471	0.224	neutral	neutral	NA	NA
NM_000059.3:c.9367A>G	NP_000050.2:p.Ser3123Gly	Helix-low	1	0	1.40417	0.000180513	NA	NA	NA	NA	C55	0.119597	3.88553	0.1791	0.663	NA	NA	3.72	LB
NM_000059.3:c.9391T>C	NP_000050.2:p.Ser3131Pro	Helix-low	1	1	0.456701	5.8718e-05	NA	NA	NA	NA	C0	0.0074941	2.64488	0.0518	0.508	neutral	neutral	NA	NA
NM_000059.3:c.9692C>T	NP_000050.2:p.Ser3231Leu	Helix-low	1	0	1.99314	0.000256207	NA	NA	NA	NA	C0	-0.2529	2.55285	0.0591	0.135	neutral	neutral	NA	NA
NM_000059.3:c.9823A>G	NP_000050.2:p.Ser3275Gly	Helix-low	1	0	1.81094	0.000232791	NA	NA	NA	NA	C0	-0.424201	2.66606	0.0378	0.154	neutral	neutral	NA	NA
NM_000059.3:c.9872C>G	NP_000050.2:p.Ser3291Cys	Helix-low	2	1	0.741044	9.52725e-05	3	2	0.458417	5.89386e-05	C65	-0.15738	4.10315	0.1958	0.244	neutral	neutral	NA	NA
NM_000059.3:c.9907A>T	NP_000050.2:p.Ser3303Cys	Helix-low	1	0	2.55266	0.000328107	NA	NA	NA	NA	C15	-0.439549	2.92688	0.034	0.095	neutral	neutral	NA	NA
NM_000059.3:c.10124G>A	NP_000050.2:p.Ser3375Asn	Helix-low	1	0	1.40417	0.000180513	NA	NA	NA	NA	C0	-0.754099	0.388595	0.0101	0.066	neutral	neutral	NA	NA
NM_000059.3:c.10199G>A	NP_000050.2:p.Ser3400Asn	Helix-low	0	1	0.339761	4.36837e-05	1	2	0.244382	3.14211e-05	C0	-0.804558	0.584198	0.0126	0.078	neutral	neutral	NA	NA
NM_000059.3:c.1187C>T	NP_000050.2:p.Ser396Phe	Helix-low	1	0	1.40417	0.000180513	NA	NA	NA	NA	C15	-0.167192	2.80846	0.083	0.184	neutral	neutral	NA	NA
NM_000059.3:c.1325C>T	NP_000050.2:p.Ser442Leu	Helix-low	0	1	0.444464	5.71448e-05	NA	NA	NA	NA	C0	-0.355904	2.2748	0.0138	0.243	neutral	neutral	NA	NA
NM_000059.3:c.1352G>A	NP_000050.2:p.Ser451Asn	Helix-low	2	0	1.97171	0.000253453	NA	NA	NA	NA	C0	-0.512556	0.048319	0.0105	0.209	neutral	neutral	NA	NA
NM_000059.3:c.1427C>G	NP_000050.2:p.Ser476Cys	Helix-low	1	1	0.761814	9.79425e-05	4	2	0.495534	6.37105e-05	C0	-0.284087	2.42029	0.0464	0.172	neutral	neutral	NA	NA
NM_000059.3:c.1466C>G	NP_000050.2:p.Ser489Cys	Helix-low	4	8	0.00210444	2.70583e-07	6	14	4.19404e-06	5.39259e-10	C0	-0.349194	1.16373	0.0357	0.136	neutral	neutral	NA	NA
NM_000059.3:c.1465T>C	NP_000050.2:p.Ser489Pro	Helix-low	0	1	0.339761	4.36837e-05	NA	NA	NA	NA	C0	-0.366711	0.243356	0.02	0.258	neutral	neutral	NA	NA
NM_000059.3:c.1511C>T	NP_000050.2:p.Ser504Phe	Helix-low	0	1	0.239363	3.07758e-05	NA	NA	NA	NA	C0	-0.242146	2.31608	0.0807	0.151	neutral	neutral	NA	NA
NM_000059.3:c.1510T>C	NP_000050.2:p.Ser504Pro	Helix-low	0	1	0.239363	3.07758e-05	NA	NA	NA	NA	C0	-0.326825	0.54399	0.0242	0.136	neutral	neutral	NA	NA
NM_000059.3:c.149C>G	NP_000050.2:p.Ser50Cys	Helix-low	1	0	1.71703	0.000220722	NA	NA	NA	NA	C0	-0.492598	2.53665	0.0413	0.156	neutral	neutral	NA	NA
NM_000059.3:c.1555A>G	NP_000050.2:p.Ser519Gly	Helix-low	0	1	0.308702	3.96905e-05	NA	NA	NA	NA	C0	-0.432124	0.146894	0.0196	0.229	neutral	neutral	NA	NA
NM_000059.3:c.1562C>T	NP_000050.2:p.Ser521Leu	Helix-low	0	1	0.247695	3.1847e-05	NA	NA	NA	NA	C0	-0.362762	0.686239	0.0214	0.196	neutral	neutral	NA	NA
NM_000059.3:c.1606T>A	NP_000050.2:p.Ser536Thr	Helix-low	0	2	0.0856697	1.10151e-05	NA	NA	NA	NA	C0	-0.386426	0.615634	0.0218	0.187	neutral	neutral	NA	NA
NM_000059.3:c.1796C>A	NP_000050.2:p.Ser599Tyr	Helix-low	0	1	0.308702	3.96905e-05	NA	NA	NA	NA	NA	-0.232	2.41758	0.0501	0.138	NA	neutral	NA	NA
NM_000059.3:c.1922C>T	NP_000050.2:p.Ser641Phe	Helix-low	1	0	2.05895	0.000264664	NA	NA	NA	NA	C0	-0.317941	2.89299	0.1071	0.16	neutral	neutral	NA	NA
NM_000059.3:c.1942T>A	NP_000050.2:p.Ser648Thr	Helix-low	0	2	0.0934129	1.20106e-05	NA	NA	NA	NA	C0	-0.485788	1.41695	0.0246	0.083	neutral	neutral	NA	NA
NM_000059.3:c.1955C>T	NP_000050.2:p.Ser652Phe	Helix-low	0	1	0.370374	4.76194e-05	NA	NA	NA	NA	C0	-0.426587	1.70805	0.0244	0.189	neutral	neutral	NA	NA
NM_000059.3:c.2048C>T	NP_000050.2:p.Ser683Phe	Helix-low	1	0	1.81094	0.000232791	NA	NA	NA	NA	C0	-0.00941777	2.02109	0.1717	0.245	neutral	neutral	NA	NA
NM_000059.3:c.2122T>A	NP_000050.2:p.Ser708Thr	Helix-low	3	5	0.0076799	9.87461e-07	7	6	0.0183072	2.35389e-06	C0	-0.38574	0.134353	0.0227	0.151	neutral	neutral	NA	NA
NM_000059.3:c.2231C>T	NP_000050.2:p.Ser744Leu	Helix-low	1	0	2.17272	0.000279285	NA	NA	NA	NA	C0	-0.343799	0.969379	0.081	0.167	neutral	neutral	NA	NA
NM_000059.3:c.2245A>G	NP_000050.2:p.Ser749Gly	Helix-low	1	0	1.81094	0.000232791	NA	NA	NA	NA	C0	-0.414872	-0.137055	0.0196	0.118	neutral	neutral	NA	NA
NM_000059.3:c.2299A>C	NP_000050.2:p.Ser767Arg	Helix-low	0	1	0.43514	5.59461e-05	NA	NA	NA	NA	C0	-0.314457	1.50746	0.0635	0.188	neutral	neutral	NA	NA
NM_000059.3:c.2918C>T	NP_000050.2:p.Ser973Leu	Helix-low	4	2	0.443322	5.69979e-05	NA	NA	NA	NA	C0	-0.193477	0.823103	0.0284	0.312	neutral	neutral	NA	NA
NM_000059.3:c.3032C>G	NP_000050.2:p.Thr1011Arg	Helix-high	2	0	3.20586	0.485988	2	2	0.285927	0.0777683	C0	0.430345	3.81584	0.9085	0.72	neutral	damaging	NA	NA
NM_000059.3:c.28A>G	NP_000050.2:p.Thr10Ala	Helix-low	2	0	3.97259	0.000510525	NA	NA	NA	NA	C0	-0.307286	2.47419	0.0517	0.118	neutral	neutral	NA	NA
NM_000059.3:c.3346A>T	NP_000050.2:p.Thr1116Ser	Helix-low	0	1	0.308702	3.96905e-05	NA	NA	NA	NA	C0	-0.419244	2.21119	0.0545	0.115	neutral	neutral	NA	NA
NM_000059.3:c.3461C>G	NP_000050.2:p.Thr1154Ser	Helix-low	0	1	0.444464	5.71448e-05	NA	NA	NA	NA	C0	-0.433691	-0.084362	0.0118	0.303	neutral	neutral	NA	NA
NM_000059.3:c.3673A>C	NP_000050.2:p.Thr1225Pro	Helix-low	0	1	0.294892	3.79151e-05	NA	NA	NA	NA	C0	-0.191931	1.82961	0.1144	0.388	neutral	neutral	NA	NA
NM_000059.3:c.3902C>T	NP_000050.2:p.Thr1301Ile	Helix-low	0	1	0.292694	3.76324e-05	NA	NA	NA	NA	C0	-0.307971	1.80276	0.0697	0.18	neutral	neutral	NA	NA
NM_000059.3:c.3904A>G	NP_000050.2:p.Thr1302Ala	Helix-low	1	2	0.120295	1.5467e-05	3	2	0.345542	4.44269e-05	C0	-0.50502	0.10213	0.0138	0.194	neutral	neutral	NA	NA
NM_000059.3:c.3910A>G	NP_000050.2:p.Thr1304Ala	Helix-low	1	2	0.222119	2.85586e-05	NA	NA	NA	NA	C0	-0.609521	0.009063	0.0142	0.024	neutral	neutral	NA	NA
NM_000059.3:c.3949A>T	NP_000050.2:p.Thr1317Ser	Helix-low	1	0	1.73135	0.000222564	NA	NA	NA	NA	C0	-0.452658	0.429215	0.0137	0.206	neutral	neutral	NA	NA
NM_000059.3:c.4061C>T	NP_000050.2:p.Thr1354Met	Helix-low	5	16	4.47852e-07	5.75836e-11	9	18	3.1665e-07	4.07141e-11	C0	-0.261984	0.558436	0.0096	0.217	neutral	neutral	NA	NA
NM_000059.3:c.4240A>G	NP_000050.2:p.Thr1414Ala	Helix-low	0	1	0.239363	3.07758e-05	NA	NA	NA	NA	C0	-0.511075	0.218653	0.0257	0.237	neutral	neutral	NA	NA
NM_000059.3:c.4241C>T	NP_000050.2:p.Thr1414Met	Helix-low	2	2	0.361897	4.65296e-05	NA	NA	NA	NA	C0	-0.628252	-0.673431	0.0125	0.044	neutral	neutral	NA	NA
NM_000059.3:c.4277C>T	NP_000050.2:p.Thr1426Ile	Helix-low	1	2	0.148325	1.90708e-05	NA	NA	NA	NA	C0	-0.39503	0.009904	0.009	0.185	neutral	neutral	NA	NA
[truncated: 175 more rows]

## Sheet: Table S17
Table S17: likelihood ratios and posterior probabilities from the mixture models for training dataset and combined training and validation datasets and in silico scores for CHEK2 variants in population samples.
[truncated: 281 more rows]

[truncated: 2 more sheets: Table S18, Table S19]
